# Supplementary material for: Cirrhotic-extracellular matrix attenuates aPD-1 treatment response by initiating immunosuppressive neutrophil extracellular traps formation in hepatocellular carcinoma
Source: Exp Hematol Oncol. 2024 Feb 22;13:20. doi: 10.1186/s40164-024-00476-9 (PMC10882882; doi:10.1186/s40164-024-00476-9)
Supplement: Supplementary file 13 — Additional file 13: Table S1. Clinical character of HCC with different liver fibrosis stage. [file 40164_2024_476_MOESM13_ESM.xlsx]

## Sheet: Sheet1
	S4	S0/1	P.val
gender
male	10	17	0.07
female	2	3
age	64±8.66	60.7±10.7	0.39
TB	19.17±9.88	15.29±10.68	0.34
DB	8.17±5.32	6.76±9.2	0.65
A	40.45±4.54	39.95±4.79	0.78
G	36.27±9.64	30.6±5.57	0.05
ALT	46.64±29.46	36.45±30.34	0.39
INR	1.06±0.07	1.12±0.33	0.62
AFP	6724.47±9398.55	1370.25±4617.08	0.05
CEA	46.15±135.25	16.24±53.12	0.4
CA199	72.74±165.61	43.09±56.23	0.49
PIVIKA	0±0	5.24±5.81	0.01
tumor axis	6.23±1.91	5.05±3.38	0.31
Tumor number
>1	2	6	0.03
1	9	14
Tumor capsulation
yes	4	4	0.02
no	7	16
portal vein thrombosis
yes	5	7	0.04
no	6	13
relapse
yes	11	8	0
no	0	12
metastasis
yes	6	2	0
no	5	18
survival
yes	4	12	0.02
no	7	8
