# Supplementary material for: Cirrhotic-extracellular matrix attenuates aPD-1 treatment response by initiating immunosuppressive neutrophil extracellular traps formation in hepatocellular carcinoma
Source: Exp Hematol Oncol. 2024 Feb 22;13:20. doi: 10.1186/s40164-024-00476-9 (PMC10882882; doi:10.1186/s40164-024-00476-9)
Supplement: Supplementary file 14 — Additional file 14: Table S2. Genes used to establish ECM score. [file 40164_2024_476_MOESM14_ESM.txt]

"ALL" "ALL_"
"ANXA2" "ANXA2" "ECM_affiliated_proteins"
"ANXA1" "ANXA1" "ECM_affiliated_proteins"
"ANXA6" "ANXA6" "ECM_affiliated_proteins"
"LGALS1" "LGALS1" "ECM_affiliated_proteins"
"C1QC" "C1QC" "ECM_affiliated_proteins"
"ANXA5" "ANXA5" "ECM_affiliated_proteins"
"CLEC3B" "CLEC3B" "ECM_affiliated_proteins"
"C1QB" "C1QB" "ECM_affiliated_proteins"
"PLXNB3" "PLXNB3" "ECM_affiliated_proteins"
"LGALS3" "LGALS3" "ECM_affiliated_proteins"
"ANXA4" "ANXA4" "ECM_affiliated_proteins"
"HPX" "HPX" "ECM_affiliated_proteins"
"C1QA" "C1QA" "ECM_affiliated_proteins"
"MUC2" "MUC2" "ECM_affiliated_proteins"
"SEMA3C" "SEMA3C" "ECM_affiliated_proteins"
"GREM1" "GREM1" "ECM_affiliated_proteins"
"ANXA11" "ANXA11" "ECM_affiliated_proteins"
"MUC16" "MUC16" "ECM_affiliated_proteins"
"LGALS4" "LGALS4" "ECM_affiliated_proteins"
"SEMA3B" "SEMA3B" "ECM_affiliated_proteins"
"GPC1" "GPC1" "ECM_affiliated_proteins"
"ANXA7" "ANXA7" "ECM_affiliated_proteins"
"LMAN1" "LMAN1" "ECM_affiliated_proteins"
"FCN3" "FCN3" "ECM_affiliated_proteins"
"ANXA3" "ANXA3" "ECM_affiliated_proteins"
"CLEC11A" "CLEC11A" "ECM_affiliated_proteins"
"MUC5B" "MUC5B" "ECM_affiliated_proteins"
"PLXNB2" "PLXNB2" "ECM_affiliated_proteins"
"CSPG4" "CSPG4" "ECM_affiliated_proteins"
"C1QTNF5" "C1QTNF5" "ECM_affiliated_proteins"
"SDC2" "SDC2" "ECM_affiliated_proteins"
"MUC13" "MUC13" "ECM_affiliated_proteins"
"FCN1" "FCN1" "ECM_affiliated_proteins"
"LGALS7" "LGALS7" "ECM_affiliated_proteins"
"PLXDC2" "PLXDC2" "ECM_affiliated_proteins"
"FREM2" "FREM2" "ECM_affiliated_proteins"
"LGALS9" "LGALS9" "ECM_affiliated_proteins"
"SDC4" "SDC4" "ECM_affiliated_proteins"
"ITLN1" "ITLN1" "ECM_affiliated_proteins"
"GPC6" "GPC6" "ECM_affiliated_proteins"
"ANXA13" "ANXA13" "ECM_affiliated_proteins"
"SEMA4B" "SEMA4B" "ECM_affiliated_proteins"
"SEMA3D" "SEMA3D" "ECM_affiliated_proteins"
"MBL2" "MBL2" "ECM_affiliated_proteins"
"CLEC18B" "CLEC18B" "ECM_affiliated_proteins"
"SDC3" "SDC3" "ECM_affiliated_proteins"
"FCN2" "FCN2" "ECM_affiliated_proteins"
"MUC1" "MUC1" "ECM_affiliated_proteins"
"SEMA4A" "SEMA4A" "ECM_affiliated_proteins"
"SEMA3A" "SEMA3A" "ECM_affiliated_proteins"
"C1QTNF3" "C1QTNF3" "ECM_affiliated_proteins"
"COLEC11" "COLEC11" "ECM_affiliated_proteins"
"C1QTNF1" "C1QTNF1" "ECM_affiliated_proteins"
"GPC4" "GPC4" "ECM_affiliated_proteins"
"ELFN2" "ELFN2" "ECM_affiliated_proteins"
"PLXNA1" "PLXNA1" "ECM_affiliated_proteins"
"CLC" "CLC" "ECM_affiliated_proteins"
"FREM3" "FREM3" "ECM_affiliated_proteins"
"CLEC1B" "CLEC1B" "ECM_affiliated_proteins"
"LGALS9B" "LGALS9B" "ECM_affiliated_proteins"
"C1QTNF7" "C1QTNF7" "ECM_affiliated_proteins"
"COLEC12" "COLEC12" "ECM_affiliated_proteins"
"SDC1" "SDC1" "ECM_affiliated_proteins"
"PLXND1" "PLXND1" "ECM_affiliated_proteins"
"PLXNA2" "PLXNA2" "ECM_affiliated_proteins"
"REG4" "REG4" "ECM_affiliated_proteins"
"LGALS8" "LGALS8" "ECM_affiliated_proteins"
"REG3A" "REG3A" "ECM_affiliated_proteins"
"SEMA4C" "SEMA4C" "ECM_affiliated_proteins"
"PLXNC1" "PLXNC1" "ECM_affiliated_proteins"
"MUC19" "MUC19" "ECM_affiliated_proteins"
"LMAN1L" "LMAN1L" "ECM_affiliated_proteins"
"PLXNB1" "PLXNB1" "ECM_affiliated_proteins"
"SEMA3G" "SEMA3G" "ECM_affiliated_proteins"
"FREM1" "FREM1" "ECM_affiliated_proteins"
"SFTPC" "SFTPC" "ECM_affiliated_proteins"
"C1QL2" "C1QL2" "ECM_affiliated_proteins"
"MUC5AC" "MUC5AC" "ECM_affiliated_proteins"
"CLEC12A" "CLEC12A" "ECM_affiliated_proteins"
"CLEC4E" "CLEC4E" "ECM_affiliated_proteins"
"ITLN2" "ITLN2" "ECM_affiliated_proteins"
"C1QTNF9" "C1QTNF9" "ECM_affiliated_proteins"
"LGALS12" "LGALS12" "ECM_affiliated_proteins"
"CLEC7A" "CLEC7A" "ECM_affiliated_proteins"
"SEMA6B" "SEMA6B" "ECM_affiliated_proteins"
"SEMA4D" "SEMA4D" "ECM_affiliated_proteins"
"PLXNA4" "PLXNA4" "ECM_affiliated_proteins"
"CLEC12B" "CLEC12B" "ECM_affiliated_proteins"
"MUC17" "MUC17" "ECM_affiliated_proteins"
"REG3G" "REG3G" "ECM_affiliated_proteins"
"LGALS16" "LGALS16" "ECM_affiliated_proteins"
"OVGP1" "OVGP1" "ECM_affiliated_proteins"
"COLEC10" "COLEC10" "ECM_affiliated_proteins"
"C1QL4" "C1QL4" "ECM_affiliated_proteins"
"ANXA10" "ANXA10" "ECM_affiliated_proteins"
"GPC2" "GPC2" "ECM_affiliated_proteins"
"MUC12" "MUC12" "ECM_affiliated_proteins"
"MUC7" "MUC7" "ECM_affiliated_proteins"
"MUC6" "MUC6" "ECM_affiliated_proteins"
"REG1B" "REG1B" "ECM_affiliated_proteins"
"COL1A1" "COL1A1" "ECM_collagen"
"COL6A3" "COL6A3" "ECM_collagen"
"COL1A2" "COL1A2" "ECM_collagen"
"COL6A1" "COL6A1" "ECM_collagen"
"COL14A1" "COL14A1" "ECM_collagen"
"COL3A1" "COL3A1" "ECM_collagen"
"COL12A1" "COL12A1" "ECM_collagen"
"COL4A2" "COL4A2" "ECM_collagen"
"COL18A1" "COL18A1" "ECM_collagen"
"COL4A1" "COL4A1" "ECM_collagen"
"COL6A2" "COL6A2" "ECM_collagen"
"COL15A1" "COL15A1" "ECM_collagen"
"COL4A4" "COL4A4" "ECM_collagen"
"COL5A2" "COL5A2" "ECM_collagen"
"COL5A1" "COL5A1" "ECM_collagen"
"COL4A3" "COL4A3" "ECM_collagen"
"COL11A1" "COL11A1" "ECM_collagen"
"COL4A6" "COL4A6" "ECM_collagen"
"COL2A1" "COL2A1" "ECM_collagen"
"COL5A3" "COL5A3" "ECM_collagen"
"COL8A1" "COL8A1" "ECM_collagen"
"COL4A5" "COL4A5" "ECM_collagen"
"COL7A1" "COL7A1" "ECM_collagen"
"COL8A2" "COL8A2" "ECM_collagen"
"COL21A1" "COL21A1" "ECM_collagen"
"COL6A6" "COL6A6" "ECM_collagen"
"COL10A1" "COL10A1" "ECM_collagen"
"COL9A1" "COL9A1" "ECM_collagen"
"COL28A1" "COL28A1" "ECM_collagen"
"COL16A1" "COL16A1" "ECM_collagen"
"COL22A1" "COL22A1" "ECM_collagen"
"COL9A3" "COL9A3" "ECM_collagen"
"COL24A1" "COL24A1" "ECM_collagen"
"COL11A2" "COL11A2" "ECM_collagen"
"COL6A5" "COL6A5" "ECM_collagen"
"COL9A2" "COL9A2" "ECM_collagen"
"COL23A1" "COL23A1" "ECM_collagen"
"COL17A1" "COL17A1" "ECM_collagen"
"COL13A1" "COL13A1" "ECM_collagen"
"COL19A1" "COL19A1" "ECM_collagen"
"COL27A1" "COL27A1" "ECM_collagen"
"COL25A1" "COL25A1" "ECM_collagen"
"COL26A1" "COL26A1" "ECM_collagen"
"COL20A1" "COL20A1" "ECM_collagen"
"FGG" "FGG" "ECM_glycoprotein"
"FN1" "FN1" "ECM_glycoprotein"
"FGA" "FGA" "ECM_glycoprotein"
"FGB" "FGB" "ECM_glycoprotein"
"TNC" "TNC" "ECM_glycoprotein"
"LAMB2" "LAMB2" "ECM_glycoprotein"
"THBS1" "THBS1" "ECM_glycoprotein"
"LAMA5" "LAMA5" "ECM_glycoprotein"
"EFEMP1" "EFEMP1" "ECM_glycoprotein"
"LAMC1" "LAMC1" "ECM_glycoprotein"
"AEBP1" "AEBP1" "ECM_glycoprotein"
"VTN" "VTN" "ECM_glycoprotein"
"FBN1" "FBN1" "ECM_glycoprotein"
"NID1" "NID1" "ECM_glycoprotein"
"THBS2" "THBS2" "ECM_glycoprotein"
"IGFBP7" "IGFBP7" "ECM_glycoprotein"
"LTBP2" "LTBP2" "ECM_glycoprotein"
"POSTN" "POSTN" "ECM_glycoprotein"
"TGFBI" "TGFBI" "ECM_glycoprotein"
"PCOLCE" "PCOLCE" "ECM_glycoprotein"
"FBLN2" "FBLN2" "ECM_glycoprotein"
"TINAGL1" "TINAGL1" "ECM_glycoprotein"
"MFGE8" "MFGE8" "ECM_glycoprotein"
"DPT" "DPT" "ECM_glycoprotein"
"EMILIN1" "EMILIN1" "ECM_glycoprotein"
"TNXB" "TNXB" "ECM_glycoprotein"
"ABI3BP" "ABI3BP" "ECM_glycoprotein"
"SPARC" "SPARC" "ECM_glycoprotein"
"NID2" "NID2" "ECM_glycoprotein"
"LAMA4" "LAMA4" "ECM_glycoprotein"
"ELN" "ELN" "ECM_glycoprotein"
"LTBP1" "LTBP1" "ECM_glycoprotein"
"FBLN1" "FBLN1" "ECM_glycoprotein"
"PXDN" "PXDN" "ECM_glycoprotein"
"TINAG" "TINAG" "ECM_glycoprotein"
"SBSPON" "SBSPON" "ECM_glycoprotein"
"FBN2" "FBN2" "ECM_glycoprotein"
"AGRN" "AGRN" "ECM_glycoprotein"
"MGP" "MGP" "ECM_glycoprotein"
"VWA1" "VWA1" "ECM_glycoprotein"
"MFAP4" "MFAP4" "ECM_glycoprotein"
"WISP2" "WISP2" "ECM_glycoprotein"
"LAMB1" "LAMB1" "ECM_glycoprotein"
"CYR61" "CYR61" "ECM_glycoprotein"
"FBLN5" "FBLN5" "ECM_glycoprotein"
"IGFALS" "IGFALS" "ECM_glycoprotein"
"LAMA1" "LAMA1" "ECM_glycoprotein"
"IGFBP5" "IGFBP5" "ECM_glycoprotein"
"LTBP4" "LTBP4" "ECM_glycoprotein"
"SPP1" "SPP1" "ECM_glycoprotein"
"MFAP2" "MFAP2" "ECM_glycoprotein"
"HMCN1" "HMCN1" "ECM_glycoprotein"
"THSD4" "THSD4" "ECM_glycoprotein"
"IGFBP3" "IGFBP3" "ECM_glycoprotein"
"ADIPOQ" "ADIPOQ" "ECM_glycoprotein"
"MATN2" "MATN2" "ECM_glycoprotein"
"CTGF" "CTGF" "ECM_glycoprotein"
"VWF" "VWF" "ECM_glycoprotein"
"LAMA2" "LAMA2" "ECM_glycoprotein"
"COMP" "COMP" "ECM_glycoprotein"
"LAMA3" "LAMA3" "ECM_glycoprotein"
"EDIL3" "EDIL3" "ECM_glycoprotein"
"TNN" "TNN" "ECM_glycoprotein"
"SPON1" "SPON1" "ECM_glycoprotein"
"LAMB3" "LAMB3" "ECM_glycoprotein"
"IGFBP6" "IGFBP6" "ECM_glycoprotein"
"MXRA5" "MXRA5" "ECM_glycoprotein"
"EFEMP2" "EFEMP2" "ECM_glycoprotein"
"EMILIN2" "EMILIN2" "ECM_glycoprotein"
"LAMC2" "LAMC2" "ECM_glycoprotein"
"SLIT2" "SLIT2" "ECM_glycoprotein"
"LRG1" "LRG1" "ECM_glycoprotein"
"HMCN2" "HMCN2" "ECM_glycoprotein"
"EMILIN3" "EMILIN3" "ECM_glycoprotein"
"PAPLN" "PAPLN" "ECM_glycoprotein"
"NPNT" "NPNT" "ECM_glycoprotein"
"IGFBP4" "IGFBP4" "ECM_glycoprotein"
"CRISPLD2" "CRISPLD2" "ECM_glycoprotein"
"ECM1" "ECM1" "ECM_glycoprotein"
"CTHRC1" "CTHRC1" "ECM_glycoprotein"
"MFAP5" "MFAP5" "ECM_glycoprotein"
"CILP" "CILP" "ECM_glycoprotein"
"SRPX2" "SRPX2" "ECM_glycoprotein"
"SLIT3" "SLIT3" "ECM_glycoprotein"
"NELL2" "NELL2" "ECM_glycoprotein"
"LTBP3" "LTBP3" "ECM_glycoprotein"
"THBS4" "THBS4" "ECM_glycoprotein"
"THBS3" "THBS3" "ECM_glycoprotein"
"GAS6" "GAS6" "ECM_glycoprotein"
"FGL2" "FGL2" "ECM_glycoprotein"
"VWA5A" "VWA5A" "ECM_glycoprotein"
"MMRN1" "MMRN1" "ECM_glycoprotein"
"SRPX" "SRPX" "ECM_glycoprotein"
"FBN3" "FBN3" "ECM_glycoprotein"
"SPARCL1" "SPARCL1" "ECM_glycoprotein"
"RELN" "RELN" "ECM_glycoprotein"
"NTN3" "NTN3" "ECM_glycoprotein"
"SMOC1" "SMOC1" "ECM_glycoprotein"
"MEPE" "MEPE" "ECM_glycoprotein"
"LGI1" "LGI1" "ECM_glycoprotein"
"LAMC3" "LAMC3" "ECM_glycoprotein"
"FGL1" "FGL1" "ECM_glycoprotein"
"FRAS1" "FRAS1" "ECM_glycoprotein"
"TNFAIP6" "TNFAIP6" "ECM_glycoprotein"
"RSPO1" "RSPO1" "ECM_glycoprotein"
"PCOLCE2" "PCOLCE2" "ECM_glycoprotein"
"MMRN2" "MMRN2" "ECM_glycoprotein"
"SMOC2" "SMOC2" "ECM_glycoprotein"
"FNDC1" "FNDC1" "ECM_glycoprotein"
"SVEP1" "SVEP1" "ECM_glycoprotein"
"ECM of cultured primary fibroblasts from prostate cancer stroma_Q4LDE5.html" "ECM of cultured primary fibroblasts from prostate cancer stroma_Q4LDE5.html" "ECM_glycoprotein"
"INTS14" "INTS14" "ECM_glycoprotein"
"IGFBP2" "IGFBP2" "ECM_glycoprotein"
"FBLN7" "FBLN7" "ECM_glycoprotein"
"Liver metastasis from metastatic colorectal tumor_Q4LDE5-4.html" "Liver metastasis from metastatic colorectal tumor_Q4LDE5-4.html" "ECM_glycoprotein"
"DMBT1" "DMBT1" "ECM_glycoprotein"
"VWA5B2" "VWA5B2" "ECM_glycoprotein"
"MFAP1" "MFAP1" "ECM_glycoprotein"
"NTN4" "NTN4" "ECM_glycoprotein"
"SPON2" "SPON2" "ECM_glycoprotein"
"TNR" "TNR" "ECM_glycoprotein"
"MATN4" "MATN4" "ECM_glycoprotein"
"Liver metastasis from metastatic colorectal tumor_Q4LDE5.html" "Liver metastasis from metastatic colorectal tumor_Q4LDE5.html" "ECM_glycoprotein"
"LGI2" "LGI2" "ECM_glycoprotein"
"COCH" "COCH" "ECM_glycoprotein"
"VWA3B" "VWA3B" "ECM_glycoprotein"
"VIT" "VIT" "ECM_glycoprotein"
"LGI4" "LGI4" "ECM_glycoprotein"
"ECM2" "ECM2" "ECM_glycoprotein"
"BMPER" "BMPER" "ECM_glycoprotein"
"TSKU" "TSKU" "ECM_glycoprotein"
"DSPP" "DSPP" "ECM_glycoprotein"
"SLIT1" "SLIT1" "ECM_glycoprotein"
"CILP2" "CILP2" "ECM_glycoprotein"
"SNED1" "SNED1" "ECM_glycoprotein"
"42720.7" "42720.7" "ECM_glycoprotein"
"149379" "149379" "ECM_glycoprotein"
"VWA5B1" "VWA5B1" "ECM_glycoprotein"
"OIT3" "OIT3" "ECM_glycoprotein"
"CRELD1" "CRELD1" "ECM_glycoprotein"
"IGSF10" "IGSF10" "ECM_glycoprotein"
"VWCE" "VWCE" "ECM_glycoprotein"
"SSPO" "SSPO" "ECM_glycoprotein"
"OTOL1" "OTOL1" "ECM_glycoprotein"
"VWA2" "VWA2" "ECM_glycoprotein"
"EYS" "EYS" "ECM_glycoprotein"
"RSPO3" "RSPO3" "ECM_glycoprotein"
"EGFLAM" "EGFLAM" "ECM_glycoprotein"
"EMID1" "EMID1" "ECM_glycoprotein"
"PXDNL" "PXDNL" "ECM_glycoprotein"
"COLQ" "COLQ" "ECM_glycoprotein"
"OTOG" "OTOG" "ECM_glycoprotein"
"CRISPLD1" "CRISPLD1" "ECM_glycoprotein"
"DMP1" "DMP1" "ECM_glycoprotein"
"TSPEAR" "TSPEAR" "ECM_glycoprotein"
"CRIM1" "CRIM1" "ECM_glycoprotein"
"200066" "200066" "ECM_glycoprotein"
"Asymptomatic carotid (Soluble protein fraction)_Q4LDE5-4.html" "Asymptomatic carotid (Soluble protein fraction)_Q4LDE5-4.html" "ECM_glycoprotein"
"NTNG1" "NTNG1" "ECM_glycoprotein"
"CRELD2" "CRELD2" "ECM_glycoprotein"
"NTNG2" "NTNG2" "ECM_glycoprotein"
"FNDC8" "FNDC8" "ECM_glycoprotein"
"Asymptomatic carotid (Soluble protein fraction)_Q4LDE5.html" "Asymptomatic carotid (Soluble protein fraction)_Q4LDE5.html" "ECM_glycoprotein"
"TECTB" "TECTB" "ECM_glycoprotein"
"VWA3A" "VWA3A" "ECM_glycoprotein"
"AMELX" "AMELX" "ECM_glycoprotein"
"0" "0" "ECM_glycoprotein"
"NELL1" "NELL1" "ECM_glycoprotein"
"ZP3" "ZP3" "ECM_glycoprotein"
"LAMB4" "LAMB4" "ECM_glycoprotein"
"HSPG2" "HSPG2" "ECM_proteoglycan"
"BGN" "BGN" "ECM_proteoglycan"
"PRELP" "PRELP" "ECM_proteoglycan"
"LUM" "LUM" "ECM_proteoglycan"
"VCAN" "VCAN" "ECM_proteoglycan"
"OGN" "OGN" "ECM_proteoglycan"
"DCN" "DCN" "ECM_proteoglycan"
"ASPN" "ASPN" "ECM_proteoglycan"
"ACAN" "ACAN" "ECM_proteoglycan"
"FMOD" "FMOD" "ECM_proteoglycan"
"HAPLN1" "HAPLN1" "ECM_proteoglycan"
"PODN" "PODN" "ECM_proteoglycan"
"CHADL" "CHADL" "ECM_proteoglycan"
"PRG2" "PRG2" "ECM_proteoglycan"
"OPTC" "OPTC" "ECM_proteoglycan"
"HAPLN3" "HAPLN3" "ECM_proteoglycan"
"PRG3" "PRG3" "ECM_proteoglycan"
"OMD" "OMD" "ECM_proteoglycan"
"CHAD" "CHAD" "ECM_proteoglycan"
"SPOCK1" "SPOCK1" "ECM_proteoglycan"
"SRGN" "SRGN" "ECM_proteoglycan"
"PRG4" "PRG4" "ECM_proteoglycan"
"KERA" "KERA" "ECM_proteoglycan"
"SPOCK3" "SPOCK3" "ECM_proteoglycan"
"NCAN" "NCAN" "ECM_proteoglycan"
"EPYC" "EPYC" "ECM_proteoglycan"
"ESM1" "ESM1" "ECM_proteoglycan"
"NYX" "NYX" "ECM_proteoglycan"
"IMPG2" "IMPG2" "ECM_proteoglycan"
"HAPLN4" "HAPLN4" "ECM_proteoglycan"
"A2M" "A2M" "ECM_regulator"
"SERPINA1" "SERPINA1" "ECM_regulator"
"PLG" "PLG" "ECM_regulator"
"F2" "F2" "ECM_regulator"
"TGM2" "TGM2" "ECM_regulator"
"ITIH1" "ITIH1" "ECM_regulator"
"SERPINF1" "SERPINF1" "ECM_regulator"
"ITIH2" "ITIH2" "ECM_regulator"
"HTRA1" "HTRA1" "ECM_regulator"
"AMBP" "AMBP" "ECM_regulator"
"SERPINA3" "SERPINA3" "ECM_regulator"
"ITIH4" "ITIH4" "ECM_regulator"
"SERPINC1" "SERPINC1" "ECM_regulator"
"SERPINE2" "SERPINE2" "ECM_regulator"
"CTSB" "CTSB" "ECM_regulator"
"SERPINE1" "SERPINE1" "ECM_regulator"
"TIMP1" "TIMP1" "ECM_regulator"
"SERPINH1" "SERPINH1" "ECM_regulator"
"KNG1" "KNG1" "ECM_regulator"
"SERPING1" "SERPING1" "ECM_regulator"
"ADAMTS1" "ADAMTS1" "ECM_regulator"
"HRG" "HRG" "ECM_regulator"
"SERPIND1" "SERPIND1" "ECM_regulator"
"TIMP3" "TIMP3" "ECM_regulator"
"LPA" "LPA" "ECM_regulator"
"MMP1" "MMP1" "ECM_regulator"
"TIMP2" "TIMP2" "ECM_regulator"
"MMP2" "MMP2" "ECM_regulator"
"PRSS3" "PRSS3" "ECM_regulator"
"ELANE" "ELANE" "ECM_regulator"
"MMP12" "MMP12" "ECM_regulator"
"CTSD" "CTSD" "ECM_regulator"
"CSTB" "CSTB" "ECM_regulator"
"F9" "F9" "ECM_regulator"
"TGM4" "TGM4" "ECM_regulator"
"LOXL1" "LOXL1" "ECM_regulator"
"PRSS1" "PRSS1" "ECM_regulator"
"F13A1" "F13A1" "ECM_regulator"
"CTSG" "CTSG" "ECM_regulator"
"P4HA1" "P4HA1" "ECM_regulator"
"CTSS" "CTSS" "ECM_regulator"
"SERPINB6" "SERPINB6" "ECM_regulator"
"BMP1" "BMP1" "ECM_regulator"
"SLPI" "SLPI" "ECM_regulator"
"PLOD1" "PLOD1" "ECM_regulator"
"0" "0" "ECM_regulator"
"101246" "101246" "ECM_regulator"
"MMP9" "MMP9" "ECM_regulator"
"ITIH3" "ITIH3" "ECM_regulator"
"SULF2" "SULF2" "ECM_regulator"
"CTSZ" "CTSZ" "ECM_regulator"
"ITIH5" "ITIH5" "ECM_regulator"
"AGT" "AGT" "ECM_regulator"
"CTSA" "CTSA" "ECM_regulator"
"SULF1" "SULF1" "ECM_regulator"
"F12" "F12" "ECM_regulator"
"SERPINA5" "SERPINA5" "ECM_regulator"
"SERPINA4" "SERPINA4" "ECM_regulator"
"SERPINF2" "SERPINF2" "ECM_regulator"
"PLAT" "PLAT" "ECM_regulator"
"P4HA2" "P4HA2" "ECM_regulator"
"CPN2" "CPN2" "ECM_regulator"
"LOXL2" "LOXL2" "ECM_regulator"
"SERPINB1" "SERPINB1" "ECM_regulator"
"F13B" "F13B" "ECM_regulator"
"2185190" "2185190" "ECM_regulator"
"9929490" "9929490" "ECM_regulator"
"PRSS12" "PRSS12" "ECM_regulator"
"F10" "F10" "ECM_regulator"
"PLOD2" "PLOD2" "ECM_regulator"
"493996" "493996" "ECM_regulator"
"CD109" "CD109" "ECM_regulator"
"LOX" "LOX" "ECM_regulator"
"PAMR1" "PAMR1" "ECM_regulator"
"PAPPA" "PAPPA" "ECM_regulator"
"CTSF" "CTSF" "ECM_regulator"
"SERPINB9" "SERPINB9" "ECM_regulator"
"P3H1" "P3H1" "ECM_regulator"
"TGM3" "TGM3" "ECM_regulator"
"LOXL4" "LOXL4" "ECM_regulator"
"ST14" "ST14" "ECM_regulator"
"CSTA" "CSTA" "ECM_regulator"
"CTSC" "CTSC" "ECM_regulator"
"MMP14" "MMP14" "ECM_regulator"
"SERPINB5" "SERPINB5" "ECM_regulator"
"CST3" "CST3" "ECM_regulator"
"LOXL3" "LOXL3" "ECM_regulator"
"ADAMTS2" "ADAMTS2" "ECM_regulator"
"PLOD3" "PLOD3" "ECM_regulator"
"HABP2" "HABP2" "ECM_regulator"
"PRSS2" "PRSS2" "ECM_regulator"
"1020520" "1020520" "ECM_regulator"
"683261" "683261" "ECM_regulator"
"SERPINB12" "SERPINB12" "ECM_regulator"
"CTSH" "CTSH" "ECM_regulator"
"CTSL" "CTSL" "ECM_regulator"
"ADAM10" "ADAM10" "ECM_regulator"
"PZP" "PZP" "ECM_regulator"
"HTRA3" "HTRA3" "ECM_regulator"
"SERPINA9" "SERPINA9" "ECM_regulator"
"ADAMTSL4" "ADAMTSL4" "ECM_regulator"
"MMP11" "MMP11" "ECM_regulator"
"ADAMDEC1" "ADAMDEC1" "ECM_regulator"
"ADAM9" "ADAM9" "ECM_regulator"
"1379290" "1379290" "ECM_regulator"
"4769810" "4769810" "ECM_regulator"
"SERPINB3" "SERPINB3" "ECM_regulator"
"TGM1" "TGM1" "ECM_regulator"
"MMP28" "MMP28" "ECM_regulator"
"SERPINA7" "SERPINA7" "ECM_regulator"
"MASP1" "MASP1" "ECM_regulator"
"1138740" "1138740" "ECM_regulator"
"1273540" "1273540" "ECM_regulator"
"CTSK" "CTSK" "ECM_regulator"
"FAM20B" "FAM20B" "ECM_regulator"
"MMP24" "MMP24" "ECM_regulator"
"ADAMTSL1" "ADAMTSL1" "ECM_regulator"
"625754" "625754" "ECM_regulator"
"1826450" "1826450" "ECM_regulator"
"PLAU" "PLAU" "ECM_regulator"
"MASP2" "MASP2" "ECM_regulator"
"MMP7" "MMP7" "ECM_regulator"
"C17orf58" "C17orf58" "ECM_regulator"
"CST1" "CST1" "ECM_regulator"
"SERPINB4" "SERPINB4" "ECM_regulator"
"ADAMTS14" "ADAMTS14" "ECM_regulator"
"SERPINA12" "SERPINA12" "ECM_regulator"
"CPAMD8" "CPAMD8" "ECM_regulator"
"MMP8" "MMP8" "ECM_regulator"
"ADAMTS5" "ADAMTS5" "ECM_regulator"
"659458" "659458" "ECM_regulator"
"367962" "367962" "ECM_regulator"
"SERPINB8" "SERPINB8" "ECM_regulator"
"SERPINA6" "SERPINA6" "ECM_regulator"
"CTSV" "CTSV" "ECM_regulator"
"29680.8" "29680.8" "ECM_regulator"
"MEP1A" "MEP1A" "ECM_regulator"
"ADAM12" "ADAM12" "ECM_regulator"
"19267100" "19267100" "ECM_regulator"
"12977800" "12977800" "ECM_regulator"
"SERPINB10" "SERPINB10" "ECM_regulator"
"5401730" "5401730" "ECM_regulator"
"7110500" "7110500" "ECM_regulator"
"MMP10" "MMP10" "ECM_regulator"
"SERPINA10" "SERPINA10" "ECM_regulator"
"ADAMTSL5" "ADAMTSL5" "ECM_regulator"
"NGLY1" "NGLY1" "ECM_regulator"
"ADAMTS4" "ADAMTS4" "ECM_regulator"
"ADAMTS12" "ADAMTS12" "ECM_regulator"
"ADAMTS9" "ADAMTS9" "ECM_regulator"
"TGM5" "TGM5" "ECM_regulator"
"HTRA4" "HTRA4" "ECM_regulator"
"MMP15" "MMP15" "ECM_regulator"
"ADAMTS16" "ADAMTS16" "ECM_regulator"
"CST6" "CST6" "ECM_regulator"
"ADAM15" "ADAM15" "ECM_regulator"
"TGM6" "TGM6" "ECM_regulator"
"ADAM21" "ADAM21" "ECM_regulator"
"A2ML1" "A2ML1" "ECM_regulator"
"KY" "KY" "ECM_regulator"
"HYAL2" "HYAL2" "ECM_regulator"
"SERPINB7" "SERPINB7" "ECM_regulator"
"ADAM8" "ADAM8" "ECM_regulator"
"MMP23B" "MMP23B" "ECM_regulator"
"ADAMTSL3" "ADAMTSL3" "ECM_regulator"
"PAPPA2" "PAPPA2" "ECM_regulator"
"ITIH6" "ITIH6" "ECM_regulator"
"ADAM23" "ADAM23" "ECM_regulator"
"PCSK5" "PCSK5" "ECM_regulator"
"ADAMTS7" "ADAMTS7" "ECM_regulator"
"MMP13" "MMP13" "ECM_regulator"
"HPSE2" "HPSE2" "ECM_regulator"
"TMPRSS15" "TMPRSS15" "ECM_regulator"
"TGM7" "TGM7" "ECM_regulator"
"F7" "F7" "ECM_regulator"
"TLL1" "TLL1" "ECM_regulator"
"ADAM7" "ADAM7" "ECM_regulator"
"ADAM30" "ADAM30" "ECM_regulator"
"ADAM22" "ADAM22" "ECM_regulator"
"ADAMTS18" "ADAMTS18" "ECM_regulator"
"ADAMTSL2" "ADAMTSL2" "ECM_regulator"
"ADAMTS19" "ADAMTS19" "ECM_regulator"
"MMP21" "MMP21" "ECM_regulator"
"EGLN1" "EGLN1" "ECM_regulator"
"MMP16" "MMP16" "ECM_regulator"
"PCSK6" "PCSK6" "ECM_regulator"
"ADAMTS15" "ADAMTS15" "ECM_regulator"
"OGFOD2" "OGFOD2" "ECM_regulator"
"ADAMTS8" "ADAMTS8" "ECM_regulator"
"ADAM17" "ADAM17" "ECM_regulator"
"SERPINA11" "SERPINA11" "ECM_regulator"
"ADAMTS17" "ADAMTS17" "ECM_regulator"
"MMP25" "MMP25" "ECM_regulator"
"S100A8" "S100A8" "ECM_secreted_factors"
"HGF" "HGF" "ECM_secreted_factors"
"S100A9" "S100A9" "ECM_secreted_factors"
"WNT5A" "WNT5A" "ECM_secreted_factors"
"FLG2" "FLG2" "ECM_secreted_factors"
"FSTL1" "FSTL1" "ECM_secreted_factors"
"S100A10" "S100A10" "ECM_secreted_factors"
"S100A11" "S100A11" "ECM_secreted_factors"
"SCUBE3" "SCUBE3" "ECM_secreted_factors"
"18681000" "18681000" "ECM_secreted_factors"
"16631500" "16631500" "ECM_secreted_factors"
"ANGPTL2" "ANGPTL2" "ECM_secreted_factors"
"FRZB" "FRZB" "ECM_secreted_factors"
"CXCL12" "CXCL12" "ECM_secreted_factors"
"GDF15" "GDF15" "ECM_secreted_factors"
"IL6" "IL6" "ECM_secreted_factors"
"ANGPTL6" "ANGPTL6" "ECM_secreted_factors"
"HRNR" "HRNR" "ECM_secreted_factors"
"SFRP1" "SFRP1" "ECM_secreted_factors"
"S100A7" "S100A7" "ECM_secreted_factors"
"S100A13" "S100A13" "ECM_secreted_factors"
"CCL18" "CCL18" "ECM_secreted_factors"
"PF4" "PF4" "ECM_secreted_factors"
"PPBP" "PPBP" "ECM_secreted_factors"
"MDK" "MDK" "ECM_secreted_factors"
"PF4V1" "PF4V1" "ECM_secreted_factors"
"CXCL1" "CXCL1" "ECM_secreted_factors"
"FST" "FST" "ECM_secreted_factors"
"NGF" "NGF" "ECM_secreted_factors"
"S100A4" "S100A4" "ECM_secreted_factors"
"IGF2" "IGF2" "ECM_secreted_factors"
"INHBA" "INHBA" "ECM_secreted_factors"
"HCFC1" "HCFC1" "ECM_secreted_factors"
"S100A6" "S100A6" "ECM_secreted_factors"
"WNT5B" "WNT5B" "ECM_secreted_factors"
"ANGPT1" "ANGPT1" "ECM_secreted_factors"
"INHBE" "INHBE" "ECM_secreted_factors"
"EBI3" "EBI3" "ECM_secreted_factors"
"ANGPTL4" "ANGPTL4" "ECM_secreted_factors"
"LEFTY1" "LEFTY1" "ECM_secreted_factors"
"FGF2" "FGF2" "ECM_secreted_factors"
"WNT2B" "WNT2B" "ECM_secreted_factors"
"TGFB1" "TGFB1" "ECM_secreted_factors"
"IL16" "IL16" "ECM_secreted_factors"
"PTN" "PTN" "ECM_secreted_factors"
"CCL21" "CCL21" "ECM_secreted_factors"
"LEFTY2" "LEFTY2" "ECM_secreted_factors"
"EGFL7" "EGFL7" "ECM_secreted_factors"
"IL34" "IL34" "ECM_secreted_factors"
"MEGF6" "MEGF6" "ECM_secreted_factors"
"FLG" "FLG" "ECM_secreted_factors"
"S100A16" "S100A16" "ECM_secreted_factors"
"CCL19" "CCL19" "ECM_secreted_factors"
"IFNA2" "IFNA2" "ECM_secreted_factors"
"SFRP4" "SFRP4" "ECM_secreted_factors"
"MST1L" "MST1L" "ECM_secreted_factors"
"S100A14" "S100A14" "ECM_secreted_factors"
"CXCL8" "CXCL8" "ECM_secreted_factors"
"CRLF1" "CRLF1" "ECM_secreted_factors"
"GDF6" "GDF6" "ECM_secreted_factors"
"S100A12" "S100A12" "ECM_secreted_factors"
"ANGPTL3" "ANGPTL3" "ECM_secreted_factors"
"MST1" "MST1" "ECM_secreted_factors"
"INS" "INS" "ECM_secreted_factors"
"CXCL6" "CXCL6" "ECM_secreted_factors"
"CRLF3" "CRLF3" "ECM_secreted_factors"
"TGFB2" "TGFB2" "ECM_secreted_factors"
"CHRD" "CHRD" "ECM_secreted_factors"
"TNFSF13" "TNFSF13" "ECM_secreted_factors"
"S100A1" "S100A1" "ECM_secreted_factors"
"GDF10" "GDF10" "ECM_secreted_factors"
"FSTL3" "FSTL3" "ECM_secreted_factors"
"PDGFB" "PDGFB" "ECM_secreted_factors"
"WNT2" "WNT2" "ECM_secreted_factors"
"CCL5" "CCL5" "ECM_secreted_factors"
"CXCL13" "CXCL13" "ECM_secreted_factors"
"S100P" "S100P" "ECM_secreted_factors"
"WNT10B" "WNT10B" "ECM_secreted_factors"
"SFRP2" "SFRP2" "ECM_secreted_factors"
"S100B" "S100B" "ECM_secreted_factors"
"VEGFA" "VEGFA" "ECM_secreted_factors"
"IL18" "IL18" "ECM_secreted_factors"
"HGFAC" "HGFAC" "ECM_secreted_factors"
"IL1RN" "IL1RN" "ECM_secreted_factors"
"WNT6" "WNT6" "ECM_secreted_factors"
"CHRDL2" "CHRDL2" "ECM_secreted_factors"
"IL17D" "IL17D" "ECM_secreted_factors"
"S100A3" "S100A3" "ECM_secreted_factors"
"INHBC" "INHBC" "ECM_secreted_factors"
"CBLN4" "CBLN4" "ECM_secreted_factors"
"FGF1" "FGF1" "ECM_secreted_factors"
"LIF" "LIF" "ECM_secreted_factors"
"PDGFC" "PDGFC" "ECM_secreted_factors"
"PDGFD" "PDGFD" "ECM_secreted_factors"
"WNT11" "WNT11" "ECM_secreted_factors"
"CCL14" "CCL14" "ECM_secreted_factors"
"FGF23" "FGF23" "ECM_secreted_factors"
"EGFL6" "EGFL6" "ECM_secreted_factors"
"PDGFA" "PDGFA" "ECM_secreted_factors"
"BMP3" "BMP3" "ECM_secreted_factors"
"TCHHL1" "TCHHL1" "ECM_secreted_factors"
"0" "0" "ECM_secreted_factors"
"CXCL2" "CXCL2" "ECM_secreted_factors"
"VEGFC" "VEGFC" "ECM_secreted_factors"
"CXCL5" "CXCL5" "ECM_secreted_factors"
"TNFSF12" "TNFSF12" "ECM_secreted_factors"
"SCUBE2" "SCUBE2" "ECM_secreted_factors"
"45072.3" "45072.3" "ECM_secreted_factors"
"EGFL8" "EGFL8" "ECM_secreted_factors"
"WNT1" "WNT1" "ECM_secreted_factors"
"NRTN" "NRTN" "ECM_secreted_factors"
"CHRDL1" "CHRDL1" "ECM_secreted_factors"
"HCFC2" "HCFC2" "ECM_secreted_factors"
"MEGF8" "MEGF8" "ECM_secreted_factors"
"CRNN" "CRNN" "ECM_secreted_factors"
"TGFB3" "TGFB3" "ECM_secreted_factors"
"GDF11" "GDF11" "ECM_secreted_factors"
"CCL24" "CCL24" "ECM_secreted_factors"
"EGF" "EGF" "ECM_secreted_factors"
"NRG2" "NRG2" "ECM_secreted_factors"
"TNFSF13B" "TNFSF13B" "ECM_secreted_factors"
"MEGF10" "MEGF10" "ECM_secreted_factors"
"CCBE1" "CCBE1" "ECM_secreted_factors"
"TCHH" "TCHH" "ECM_secreted_factors"
"ANGPT4" "ANGPT4" "ECM_secreted_factors"
"TNFSF9" "TNFSF9" "ECM_secreted_factors"
"TNFSF11" "TNFSF11" "ECM_secreted_factors"
"IL10" "IL10" "ECM_secreted_factors"
"SHH" "SHH" "ECM_secreted_factors"
"CXCL14" "CXCL14" "ECM_secreted_factors"
"CCL22" "CCL22" "ECM_secreted_factors"
"FGFBP2" "FGFBP2" "ECM_secreted_factors"
"WNT7B" "WNT7B" "ECM_secreted_factors"
"IL17B" "IL17B" "ECM_secreted_factors"
"INHA" "INHA" "ECM_secreted_factors"
"CNTF" "CNTF" "ECM_secreted_factors"
"CBLN2" "CBLN2" "ECM_secreted_factors"
"WFIKKN1" "WFIKKN1" "ECM_secreted_factors"
" Kunitz and NTR domain-containing protein 1" " Kunitz and NTR domain-containing protein 1" "ECM_secreted_factors"
"OSM" "OSM" "ECM_secreted_factors"
"PIK3IP1" "PIK3IP1" "ECM_secreted_factors"
"GDNF" "GDNF" "ECM_secreted_factors"
"BRINP3" "BRINP3" "ECM_secreted_factors"
"NRG3" "NRG3" "ECM_secreted_factors"
"86675.2" "86675.2" "ECM_secreted_factors"
"GDF3" "GDF3" "ECM_secreted_factors"
"FGF14" "FGF14" "ECM_secreted_factors"
"WNT9A" "WNT9A" "ECM_secreted_factors"
"FGF18" "FGF18" "ECM_secreted_factors"
"CTF1" "CTF1" "ECM_secreted_factors"
"NRG1" "NRG1" "ECM_secreted_factors"
"GH1" "GH1" "ECM_secreted_factors"
"SCUBE1" "SCUBE1" "ECM_secreted_factors"
"1975830" "1975830" "ECM_secreted_factors"
"EREG" "EREG" "ECM_secreted_factors"
"FGFBP3" "FGFBP3" "ECM_secreted_factors"
"ISM1" "ISM1" "ECM_secreted_factors"
"8609510" "8609510" "ECM_secreted_factors"
"MSTN" "MSTN" "ECM_secreted_factors"
"TPO" "TPO" "ECM_secreted_factors"
"ISM2" "ISM2" "ECM_secreted_factors"
"WNT8A" "WNT8A" "ECM_secreted_factors"
"WNT10A" "WNT10A" "ECM_secreted_factors"
"CXCL10" "CXCL10" "ECM_secreted_factors"
