# Supplementary material for: Cirrhotic-extracellular matrix attenuates aPD-1 treatment response by initiating immunosuppressive neutrophil extracellular traps formation in hepatocellular carcinoma
Source: Exp Hematol Oncol. 2024 Feb 22;13:20. doi: 10.1186/s40164-024-00476-9 (PMC10882882; doi:10.1186/s40164-024-00476-9)
Supplement: Supplementary file 15 — Additional file 15: Table S3. Primer sequence used in this study. [file 40164_2024_476_MOESM15_ESM.txt]

hDDR1sh1-F：
CCGGCTGGTAGCTGTCAAGATCTTACTCG
AGTAAGATCTTGACAGCTACCAGTTTTTG
hDDR1sh1-R:
AATTCAAAAACTGGTAGCTGTCAAGATCTTACTCGAGTAAGAT
CTTGACAGCTACCAG
hDDR1sh2-F：
CCGGACTCCACCTATGACGGACATACTCGAGTATGTCCGTCA
TAGGTGGAGTTTTTTG
hDDR1sh2-R：
AATTCAAAAAACTCCACCTATGACGGACATACTCGAGTATGTC
CGTCATAGGTGGAGT

qPCR 
Human
CXCL8
F：TTTTGCCAAGGAGTGCTAAAGA
R：AACCCTCTGCACCCAGTTTTC
Human
GAPDH
F：TGTGGGCATCAATGGATTTGG
R：ACACCATGTATTCCGGGTCAAT
Human 
DDR1
F：CATGAGCCGGAACCTCTA
R：CCACAGGGTCACACCAAA
