# Supplementary material for: Cirrhotic-extracellular matrix attenuates aPD-1 treatment response by initiating immunosuppressive neutrophil extracellular traps formation in hepatocellular carcinoma
Source: Exp Hematol Oncol. 2024 Feb 22;13:20. doi: 10.1186/s40164-024-00476-9 (PMC10882882; doi:10.1186/s40164-024-00476-9)
Supplement: Supplementary file 16 — Additional file 16: Table S4. NanoLC-MS/MS proteomic analysis of cirrhotic-ECM. [file 40164_2024_476_MOESM16_ESM.xlsx]

## Sheet: Proteins
Checked	Protein FDR Confidence: Combined	Master	Accession	Description	Exp. q-value: Combined	Sum PEP Score	Coverage [%]	# Peptides	# PSMs	# Protein Unique Peptides	# Unique Peptides	# AAs	MW [kDa]	calc. pI	Score Sequest HT: Sequest HT	# Peptides (by Search Engine): Sequest HT	# Razor Peptides	Abundances (Normalized): F1: Sample, 无, k	Abundance: F1: Sample, 无, k	# Protein Groups	Modifications
FALSE	High	Master Protein	P35555	Fibrillin-1 OS=Homo sapiens OX=9606 GN=FBN1 PE=1 SV=4	0	373.254	26	62	118	59	62	2871	312.1	4.93	295.31	62	0	2.68004e+09	2.68004e+09	1
FALSE	High	Master Protein	P35579	Myosin-9 OS=Homo sapiens OX=9606 GN=MYH9 PE=1 SV=4	0	334.047	38	63	76	51	51	1960	226.4	5.6	231.66	63	11	3.43493e+08	3.43493e+08	1
FALSE	High	Master Protein	P98160	Basement membrane-specific heparan sulfate proteoglycan core protein OS=Homo sapiens OX=9606 GN=HSPG2 PE=1 SV=4	0	329.021	18	62	83	62	62	4391	468.5	6.51	248	62	0	6.45723e+08	6.45723e+08	1
FALSE	High	Master Protein	P31327	Carbamoyl-phosphate synthase [ammonia], mitochondrial OS=Homo sapiens OX=9606 GN=CPS1 PE=1 SV=2	0	302.283	42	51	76	49	51	1500	164.8	6.74	218.96	51	0	1.1459e+09	1.1459e+09	1
FALSE	High	Master Protein	P12111	Collagen alpha-3(VI) chain OS=Homo sapiens OX=9606 GN=COL6A3 PE=1 SV=5	0	295.586	21	54	79	54	54	3177	343.5	6.68	211.47	54	0	1.04899e+09	1.04899e+09	1
FALSE	High	Master Protein	P12109	Collagen alpha-1(VI) chain OS=Homo sapiens OX=9606 GN=COL6A1 PE=1 SV=3	0	210.822	35	28	58	28	28	1028	108.5	5.43	185.85	28	0	8.99109e+08	8.99109e+08	1
FALSE	High	Master Protein	P02768	Albumin OS=Homo sapiens OX=9606 GN=ALB PE=1 SV=2	0	174.016	56	32	42	32	32	609	69.3	6.28	120.67	32	0	6.40061e+08	6.40061e+08	1
FALSE	High	Master Protein	Q15075	Early endosome antigen 1 OS=Homo sapiens OX=9606 GN=EEA1 PE=1 SV=2	0	140.343	27	32	35	32	32	1411	162.4	5.68	92.02	32	0	4.55875e+07	4.55875e+07	1
FALSE	High	Master Protein	P12110	Collagen alpha-2(VI) chain OS=Homo sapiens OX=9606 GN=COL6A2 PE=1 SV=4	0	137.196	23	19	35	19	19	1019	108.5	6.21	112.9	19	0	9.43396e+08	9.43396e+08	1
FALSE	High	Master Protein	Q13813	Spectrin alpha chain, non-erythrocytic 1 OS=Homo sapiens OX=9606 GN=SPTAN1 PE=1 SV=3	0	135.53	18	39	41	39	39	2472	284.4	5.35	103.83	39	0	4.49638e+07	4.49638e+07	1
FALSE	High	Master Protein	Q01082	Spectrin beta chain, non-erythrocytic 1 OS=Homo sapiens OX=9606 GN=SPTBN1 PE=1 SV=2	0	130.891	18	40	43	38	40	2364	274.4	5.57	106.4	40	0	5.23245e+07	5.23245e+07	1
FALSE	High	Master Protein	Q15149	Plectin OS=Homo sapiens OX=9606 GN=PLEC PE=1 SV=3	0	125.432	10	45	46	44	45	4684	531.5	5.96	100.31	45	0	3.52722e+07	3.52722e+07	1
FALSE	High	Master Protein	P08572	Collagen alpha-2(IV) chain OS=Homo sapiens OX=9606 GN=COL4A2 PE=1 SV=4	0	117.824	12	13	31	13	13	1712	167.4	8.66	95.17	13	0	1.13914e+09	1.13914e+09	1
FALSE	High	Master Protein	P14625	Endoplasmin OS=Homo sapiens OX=9606 GN=HSP90B1 PE=1 SV=1	0	116.259	33	24	31	20	23	803	92.4	4.84	85.39	24	1	192687919	192687919	1
FALSE	High	Master Protein	P69905	Hemoglobin subunit alpha OS=Homo sapiens OX=9606 GN=HBA1 PE=1 SV=2	0	108.472	75	7	14	7	7	142	15.2	8.68	73.05	7	0	1.21461e+08	1.21461e+08	1
FALSE	High	Master Protein	P01024	Complement C3 OS=Homo sapiens OX=9606 GN=C3 PE=1 SV=2	0	108.007	19	30	33	29	30	1663	187	6.4	77.65	30	0	5.32545e+07	5.32545e+07	1
FALSE	High	Master Protein	P68871	Hemoglobin subunit beta OS=Homo sapiens OX=9606 GN=HBB PE=1 SV=2	0	106.706	88	11	27	6	6	147	16	7.28	98.16	11	5	9.74899e+08	9.74899e+08	1
FALSE	High	Master Protein	P08319	All-trans-retinol dehydrogenase [NAD(+)] ADH4 OS=Homo sapiens OX=9606 GN=ADH4 PE=1 SV=5	0	106.636	52	13	17	13	13	380	40.2	7.94	69.31	13	0	1.10914e+08	1.10914e+08	1
FALSE	High	Master Protein	Q9P2E9	Ribosome-binding protein 1 OS=Homo sapiens OX=9606 GN=RRBP1 PE=1 SV=5	0	105.333	23	27	28	26	27	1410	152.4	8.6	70.39	27	0	5.03571e+07	5.03571e+07	1
FALSE	High	Master Protein	O15230	Laminin subunit alpha-5 OS=Homo sapiens OX=9606 GN=LAMA5 PE=1 SV=8	0	104.756	9	26	28	26	26	3695	399.5	7.02	70.47	26	0	4.05569e+07	4.05569e+07	1
FALSE	High	Master Protein	P05787	Keratin, type II cytoskeletal 8 OS=Homo sapiens OX=9606 GN=KRT8 PE=1 SV=7	0	103.613	39	21	35	15	16	483	53.7	5.59	93.57	21	2	3.8325e+08	3.8325e+08	1
FALSE	High	Master Protein	P00352	Retinal dehydrogenase 1 OS=Homo sapiens OX=9606 GN=ALDH1A1 PE=1 SV=2	0	103.027	29	12	17	11	11	501	54.8	6.73	62.99	12	1	6.58206e+07	6.58206e+07	1
FALSE	High	Master Protein	P10809	60 kDa heat shock protein, mitochondrial OS=Homo sapiens OX=9606 GN=HSPD1 PE=1 SV=2	0	99.213	40	18	23	18	18	573	61	5.87	72.77	18	0	9.37227e+07	9.37227e+07	1
FALSE	High	Master Protein	P06576	ATP synthase subunit beta, mitochondrial OS=Homo sapiens OX=9606 GN=ATP5F1B PE=1 SV=3	0	98.758	33	12	16	12	12	529	56.5	5.4	63.58	12	0	9.42064e+07	9.42064e+07	1
FALSE	High	Master Protein	P11047	Laminin subunit gamma-1 OS=Homo sapiens OX=9606 GN=LAMC1 PE=1 SV=3	0	98.634	18	25	25	25	25	1609	177.5	5.12	69.11	25	0	7.98784e+07	7.98784e+07	1
FALSE	High	Master Protein	P35580	Myosin-10 OS=Homo sapiens OX=9606 GN=MYH10 PE=1 SV=3	0	96.076	12	20	25	9	9	1976	228.9	5.54	70.49	20	2	8.60731e+06	8.60731e+06	1
FALSE	High	Master Protein	P08133	Annexin A6 OS=Homo sapiens OX=9606 GN=ANXA6 PE=1 SV=3	0	95.464	39	21	24	21	21	673	75.8	5.6	72.56	21	0	7.68225e+07	7.68225e+07	1
FALSE	High	Master Protein	P04264	Keratin, type II cytoskeletal 1 OS=Homo sapiens OX=9606 GN=KRT1 PE=1 SV=6	0	94.838	38	26	30	20	21	644	66	8.12	79.48	26	5	2.2635e+08	2.2635e+08	1
FALSE	High	Master Protein	P00325	All-trans-retinol dehydrogenase [NAD(+)] ADH1B OS=Homo sapiens OX=9606 GN=ADH1B PE=1 SV=2	0	93.731	49	16	22	3	3	375	39.8	8.29	63.92	16	15	460378861	460378861	1
FALSE	High	Master Protein	P40939	Trifunctional enzyme subunit alpha, mitochondrial OS=Homo sapiens OX=9606 GN=HADHA PE=1 SV=2	0	93.593	28	16	21	16	16	763	82.9	9.04	65.4	16	0	8.92025e+07	8.92025e+07	1
FALSE	High	Master Protein	P02751	Fibronectin OS=Homo sapiens OX=9606 GN=FN1 PE=1 SV=5	0	91.825	11	20	22	20	20	2477	272.2	5.5	58.42	20	0	1.14857e+08	1.14857e+08	1
FALSE	High	Master Protein	P51659	Peroxisomal multifunctional enzyme type 2 OS=Homo sapiens OX=9606 GN=HSD17B4 PE=1 SV=3	0	91.596	25	15	19	15	15	736	79.6	8.84	63.58	15	0	7.60944e+07	7.60944e+07	1
FALSE	High	Master Protein	P11498	Pyruvate carboxylase, mitochondrial OS=Homo sapiens OX=9606 GN=PC PE=1 SV=2	0	90.283	21	19	21	19	19	1178	129.6	6.84	61.28	19	0	4.22747e+07	4.22747e+07	1
FALSE	High	Master Protein	P33121	Long-chain-fatty-acid--CoA ligase 1 OS=Homo sapiens OX=9606 GN=ACSL1 PE=1 SV=1	0	89.149	33	22	28	20	21	698	77.9	7.15	68.6	22	1	1.5175e+08	1.5175e+08	1	Acetyl [N-Term]
FALSE	High	Master Protein	Q13162	Peroxiredoxin-4 OS=Homo sapiens OX=9606 GN=PRDX4 PE=1 SV=1	0	86.853	61	12	19	11	11	271	30.5	6.29	62.25	12	1	288923234	288923234	1
FALSE	High	Master Protein	P05783	Keratin, type I cytoskeletal 18 OS=Homo sapiens OX=9606 GN=KRT18 PE=1 SV=2	0	84.911	48	18	23	15	16	430	48	5.45	64.61	18	2	2.98494e+08	2.98494e+08	1
FALSE	High	Master Protein	P27797	Calreticulin OS=Homo sapiens OX=9606 GN=CALR PE=1 SV=1	0	84.667	38	13	19	13	13	417	48.1	4.44	52	13	0	1.1163e+08	1.1163e+08	1
FALSE	High	Master Protein	P07099	Epoxide hydrolase 1 OS=Homo sapiens OX=9606 GN=EPHX1 PE=1 SV=1	0	83.716	34	14	24	14	14	455	52.9	7.25	81.64	14	0	4.36233e+08	4.36233e+08	1
FALSE	High	Master Protein	P00367	Glutamate dehydrogenase 1, mitochondrial OS=Homo sapiens OX=9606 GN=GLUD1 PE=1 SV=2	0	80.823	36	15	26	5	15	558	61.4	7.8	64.96	15	0	7.92598e+07	7.92598e+07	1
FALSE	High	Master Protein	P07237	Protein disulfide-isomerase OS=Homo sapiens OX=9606 GN=P4HB PE=1 SV=3	0	78.758	43	20	25	20	20	508	57.1	4.87	55.17	20	0	1.84931e+08	1.84931e+08	1
FALSE	High	Master Protein	P49327	Fatty acid synthase OS=Homo sapiens OX=9606 GN=FASN PE=1 SV=3	0	77.769	11	22	22	22	22	2511	273.3	6.44	56.14	22	0	3.07591e+07	3.07591e+07	1	Acetyl [N-Term]
FALSE	High	Master Protein	P11021	Endoplasmic reticulum chaperone BiP OS=Homo sapiens OX=9606 GN=HSPA5 PE=1 SV=2	0	77.143	26	17	28	17	17	654	72.3	5.16	72.91	17	0	1.02732e+08	1.02732e+08	1
FALSE	High	Master Protein	P48735	Isocitrate dehydrogenase [NADP], mitochondrial OS=Homo sapiens OX=9606 GN=IDH2 PE=1 SV=2	0	76.021	32	13	19	13	13	452	50.9	8.69	52.37	13	0	3.42896e+07	3.42896e+07	1
FALSE	High	Master Protein	P35573	Glycogen debranching enzyme OS=Homo sapiens OX=9606 GN=AGL PE=1 SV=3	0	75.42	16	21	22	21	21	1532	174.7	6.76	53.69	21	0	3.03051e+07	3.03051e+07	1
FALSE	High	Master Protein	O75891	Cytosolic 10-formyltetrahydrofolate dehydrogenase OS=Homo sapiens OX=9606 GN=ALDH1L1 PE=1 SV=2	0	74.888	19	15	18	12	15	902	98.8	5.94	44.67	15	0	1.80655e+07	1.80655e+07	1
FALSE	High	Master Protein	P23141	Liver carboxylesterase 1 OS=Homo sapiens OX=9606 GN=CES1 PE=1 SV=2	0	73.354	34	17	22	15	17	567	62.5	6.6	58.05	17	0	2.76849e+08	2.76849e+08	1
FALSE	High	Master Protein	P13645	Keratin, type I cytoskeletal 10 OS=Homo sapiens OX=9606 GN=KRT10 PE=1 SV=6	0	73.081	30	14	16	10	12	584	58.8	5.21	55	14	0	6.70397e+07	6.70397e+07	1
FALSE	High	Master Protein	Q9UBS3	DnaJ homolog subfamily B member 9 OS=Homo sapiens OX=9606 GN=DNAJB9 PE=1 SV=1	0	71.98	51	9	28	9	9	223	25.5	8.27	79.94	9	0	3.0602e+08	3.0602e+08	1
FALSE	High	Master Protein	P04040	Catalase OS=Homo sapiens OX=9606 GN=CAT PE=1 SV=3	0	71.725	32	13	18	13	13	527	59.7	7.39	50.26	13	0	7.72578e+07	7.72578e+07	1
FALSE	High	Master Protein	Q16822	Phosphoenolpyruvate carboxykinase [GTP], mitochondrial OS=Homo sapiens OX=9606 GN=PCK2 PE=1 SV=4	0	69.73	25	13	16	13	13	640	70.7	7.62	53	13	0	8.36007e+07	8.36007e+07	1
FALSE	High	Master Protein	Q13423	NAD(P) transhydrogenase, mitochondrial OS=Homo sapiens OX=9606 GN=NNT PE=1 SV=3	0	69.544	21	19	24	19	19	1086	113.8	8.09	58.6	19	0	6.89422e+07	6.89422e+07	1
FALSE	High	Master Protein	O95831	Apoptosis-inducing factor 1, mitochondrial OS=Homo sapiens OX=9606 GN=AIFM1 PE=1 SV=1	0	68.959	27	13	15	13	13	613	66.9	8.95	47.84	13	0	4.18214e+07	4.18214e+07	1
FALSE	High	Master Protein	P38646	Stress-70 protein, mitochondrial OS=Homo sapiens OX=9606 GN=HSPA9 PE=1 SV=2	0	68.648	24	13	16	13	13	679	73.6	6.16	44.07	13	0	3.65479e+07	3.65479e+07	1
FALSE	High	Master Protein	P13667	Protein disulfide-isomerase A4 OS=Homo sapiens OX=9606 GN=PDIA4 PE=1 SV=2	0	68.346	22	12	14	12	12	645	72.9	5.07	44.81	12	0	2.37737e+07	2.37737e+07	1
FALSE	High	Master Protein	P21810	Biglycan OS=Homo sapiens OX=9606 GN=BGN PE=1 SV=2	0	68.154	29	8	15	7	7	368	41.6	7.52	54.93	8	1	9.26898e+07	9.26898e+07	1
FALSE	High	Master Protein	P02042	Hemoglobin subunit delta OS=Homo sapiens OX=9606 GN=HBD PE=1 SV=2	0	68.064	61	8	15	3	3	147	16	8.05	55.85	8	0	6.83682e+06	6.83682e+06	1
FALSE	High	Master Protein	Q16853	Membrane primary amine oxidase OS=Homo sapiens OX=9606 GN=AOC3 PE=1 SV=3	0	67.87	13	9	20	7	9	763	84.6	6.52	62.51	9	0	1.52026e+08	1.52026e+08	1
FALSE	High	Master Protein	Q93099	Homogentisate 1,2-dioxygenase OS=Homo sapiens OX=9606 GN=HGD PE=1 SV=2	0	67.472	37	12	14	12	12	445	49.9	6.96	46	12	0	2.59693e+07	2.59693e+07	1
FALSE	High	Master Protein	P60709	Actin, cytoplasmic 1 OS=Homo sapiens OX=9606 GN=ACTB PE=1 SV=1	0	67.416	36	10	15	0	4	375	41.7	5.48	45.12	10	7	2.88252e+08	2.88252e+08	1
FALSE	High	Master Protein	P01857	Immunoglobulin heavy constant gamma 1 OS=Homo sapiens OX=9606 GN=IGHG1 PE=1 SV=1	0	65.636	40	9	15	3	4	330	36.1	8.19	42.66	9	5	1.17043e+08	1.17043e+08	1
FALSE	High	Master Protein	P05023	Sodium/potassium-transporting ATPase subunit alpha-1 OS=Homo sapiens OX=9606 GN=ATP1A1 PE=1 SV=1	0	65.621	21	17	19	7	17	1023	112.8	5.49	46.75	17	0	3.20518e+07	3.20518e+07	1
FALSE	High	Master Protein	P30084	Enoyl-CoA hydratase, mitochondrial OS=Homo sapiens OX=9606 GN=ECHS1 PE=1 SV=4	0	64.863	44	9	14	9	9	290	31.4	8.07	42.45	9	0	3.37594e+07	3.37594e+07	1
FALSE	High	Master Protein	Q08426	Peroxisomal bifunctional enzyme OS=Homo sapiens OX=9606 GN=EHHADH PE=1 SV=3	0	64.632	31	19	19	19	19	723	79.4	9.14	47.43	19	0	5.68821e+07	5.68821e+07	1
FALSE	High	Master Protein	P55157	Microsomal triglyceride transfer protein large subunit OS=Homo sapiens OX=9606 GN=MTTP PE=1 SV=1	0	64.615	21	19	21	19	19	894	99.3	8.41	48.85	19	0	3.20277e+07	3.20277e+07	1
FALSE	High	Master Protein	P02452	Collagen alpha-1(I) chain OS=Homo sapiens OX=9606 GN=COL1A1 PE=1 SV=5	0	63.869	14	15	29	13	13	1464	138.9	5.8	70.06	15	2	4.35658e+09	4.35658e+09	1
FALSE	High	Master Protein	Q05707	Collagen alpha-1(XIV) chain OS=Homo sapiens OX=9606 GN=COL14A1 PE=1 SV=3	0	63.448	12	17	21	17	17	1796	193.4	5.3	52.58	17	0	3.72477e+07	3.72477e+07	1
FALSE	High	Master Protein	P27105	Stomatin OS=Homo sapiens OX=9606 GN=STOM PE=1 SV=3	0	62.484	49	11	16	11	11	288	31.7	7.88	52.01	11	0	1.39343e+08	1.39343e+08	1
FALSE	High	Master Protein	P07327	Alcohol dehydrogenase 1A OS=Homo sapiens OX=9606 GN=ADH1A PE=1 SV=2	0	62.403	34	14	17	2	2	375	39.8	7.94	45.01	14	1	2.77119e+07	2.77119e+07	1
FALSE	High	Master Protein	P31513	Dimethylaniline monooxygenase [N-oxide-forming] 3 OS=Homo sapiens OX=9606 GN=FMO3 PE=1 SV=5	0	61.588	30	13	13	12	12	532	60	7.78	36.26	13	1	7.59104e+07	7.59104e+07	1
FALSE	High	Master Protein	P35527	Keratin, type I cytoskeletal 9 OS=Homo sapiens OX=9606 GN=KRT9 PE=1 SV=3	0	61.161	31	16	18	15	15	623	62	5.24	47.79	16	1	4.2339e+07	4.2339e+07	1
FALSE	High	Master Protein	P42765	3-ketoacyl-CoA thiolase, mitochondrial OS=Homo sapiens OX=9606 GN=ACAA2 PE=1 SV=2	0	60.943	36	8	11	8	8	397	41.9	8.09	38.12	8	0	58343743	58343743	1
FALSE	High	Master Protein	P04114	Apolipoprotein B-100 OS=Homo sapiens OX=9606 GN=APOB PE=1 SV=2	0	60.892	5	22	22	21	22	4563	515.3	7.05	38.91	22	0	1.32093e+07	1.32093e+07	1
FALSE	High	Master Protein	P51888	Prolargin OS=Homo sapiens OX=9606 GN=PRELP PE=1 SV=1	0	60.871	31	11	23	11	11	382	43.8	9.38	52.51	11	0	2.42958e+08	2.42958e+08	1
FALSE	High	Master Protein	P07148	Fatty acid-binding protein, liver OS=Homo sapiens OX=9606 GN=FABP1 PE=1 SV=1	0	60.804	69	6	13	6	6	127	14.2	7.18	50.62	6	0	4.18314e+08	4.18314e+08	1
FALSE	High	Master Protein	P30101	Protein disulfide-isomerase A3 OS=Homo sapiens OX=9606 GN=PDIA3 PE=1 SV=4	0	60.694	35	15	19	15	15	505	56.7	6.35	51.09	15	0	9.60131e+07	9.60131e+07	1
FALSE	High	Master Protein	P08670	Vimentin OS=Homo sapiens OX=9606 GN=VIM PE=1 SV=4	0	60.541	36	18	26	15	18	466	53.6	5.12	64.87	18	0	1.13286e+08	1.13286e+08	1
FALSE	High	Master Protein	Q9Y490	Talin-1 OS=Homo sapiens OX=9606 GN=TLN1 PE=1 SV=3	0	59.922	8	15	15	14	15	2541	269.6	6.07	38.3	15	0	1.07398e+07	1.07398e+07	1
FALSE	High	Master Protein	P05062	Fructose-bisphosphate aldolase B OS=Homo sapiens OX=9606 GN=ALDOB PE=1 SV=2	0	59.896	34	11	19	10	10	364	39.4	7.87	43.9	11	1	1.51494e+08	1.51494e+08	1
FALSE	High	Master Protein	P08238	Heat shock protein HSP 90-beta OS=Homo sapiens OX=9606 GN=HSP90AB1 PE=1 SV=4	0	59.454	25	15	15	5	7	724	83.2	5.03	38.55	15	7	4.06488e+07	4.06488e+07	1
FALSE	High	Master Protein	Q9Y6C2	EMILIN-1 OS=Homo sapiens OX=9606 GN=EMILIN1 PE=1 SV=3	0	59.238	19	16	18	16	16	1016	106.6	5.17	44.38	16	0	3.54961e+08	3.54961e+08	1
FALSE	High	Master Protein	P02545	Prelamin-A/C OS=Homo sapiens OX=9606 GN=LMNA PE=1 SV=1	0	58.943	24	15	17	15	15	664	74.1	7.02	43.65	15	0	4.21325e+07	4.21325e+07	1
FALSE	High	Master Protein	P11586	C-1-tetrahydrofolate synthase, cytoplasmic OS=Homo sapiens OX=9606 GN=MTHFD1 PE=1 SV=3	0	58.654	17	16	19	16	16	935	101.5	7.3	46.04	16	0	39114875	39114875	1
FALSE	High	Master Protein	P04406	Glyceraldehyde-3-phosphate dehydrogenase OS=Homo sapiens OX=9606 GN=GAPDH PE=1 SV=3	0	58.595	35	7	9	7	7	335	36	8.46	36.33	7	0	1.89629e+07	1.89629e+07	1
FALSE	High	Master Protein	P55268	Laminin subunit beta-2 OS=Homo sapiens OX=9606 GN=LAMB2 PE=1 SV=2	0	58.43	11	16	19	16	16	1798	195.9	6.52	41.65	16	0	4.43618e+07	4.43618e+07	1
FALSE	High	Master Protein	P22695	Cytochrome b-c1 complex subunit 2, mitochondrial OS=Homo sapiens OX=9606 GN=UQCRC2 PE=1 SV=3	0	57.93	26	9	11	9	9	453	48.4	8.63	34.99	9	0	8.74811e+06	8.74811e+06	1
FALSE	High	Master Protein	Q7Z406	Myosin-14 OS=Homo sapiens OX=9606 GN=MYH14 PE=1 SV=2	0	57.561	9	16	17	11	11	1995	227.7	5.6	41.58	16	0	1.02754e+07	1.02754e+07	1
FALSE	High	Master Protein	P27824	Calnexin OS=Homo sapiens OX=9606 GN=CANX PE=1 SV=2	0	57.499	25	13	16	13	13	592	67.5	4.6	35.22	13	0	5.738e+07	5.738e+07	1
FALSE	High	Master Protein	P13804	Electron transfer flavoprotein subunit alpha, mitochondrial OS=Homo sapiens OX=9606 GN=ETFA PE=1 SV=1	0	57.477	42	10	11	10	10	333	35.1	8.38	35.66	10	0	2.57874e+07	2.57874e+07	1
FALSE	High	Master Protein	P07900	Heat shock protein HSP 90-alpha OS=Homo sapiens OX=9606 GN=HSP90AA1 PE=1 SV=5	0	57.363	23	14	14	6	7	732	84.6	5.02	36.51	14	0	1.51526e+07	1.51526e+07	1
FALSE	High	Master Protein	Q3LXA3	Triokinase/FMN cyclase OS=Homo sapiens OX=9606 GN=TKFC PE=1 SV=2	0	57.167	24	10	11	10	10	575	58.9	7.49	36.57	10	0	1.33532e+07	1.33532e+07	1
FALSE	High	Master Protein	P06737	Glycogen phosphorylase, liver form OS=Homo sapiens OX=9606 GN=PYGL PE=1 SV=4	0	57.155	19	16	20	14	14	847	97.1	7.17	45.56	16	2	6.11752e+07	6.11752e+07	1
FALSE	High	Master Protein	Q09666	Neuroblast differentiation-associated protein AHNAK OS=Homo sapiens OX=9606 GN=AHNAK PE=1 SV=2	0	57.107	12	14	16	14	14	5890	628.7	6.15	36.93	14	0	1.43689e+07	1.43689e+07	1
FALSE	High	Master Protein	P49748	Very long-chain specific acyl-CoA dehydrogenase, mitochondrial OS=Homo sapiens OX=9606 GN=ACADVL PE=1 SV=1	0	56.36	28	15	17	15	15	655	70.3	8.75	45.81	15	0	4.66425e+07	4.66425e+07	1
FALSE	High	Master Protein	O43707	Alpha-actinin-4 OS=Homo sapiens OX=9606 GN=ACTN4 PE=1 SV=2	0	55.437	20	16	17	9	9	911	104.8	5.44	45.17	16	7	2.39093e+07	2.39093e+07	1
FALSE	High	Master Protein	P0C0L5	Complement C4-B OS=Homo sapiens OX=9606 GN=C4B PE=1 SV=2	0	55.254	9	14	16	1	1	1744	192.6	7.27	41.6	14	0	676184	676184	1
FALSE	High	Master Protein	P02787	Serotransferrin OS=Homo sapiens OX=9606 GN=TF PE=1 SV=3	0	55.164	25	16	16	16	16	698	77	7.12	40.99	16	0	6.37934e+07	6.37934e+07	1
FALSE	High	Master Protein	Q13576	Ras GTPase-activating-like protein IQGAP2 OS=Homo sapiens OX=9606 GN=IQGAP2 PE=1 SV=4	0	54.855	12	17	18	17	17	1575	180.5	5.64	35.83	17	0	1.51499e+07	1.51499e+07	1
FALSE	High	Master Protein	Q16851	UTP--glucose-1-phosphate uridylyltransferase OS=Homo sapiens OX=9606 GN=UGP2 PE=1 SV=5	0	53.335	28	11	17	11	11	508	56.9	8.15	43.55	11	0	5.62611e+07	5.62611e+07	1
FALSE	High	Master Protein	P01871	Immunoglobulin heavy constant mu OS=Homo sapiens OX=9606 GN=IGHM PE=1 SV=4	0	52.754	28	11	22	11	11	453	49.4	6.77	46.06	11	0	3.25795e+08	3.25795e+08	1
FALSE	High	Master Protein	P04844	Dolichyl-diphosphooligosaccharide--protein glycosyltransferase subunit 2 OS=Homo sapiens OX=9606 GN=RPN2 PE=1 SV=3	0	52.699	20	9	10	9	9	631	69.2	5.69	34.27	9	0	2.84726e+07	2.84726e+07	1
FALSE	High	Master Protein	P31040	Succinate dehydrogenase [ubiquinone] flavoprotein subunit, mitochondrial OS=Homo sapiens OX=9606 GN=SDHA PE=1 SV=2	0	52.602	18	9	12	9	9	664	72.6	7.39	38.51	9	0	1.94706e+07	1.94706e+07	1
FALSE	High	Master Protein	P27338	Amine oxidase [flavin-containing] B OS=Homo sapiens OX=9606 GN=MAOB PE=1 SV=3	0	52.496	21	10	17	9	9	520	58.7	7.5	42.25	10	0	6.34545e+07	6.34545e+07	1
FALSE	High	Master Protein	P25705	ATP synthase subunit alpha, mitochondrial OS=Homo sapiens OX=9606 GN=ATP5F1A PE=1 SV=1	0	52.427	20	9	11	9	9	553	59.7	9.13	43.1	9	0	1.55599e+08	1.55599e+08	1
FALSE	High	Master Protein	Q15582	Transforming growth factor-beta-induced protein ig-h3 OS=Homo sapiens OX=9606 GN=TGFBI PE=1 SV=1	0	52.373	22	12	14	12	12	683	74.6	7.71	37.32	12	0	3.83562e+07	3.83562e+07	1
FALSE	High	Master Protein	P35749	Myosin-11 OS=Homo sapiens OX=9606 GN=MYH11 PE=1 SV=3	0	51.878	8	14	15	5	5	1972	227.2	5.5	39.76	14	0	1.9803e+06	1.9803e+06	1
FALSE	High	Master Protein	P00326	Alcohol dehydrogenase 1C OS=Homo sapiens OX=9606 GN=ADH1C PE=1 SV=2	0	51.577	42	14	18	3	3	375	39.8	8.29	46.1	14	0	1.0249e+07	1.0249e+07	1
FALSE	High	Master Protein	P0C0L4	Complement C4-A OS=Homo sapiens OX=9606 GN=C4A PE=1 SV=2	0	51.531	9	14	16	1	1	1744	192.7	7.08	40.31	14	11	24561017	24561017	1
FALSE	High	Master Protein	P16615	Sarcoplasmic/endoplasmic reticulum calcium ATPase 2 OS=Homo sapiens OX=9606 GN=ATP2A2 PE=1 SV=1	0	50.925	16	14	14	8	14	1042	114.7	5.34	31.62	14	0	1.95682e+07	1.95682e+07	1
FALSE	High	Master Protein	P03905	NADH-ubiquinone oxidoreductase chain 4 OS=Homo sapiens OX=9606 GN=MT-ND4 PE=1 SV=1	0	50.198	18	7	12	7	7	459	51.5	9.35	33.68	7	0	8.1771e+07	8.1771e+07	1
FALSE	High	Master Protein	P05164	Myeloperoxidase OS=Homo sapiens OX=9606 GN=MPO PE=1 SV=1	0	49.831	22	15	15	13	13	745	83.8	8.97	38.12	15	0	4.17295e+07	4.17295e+07	1
FALSE	High	Master Protein	P68366	Tubulin alpha-4A chain OS=Homo sapiens OX=9606 GN=TUBA4A PE=1 SV=1	0	49.541	31	11	15	2	3	448	49.9	5.06	34.93	11	9	5.73e+07	5.73e+07	1
FALSE	High	Master Protein	P11142	Heat shock cognate 71 kDa protein OS=Homo sapiens OX=9606 GN=HSPA8 PE=1 SV=1	0	49.425	21	14	16	9	11	646	70.9	5.52	37.28	14	3	5.85823e+07	5.85823e+07	1
FALSE	High	Master Protein	O43169	Cytochrome b5 type B OS=Homo sapiens OX=9606 GN=CYB5B PE=1 SV=3	0	49.398	49	4	6	4	4	150	16.7	4.97	29.46	4	0	1.03811e+07	1.03811e+07	1
FALSE	High	Master Protein	P23946	Chymase OS=Homo sapiens OX=9606 GN=CMA1 PE=1 SV=1	0	48.693	39	7	10	7	7	247	27.3	9.29	35.22	7	0	1.55862e+07	1.55862e+07	1
FALSE	High	Master Protein	P27487	Dipeptidyl peptidase 4 OS=Homo sapiens OX=9606 GN=DPP4 PE=1 SV=2	0	48.045	19	13	14	13	13	766	88.2	6.04	34.91	13	0	2.9017e+07	2.9017e+07	1
FALSE	High	Master Protein	P14543	Nidogen-1 OS=Homo sapiens OX=9606 GN=NID1 PE=1 SV=3	0	47.929	14	15	17	14	15	1247	136.3	5.29	38.54	15	0	2.5645e+07	2.5645e+07	1
FALSE	High	Master Protein	P46977	Dolichyl-diphosphooligosaccharide--protein glycosyltransferase subunit STT3A OS=Homo sapiens OX=9606 GN=STT3A PE=1 SV=2	0	47.812	18	12	13	12	12	705	80.5	8.07	34.34	12	0	6.834e+07	6.834e+07	1
FALSE	High	Master Protein	P51648	Aldehyde dehydrogenase family 3 member A2 OS=Homo sapiens OX=9606 GN=ALDH3A2 PE=1 SV=1	0	47.811	22	10	13	9	10	485	54.8	7.88	37.82	10	0	71873155	71873155	1
FALSE	High	Master Protein	P49257	Protein ERGIC-53 OS=Homo sapiens OX=9606 GN=LMAN1 PE=1 SV=2	0	47.751	22	11	15	11	11	510	57.5	6.77	36.51	11	0	3.92863e+07	3.92863e+07	1
FALSE	High	Master Protein	Q9GZM7	Tubulointerstitial nephritis antigen-like OS=Homo sapiens OX=9606 GN=TINAGL1 PE=1 SV=1	0	47.336	26	10	11	10	10	467	52.4	6.99	31.14	10	0	7.99871e+07	7.99871e+07	1
FALSE	High	Master Protein	P11509	Cytochrome P450 2A6 OS=Homo sapiens OX=9606 GN=CYP2A6 PE=1 SV=4	0	47.175	22	12	14	1	12	494	56.5	9.19	34.58	12	0	2.92528e+07	2.92528e+07	1
FALSE	High	Master Protein	Q02252	Methylmalonate-semialdehyde dehydrogenase [acylating], mitochondrial OS=Homo sapiens OX=9606 GN=ALDH6A1 PE=1 SV=2	0	47.031	22	11	13	11	11	535	57.8	8.5	34.34	11	0	61635403	61635403	1
FALSE	High	Master Protein	P11678	Eosinophil peroxidase OS=Homo sapiens OX=9606 GN=EPX PE=1 SV=2	0	46.656	21	15	19	13	13	715	81	10.29	39.69	15	2	1.38139e+08	1.38139e+08	1
FALSE	High	Master Protein	P17174	Aspartate aminotransferase, cytoplasmic OS=Homo sapiens OX=9606 GN=GOT1 PE=1 SV=3	0	46.437	26	9	13	9	9	413	46.2	7.01	39.14	9	0	21410169	21410169	1
FALSE	High	Master Protein	P21397	Amine oxidase [flavin-containing] A OS=Homo sapiens OX=9606 GN=MAOA PE=1 SV=1	0	46.345	21	11	18	10	10	527	59.6	7.85	37.86	11	1	1.04324e+08	1.04324e+08	1
FALSE	High	Master Protein	P36871	Phosphoglucomutase-1 OS=Homo sapiens OX=9606 GN=PGM1 PE=1 SV=3	0	46.256	32	15	15	15	15	562	61.4	6.76	40.61	15	0	2.81674e+07	2.81674e+07	1
FALSE	High	Master Protein	O75452	Retinol dehydrogenase 16 OS=Homo sapiens OX=9606 GN=RDH16 PE=1 SV=2	0	46.219	31	10	13	7	7	317	35.7	8.6	36.09	10	3	1.21422e+08	1.21422e+08	1
FALSE	High	Master Protein	P02649	Apolipoprotein E OS=Homo sapiens OX=9606 GN=APOE PE=1 SV=1	0	45.98	40	11	12	11	11	317	36.1	5.73	34.32	11	0	3.38214e+07	3.38214e+07	1
FALSE	High	Master Protein	P08123	Collagen alpha-2(I) chain OS=Homo sapiens OX=9606 GN=COL1A2 PE=1 SV=7	0	45.505	8	8	15	8	8	1366	129.2	8.95	38.66	8	0	2.72913e+09	2.72913e+09	1
FALSE	High	Master Protein	O14975	Very long-chain acyl-CoA synthetase OS=Homo sapiens OX=9606 GN=SLC27A2 PE=1 SV=2	0	45.385	16	8	10	8	8	620	70.3	8.51	28.88	8	0	7.43837e+06	7.43837e+06	1
FALSE	High	Master Protein	Q16555	Dihydropyrimidinase-related protein 2 OS=Homo sapiens OX=9606 GN=DPYSL2 PE=1 SV=1	0	45.246	25	9	9	8	8	572	62.3	6.38	29.68	9	1	5.52998e+06	5.52998e+06	1
FALSE	High	Master Protein	Q06278	Aldehyde oxidase OS=Homo sapiens OX=9606 GN=AOX1 PE=1 SV=2	0	45.179	11	13	14	13	13	1338	147.8	7.17	33.83	13	0	2.12743e+07	2.12743e+07	1
FALSE	High	Master Protein	P54868	Hydroxymethylglutaryl-CoA synthase, mitochondrial OS=Homo sapiens OX=9606 GN=HMGCS2 PE=1 SV=1	0	44.945	23	10	13	9	10	508	56.6	8.16	34.29	10	0	1.34894e+08	1.34894e+08	1
FALSE	High	Master Protein	Q07065	Cytoskeleton-associated protein 4 OS=Homo sapiens OX=9606 GN=CKAP4 PE=1 SV=2	0	44.832	23	12	12	12	12	602	66	5.92	29.07	12	0	1.44365e+07	1.44365e+07	1
FALSE	High	Master Protein	Q71U36	Tubulin alpha-1A chain OS=Homo sapiens OX=9606 GN=TUBA1A PE=1 SV=1	0	44.528	29	10	14	0	2	451	50.1	5.06	32.07	10	0	2.2004e+07	2.2004e+07	1
FALSE	High	Master Protein	P22307	Non-specific lipid-transfer protein OS=Homo sapiens OX=9606 GN=SCP2 PE=1 SV=2	0	44.355	24	11	14	11	11	547	59	6.89	28.88	11	0	2.415e+07	2.415e+07	1
FALSE	High	Master Protein	P21796	Voltage-dependent anion-selective channel protein 1 OS=Homo sapiens OX=9606 GN=VDAC1 PE=1 SV=2	0	44.299	42	7	7	6	6	283	30.8	8.54	27.85	7	1	1.24889e+07	1.24889e+07	1
FALSE	High	Master Protein	P10909	Clusterin OS=Homo sapiens OX=9606 GN=CLU PE=1 SV=1	0	44.119	26	11	15	11	11	449	52.5	6.27	42.08	11	0	1.04714e+08	1.04714e+08	1
FALSE	High	Master Protein	P04843	Dolichyl-diphosphooligosaccharide--protein glycosyltransferase subunit 1 OS=Homo sapiens OX=9606 GN=RPN1 PE=1 SV=1	0	43.982	16	9	11	9	9	607	68.5	6.38	29.38	9	0	3.61346e+07	3.61346e+07	1
FALSE	High	Master Protein	P02792	Ferritin light chain OS=Homo sapiens OX=9606 GN=FTL PE=1 SV=2	0	43.963	36	5	7	5	5	175	20	5.78	27.67	5	0	7.4717e+06	7.4717e+06	1
FALSE	High	Master Protein	Q9Y6C9	Mitochondrial carrier homolog 2 OS=Homo sapiens OX=9606 GN=MTCH2 PE=1 SV=1	0	43.86	31	8	12	8	8	303	33.3	7.97	31.87	8	0	2.48114e+07	2.48114e+07	1
FALSE	High	Master Protein	P16662	UDP-glucuronosyltransferase 2B7 OS=Homo sapiens OX=9606 GN=UGT2B7 PE=1 SV=2	0	43.265	17	8	12	6	6	529	60.7	8.31	33.84	8	2	6.23504e+07	6.23504e+07	1
FALSE	High	Master Protein	P00167	Cytochrome b5 OS=Homo sapiens OX=9606 GN=CYB5A PE=1 SV=2	0	43.201	49	5	9	5	5	134	15.3	4.96	29.65	5	0	1.27862e+08	1.27862e+08	1
FALSE	High	Master Protein	P51884	Lumican OS=Homo sapiens OX=9606 GN=LUM PE=1 SV=2	0	42.244	28	8	14	8	8	338	38.4	6.61	40.6	8	0	5.95626e+07	5.95626e+07	1
FALSE	High	Master Protein	P02671	Fibrinogen alpha chain OS=Homo sapiens OX=9606 GN=FGA PE=1 SV=2	0	42.048	15	11	12	11	11	866	94.9	6.01	28.1	11	0	6.36911e+07	6.36911e+07	1
FALSE	High	Master Protein	P00441	Superoxide dismutase [Cu-Zn] OS=Homo sapiens OX=9606 GN=SOD1 PE=1 SV=2	0	41.897	37	5	8	5	5	154	15.9	6.13	32.04	5	0	3.39655e+07	3.39655e+07	1
FALSE	High	Master Protein	P04424	Argininosuccinate lyase OS=Homo sapiens OX=9606 GN=ASL PE=1 SV=4	0	41.804	21	8	11	8	8	464	51.6	6.48	30.88	8	0	1.96479e+07	1.96479e+07	1
FALSE	High	Master Protein	Q9ULC5	Long-chain-fatty-acid--CoA ligase 5 OS=Homo sapiens OX=9606 GN=ACSL5 PE=1 SV=1	0	41.527	21	12	14	10	11	683	75.9	6.92	30.21	12	0	1.56045e+07	1.56045e+07	1
FALSE	High	Master Protein	P80404	4-aminobutyrate aminotransferase, mitochondrial OS=Homo sapiens OX=9606 GN=ABAT PE=1 SV=3	0	41.526	22	12	14	12	12	500	56.4	7.96	31.43	12	0	5.81626e+07	5.81626e+07	1
FALSE	High	Master Protein	P24752	Acetyl-CoA acetyltransferase, mitochondrial OS=Homo sapiens OX=9606 GN=ACAT1 PE=1 SV=1	0	41.158	26	9	9	9	9	427	45.2	8.85	25.98	9	0	2.79398e+07	2.79398e+07	1
FALSE	High	Master Protein	P05089	Arginase-1 OS=Homo sapiens OX=9606 GN=ARG1 PE=1 SV=2	0	41.048	30	8	9	8	8	322	34.7	7.21	27.66	8	0	3.092e+07	3.092e+07	1
FALSE	High	Master Protein	P62736	Actin, aortic smooth muscle OS=Homo sapiens OX=9606 GN=ACTA2 PE=1 SV=1	0	40.952	28	9	15	0	3	377	42	5.39	28.9	9	0	1.04069e+07	1.04069e+07	1
FALSE	High	Master Protein	P05181	Cytochrome P450 2E1 OS=Homo sapiens OX=9606 GN=CYP2E1 PE=1 SV=1	0	40.653	20	10	13	9	9	493	56.8	8.1	31.8	10	0	2.02391e+07	2.02391e+07	1
FALSE	High	Master Protein	P12814	Alpha-actinin-1 OS=Homo sapiens OX=9606 GN=ACTN1 PE=1 SV=2	0	40.403	15	12	13	3	5	892	103	5.41	35.72	12	0	3.88832e+06	3.88832e+06	1
FALSE	High	Master Protein	Q9UJS0	Calcium-binding mitochondrial carrier protein Aralar2 OS=Homo sapiens OX=9606 GN=SLC25A13 PE=1 SV=2	0	40.379	20	12	13	8	12	675	74.1	8.62	34.22	12	0	4.76697e+07	4.76697e+07	1
FALSE	High	Master Protein	P00505	Aspartate aminotransferase, mitochondrial OS=Homo sapiens OX=9606 GN=GOT2 PE=1 SV=3	0	40.277	25	11	12	11	11	430	47.5	9.01	33.5	11	0	4.89055e+07	4.89055e+07	1
FALSE	High	Master Protein	P00558	Phosphoglycerate kinase 1 OS=Homo sapiens OX=9606 GN=PGK1 PE=1 SV=3	0	40.242	21	6	7	6	6	417	44.6	8.1	23.28	6	0	1.06851e+07	1.06851e+07	1
FALSE	High	Master Protein	P01834	Immunoglobulin kappa constant OS=Homo sapiens OX=9606 GN=IGKC PE=1 SV=2	0	40.03	66	4	6	4	4	107	11.8	6.52	23.27	4	0	3.5217e+07	3.5217e+07	1
FALSE	High	Master Protein	Q9Y6L6	Solute carrier organic anion transporter family member 1B1 OS=Homo sapiens OX=9606 GN=SLCO1B1 PE=1 SV=2	0	40.024	18	11	13	10	10	691	76.4	8.57	27.45	11	1	3.61091e+07	3.61091e+07	1	Acetyl [N-Term]
FALSE	High	Master Protein	P28288	ATP-binding cassette sub-family D member 3 OS=Homo sapiens OX=9606 GN=ABCD3 PE=1 SV=1	0	39.99	22	11	12	11	11	659	75.4	9.36	30.12	11	0	1.98273e+07	1.98273e+07	1
FALSE	High	Master Protein	P30041	Peroxiredoxin-6 OS=Homo sapiens OX=9606 GN=PRDX6 PE=1 SV=3	0	39.961	51	9	10	9	9	224	25	6.38	30.23	9	0	3.8405e+07	3.8405e+07	1
FALSE	High	Master Protein	Q16891	MICOS complex subunit MIC60 OS=Homo sapiens OX=9606 GN=IMMT PE=1 SV=1	0	39.787	16	11	12	11	11	758	83.6	6.48	28.81	11	0	1.84396e+07	1.84396e+07	1
FALSE	High	Master Protein	Q7Z4W1	L-xylulose reductase OS=Homo sapiens OX=9606 GN=DCXR PE=1 SV=2	0	39.775	39	8	11	8	8	244	25.9	8.1	28.07	8	0	9.63295e+07	9.63295e+07	1
FALSE	High	Master Protein	Q93088	Betaine--homocysteine S-methyltransferase 1 OS=Homo sapiens OX=9606 GN=BHMT PE=1 SV=2	0	39.49	26	9	10	7	7	406	45	7.03	32.84	9	2	8.02366e+07	8.02366e+07	1
FALSE	High	Master Protein	P00966	Argininosuccinate synthase OS=Homo sapiens OX=9606 GN=ASS1 PE=1 SV=2	0	39.479	27	10	12	10	10	412	46.5	8.02	34.65	10	0	1.72214e+08	1.72214e+08	1
FALSE	High	Master Protein	Q06323	Proteasome activator complex subunit 1 OS=Homo sapiens OX=9606 GN=PSME1 PE=1 SV=1	0	39.474	38	9	13	9	9	249	28.7	6.02	35.61	9	0	1.722e+07	1.722e+07	1
FALSE	High	Master Protein	P01009	Alpha-1-antitrypsin OS=Homo sapiens OX=9606 GN=SERPINA1 PE=1 SV=3	0	39.466	19	8	10	8	8	418	46.7	5.59	25.14	8	0	2.54765e+07	2.54765e+07	1
FALSE	High	Master Protein	P11712	Cytochrome P450 2C9 OS=Homo sapiens OX=9606 GN=CYP2C9 PE=1 SV=3	0	39.368	16	6	9	3	6	490	55.6	7.91	28.01	6	0	4.14841e+07	4.14841e+07	1
FALSE	High	Master Protein	Q7Z5P4	17-beta-hydroxysteroid dehydrogenase 13 OS=Homo sapiens OX=9606 GN=HSD17B13 PE=1 SV=1	0	38.943	31	9	12	9	9	300	33.6	8.98	32.08	9	0	3.10024e+07	3.10024e+07	1
FALSE	High	Master Protein	Q9Y2P5	Bile acyl-CoA synthetase OS=Homo sapiens OX=9606 GN=SLC27A5 PE=1 SV=1	0	38.857	18	11	16	11	11	690	75.3	7.66	43.75	11	0	1.59412e+08	1.59412e+08	1
FALSE	High	Master Protein	P07339	Cathepsin D OS=Homo sapiens OX=9606 GN=CTSD PE=1 SV=1	0	38.508	23	7	9	7	7	412	44.5	6.54	23.83	7	0	8.18505e+06	8.18505e+06	1
FALSE	High	Master Protein	Q99424	Peroxisomal acyl-coenzyme A oxidase 2 OS=Homo sapiens OX=9606 GN=ACOX2 PE=1 SV=1	0	38.455	17	10	11	10	10	681	76.8	7.56	27.34	10	0	1.26122e+07	1.26122e+07	1
FALSE	High	Master Protein	P0DOY2	Immunoglobulin lambda constant 2 OS=Homo sapiens OX=9606 GN=IGLC2 PE=1 SV=1	0	37.839	65	4	13	0	1	106	11.3	7.24	45.99	4	0	6.90607e+06	6.90607e+06	1
FALSE	High	Master Protein	P22310	UDP-glucuronosyltransferase 1A4 OS=Homo sapiens OX=9606 GN=UGT1A4 PE=1 SV=1	0	36.601	13	6	9	3	3	534	60	8.54	23.05	6	5	1.86373e+07	1.86373e+07	1
FALSE	High	Master Protein	P21980	Protein-glutamine gamma-glutamyltransferase 2 OS=Homo sapiens OX=9606 GN=TGM2 PE=1 SV=2	0	36.595	17	11	12	11	11	687	77.3	5.22	27.89	11	0	5.79354e+07	5.79354e+07	1
FALSE	High	Master Protein	Q13011	Delta(3,5)-Delta(2,4)-dienoyl-CoA isomerase, mitochondrial OS=Homo sapiens OX=9606 GN=ECH1 PE=1 SV=2	0	36.588	34	9	9	9	9	328	35.8	8	24.78	9	0	2.60031e+07	2.60031e+07	1
FALSE	High	Master Protein	Q4G0N4	NAD kinase 2, mitochondrial OS=Homo sapiens OX=9606 GN=NADK2 PE=1 SV=2	0	36.352	25	9	10	9	9	442	49.4	8.18	25.89	9	0	1.67418e+07	1.67418e+07	1
FALSE	High	Master Protein	P01903	HLA class II histocompatibility antigen, DR alpha chain OS=Homo sapiens OX=9606 GN=HLA-DRA PE=1 SV=1	0	36.292	32	6	8	5	6	254	28.6	5	27.75	6	0	3.11032e+07	3.11032e+07	1
FALSE	High	Master Protein	P31930	Cytochrome b-c1 complex subunit 1, mitochondrial OS=Homo sapiens OX=9606 GN=UQCRC1 PE=1 SV=3	0	36.128	15	5	7	5	5	480	52.6	6.37	20.98	5	0	1.46898e+07	1.46898e+07	1
FALSE	High	Master Protein	P01860	Immunoglobulin heavy constant gamma 3 OS=Homo sapiens OX=9606 GN=IGHG3 PE=1 SV=2	0	35.959	24	7	10	2	2	377	41.3	7.9	25.51	7	0	1.95177e+06	1.95177e+06	1
FALSE	High	Master Protein	Q00610	Clathrin heavy chain 1 OS=Homo sapiens OX=9606 GN=CLTC PE=1 SV=5	0	35.791	8	10	11	6	10	1675	191.5	5.69	28.97	10	0	5.4399e+06	5.4399e+06	1
FALSE	High	Master Protein	P37059	Estradiol 17-beta-dehydrogenase 2 OS=Homo sapiens OX=9606 GN=HSD17B2 PE=1 SV=1	0	35.734	21	7	8	7	7	387	42.8	8.5	23.61	7	0	8.74282e+06	8.74282e+06	1
FALSE	High	Master Protein	Q6UXI9	Nephronectin OS=Homo sapiens OX=9606 GN=NPNT PE=2 SV=3	0	35.638	12	6	10	6	6	565	61.9	8.34	26.42	6	0	1.79887e+07	1.79887e+07	1
FALSE	High	Master Protein	O75874	Isocitrate dehydrogenase [NADP] cytoplasmic OS=Homo sapiens OX=9606 GN=IDH1 PE=1 SV=2	0	35.631	18	7	10	7	7	414	46.6	7.01	26.08	7	0	1.46923e+07	1.46923e+07	1
FALSE	High	Master Protein	Q96HY6	DDRGK domain-containing protein 1 OS=Homo sapiens OX=9606 GN=DDRGK1 PE=1 SV=2	0	35.51	20	4	5	4	4	314	35.6	5.12	21.05	4	0	17862375	17862375	1
FALSE	High	Master Protein	P28331	NADH-ubiquinone oxidoreductase 75 kDa subunit, mitochondrial OS=Homo sapiens OX=9606 GN=NDUFS1 PE=1 SV=3	0	35.35	15	8	8	8	8	727	79.4	6.23	21.66	8	0	1.00611e+07	1.00611e+07	1
FALSE	High	Master Protein	P60033	CD81 antigen OS=Homo sapiens OX=9606 GN=CD81 PE=1 SV=1	0	35.297	18	2	6	2	2	236	25.8	5.29	32.63	2	0	2.73635e+07	2.73635e+07	1
FALSE	High	Master Protein	Q99715	Collagen alpha-1(XII) chain OS=Homo sapiens OX=9606 GN=COL12A1 PE=1 SV=2	0	35.297	3	8	8	8	8	3063	332.9	5.53	19.2	8	0	5.39758e+06	5.39758e+06	1
FALSE	High	Master Protein	Q96I99	Succinate--CoA ligase [GDP-forming] subunit beta, mitochondrial OS=Homo sapiens OX=9606 GN=SUCLG2 PE=1 SV=2	0	35.026	24	9	10	9	9	432	46.5	6.39	26.71	9	0	1.7807e+07	1.7807e+07	1
FALSE	High	Master Protein	P24539	ATP synthase F(0) complex subunit B1, mitochondrial OS=Homo sapiens OX=9606 GN=ATP5PB PE=1 SV=2	0	34.971	27	6	8	6	6	256	28.9	9.36	25.12	6	0	2.08932e+07	2.08932e+07	1
FALSE	High	Master Protein	P35221	Catenin alpha-1 OS=Homo sapiens OX=9606 GN=CTNNA1 PE=1 SV=1	0	34.842	14	11	11	7	11	906	100	6.29	26.69	11	0	9.93218e+06	9.93218e+06	1
FALSE	High	Master Protein	P0DP25	Calmodulin-3 OS=Homo sapiens OX=9606 GN=CALM3 PE=1 SV=1	0	34.777	30	5	7	4	5	149	16.8	4.22	22.34	5	0	1.12571e+07	1.12571e+07	1
FALSE	High	Master Protein	Q8NI99	Angiopoietin-related protein 6 OS=Homo sapiens OX=9606 GN=ANGPTL6 PE=1 SV=1	0	34.462	19	6	7	5	6	470	51.7	8.53	24.23	6	0	2.29889e+07	2.29889e+07	1
FALSE	High	Master Protein	Q02878	60S ribosomal protein L6 OS=Homo sapiens OX=9606 GN=RPL6 PE=1 SV=3	0	34.429	32	9	11	9	9	288	32.7	10.58	24.49	9	0	3.30503e+07	3.30503e+07	1
FALSE	High	Master Protein	B9A064	Immunoglobulin lambda-like polypeptide 5 OS=Homo sapiens OX=9606 GN=IGLL5 PE=2 SV=2	0	34.189	36	5	9	1	2	214	23	8.84	32.69	5	3	1.28687e+07	1.28687e+07	1
FALSE	High	Master Protein	P06733	Alpha-enolase OS=Homo sapiens OX=9606 GN=ENO1 PE=1 SV=2	0	33.994	26	9	9	8	8	434	47.1	7.39	24.56	9	1	2.02424e+07	2.02424e+07	1
FALSE	High	Master Protein	Q99798	Aconitate hydratase, mitochondrial OS=Homo sapiens OX=9606 GN=ACO2 PE=1 SV=2	0	33.946	13	10	11	10	10	780	85.4	7.61	25.31	10	0	2.1859e+07	2.1859e+07	1
FALSE	High	Master Protein	Q9Y4L1	Hypoxia up-regulated protein 1 OS=Homo sapiens OX=9606 GN=HYOU1 PE=1 SV=1	0	33.812	7	6	7	6	6	999	111.3	5.22	18.53	6	0	5.6767e+06	5.6767e+06	1
FALSE	High	Master Protein	P55072	Transitional endoplasmic reticulum ATPase OS=Homo sapiens OX=9606 GN=VCP PE=1 SV=4	0	33.774	12	8	9	8	8	806	89.3	5.26	20.99	8	0	8.01725e+06	8.01725e+06	1
FALSE	High	Master Protein	P68104	Elongation factor 1-alpha 1 OS=Homo sapiens OX=9606 GN=EEF1A1 PE=1 SV=1	0	33.646	24	7	8	0	7	462	50.1	9.01	23.28	7	0	6.80432e+07	6.80432e+07	1
FALSE	High	Master Protein	Q8WUM4	Programmed cell death 6-interacting protein OS=Homo sapiens OX=9606 GN=PDCD6IP PE=1 SV=1	0	33.612	11	8	8	8	8	868	96	6.52	19.1	8	0	3.31503e+06	3.31503e+06	1
FALSE	High	Master Protein	Q8NBQ5	Estradiol 17-beta-dehydrogenase 11 OS=Homo sapiens OX=9606 GN=HSD17B11 PE=1 SV=3	0	33.567	23	6	8	6	6	300	32.9	9.07	22.93	6	0	2.08413e+07	2.08413e+07	1
FALSE	High	Master Protein	Q05682	Caldesmon OS=Homo sapiens OX=9606 GN=CALD1 PE=1 SV=3	0	33.509	13	11	11	11	11	793	93.2	5.66	27.96	11	0	2.19162e+07	2.19162e+07	1
FALSE	High	Master Protein	P40926	Malate dehydrogenase, mitochondrial OS=Homo sapiens OX=9606 GN=MDH2 PE=1 SV=3	0	33.503	28	8	11	8	8	338	35.5	8.68	25.09	8	0	2.26863e+07	2.26863e+07	1
FALSE	High	Master Protein	P49419	Alpha-aminoadipic semialdehyde dehydrogenase OS=Homo sapiens OX=9606 GN=ALDH7A1 PE=1 SV=5	0	33.451	19	7	7	7	7	539	58.5	7.99	21.92	7	0	8425859	8425859	1
FALSE	High	Master Protein	P18621	60S ribosomal protein L17 OS=Homo sapiens OX=9606 GN=RPL17 PE=1 SV=3	0	33.29	26	4	7	4	4	184	21.4	10.17	19.24	4	0	6.98378e+06	6.98378e+06	1
FALSE	High	Master Protein	Q9NPD5	Solute carrier organic anion transporter family member 1B3 OS=Homo sapiens OX=9606 GN=SLCO1B3 PE=1 SV=1	0	32.994	15	9	10	7	7	702	77.4	8.76	26.1	9	1	2.96156e+07	2.96156e+07	1	Acetyl [N-Term]
FALSE	High	Master Protein	P16435	NADPH--cytochrome P450 reductase OS=Homo sapiens OX=9606 GN=POR PE=1 SV=2	0	32.736	17	13	14	13	13	677	76.6	5.58	28.79	13	0	7.62738e+07	7.62738e+07	1
FALSE	High	Master Protein	P78329	Cytochrome P450 4F2 OS=Homo sapiens OX=9606 GN=CYP4F2 PE=1 SV=1	0	32.684	19	9	10	2	3	520	59.8	7.08	23.37	9	6	3.28412e+07	3.28412e+07	1
FALSE	High	Master Protein	Q9UJM8	Hydroxyacid oxidase 1 OS=Homo sapiens OX=9606 GN=HAO1 PE=1 SV=1	0	32.555	21	6	9	6	6	370	40.9	8.09	21.85	6	0	1.39875e+07	1.39875e+07	1
FALSE	High	Master Protein	Q14697	Neutral alpha-glucosidase AB OS=Homo sapiens OX=9606 GN=GANAB PE=1 SV=3	0	31.991	11	10	11	10	10	944	106.8	6.14	23.36	10	0	1.32755e+07	1.32755e+07	1
FALSE	High	Master Protein	P02647	Apolipoprotein A-I OS=Homo sapiens OX=9606 GN=APOA1 PE=1 SV=1	0	31.901	34	8	10	8	8	267	30.8	5.76	27.12	8	0	1.77467e+07	1.77467e+07	1
FALSE	High	Master Protein	O14950	Myosin regulatory light chain 12B OS=Homo sapiens OX=9606 GN=MYL12B PE=1 SV=2	0	31.797	47	6	6	0	3	172	19.8	4.84	22.05	6	2	1.63002e+07	1.63002e+07	1
FALSE	High	Master Protein	P02533	Keratin, type I cytoskeletal 14 OS=Homo sapiens OX=9606 GN=KRT14 PE=1 SV=4	0	31.713	20	9	9	2	3	472	51.5	5.16	25.37	9	4	8.50206e+06	8.50206e+06	1
FALSE	High	Master Protein	P35232	Prohibitin OS=Homo sapiens OX=9606 GN=PHB PE=1 SV=1	0	31.612	41	10	11	10	10	272	29.8	5.76	28.15	10	0	8.64073e+07	8.64073e+07	1
FALSE	High	Master Protein	P61019	Ras-related protein Rab-2A OS=Homo sapiens OX=9606 GN=RAB2A PE=1 SV=1	0	31.61	37	6	7	3	6	212	23.5	6.54	22.78	6	0	8.7562e+06	8.7562e+06	1
FALSE	High	Master Protein	P62258	14-3-3 protein epsilon OS=Homo sapiens OX=9606 GN=YWHAE PE=1 SV=1	0	31.61	41	10	10	7	7	255	29.2	4.74	23.91	10	3	3.66152e+07	3.66152e+07	1	Acetyl [N-Term]
FALSE	High	Master Protein	P22309	UDP-glucuronosyltransferase 1A1 OS=Homo sapiens OX=9606 GN=UGT1A1 PE=1 SV=1	0	31.382	10	4	8	1	1	533	59.6	8	23.02	4	0	3.45295e+06	3.45295e+06	1
FALSE	High	Master Protein	O43895	Xaa-Pro aminopeptidase 2 OS=Homo sapiens OX=9606 GN=XPNPEP2 PE=1 SV=3	0	31.2	14	8	8	8	8	674	75.6	6.04	19.03	8	0	1.22329e+07	1.22329e+07	1
FALSE	High	Master Protein	P10632	Cytochrome P450 2C8 OS=Homo sapiens OX=9606 GN=CYP2C8 PE=1 SV=2	0	31.137	25	11	12	8	10	490	55.8	8.5	25.99	11	1	3.7673e+07	3.7673e+07	1
FALSE	High	Master Protein	P02730	Band 3 anion transport protein OS=Homo sapiens OX=9606 GN=SLC4A1 PE=1 SV=3	0	31.101	12	8	9	8	8	911	101.7	5.19	24.74	8	0	1.93952e+07	1.93952e+07	1
FALSE	High	Master Protein	P21549	Serine--pyruvate aminotransferase OS=Homo sapiens OX=9606 GN=AGXT PE=1 SV=1	0	30.817	21	7	7	7	7	392	43	8.4	21.46	7	0	3.38236e+07	3.38236e+07	1
FALSE	High	Master Protein	Q16134	Electron transfer flavoprotein-ubiquinone oxidoreductase, mitochondrial OS=Homo sapiens OX=9606 GN=ETFDH PE=1 SV=2	0	30.7	16	7	7	7	7	617	68.5	7.55	19.25	7	0	1.72476e+07	1.72476e+07	1
FALSE	High	Master Protein	Q9UBM7	7-dehydrocholesterol reductase OS=Homo sapiens OX=9606 GN=DHCR7 PE=1 SV=1	0	30.619	13	5	7	5	5	475	54.5	8.7	18.78	5	0	28661227	28661227	1
FALSE	High	Master Protein	P50440	Glycine amidinotransferase, mitochondrial OS=Homo sapiens OX=9606 GN=GATM PE=1 SV=1	0	30.354	20	7	10	7	7	423	48.4	8.05	17.43	7	0	3.46383e+07	3.46383e+07	1
FALSE	High	Master Protein	Q15084	Protein disulfide-isomerase A6 OS=Homo sapiens OX=9606 GN=PDIA6 PE=1 SV=1	0	30.229	17	6	7	6	6	440	48.1	5.08	19.56	6	0	2.39102e+07	2.39102e+07	1
FALSE	High	Master Protein	P08684	Cytochrome P450 3A4 OS=Homo sapiens OX=9606 GN=CYP3A4 PE=1 SV=4	0	30.112	17	8	9	2	7	503	57.3	8.1	20.95	8	1	3.19566e+07	3.19566e+07	1
FALSE	High	Master Protein	P09110	3-ketoacyl-CoA thiolase, peroxisomal OS=Homo sapiens OX=9606 GN=ACAA1 PE=1 SV=2	0	30.077	18	5	6	5	5	424	44.3	8.44	18.11	5	0	6.85229e+06	6.85229e+06	1
FALSE	High	Master Protein	P38117	Electron transfer flavoprotein subunit beta OS=Homo sapiens OX=9606 GN=ETFB PE=1 SV=3	0	29.951	32	9	10	9	9	255	27.8	8.1	21.06	9	0	6.35779e+07	6.35779e+07	1
FALSE	High	Master Protein	P32754	4-hydroxyphenylpyruvate dioxygenase OS=Homo sapiens OX=9606 GN=HPD PE=1 SV=2	0	29.77	22	9	11	9	9	393	44.9	7.01	17.68	9	0	2.06919e+07	2.06919e+07	1
FALSE	High	Master Protein	Q99624	Sodium-coupled neutral amino acid transporter 3 OS=Homo sapiens OX=9606 GN=SLC38A3 PE=1 SV=1	0	29.739	14	6	7	6	6	504	55.7	7.91	24.12	6	0	8.1382e+06	8.1382e+06	1
FALSE	High	Master Protein	P61978	Heterogeneous nuclear ribonucleoprotein K OS=Homo sapiens OX=9606 GN=HNRNPK PE=1 SV=1	0	29.664	20	8	9	8	8	463	50.9	5.54	22.62	8	0	2.04183e+07	2.04183e+07	1
FALSE	High	Master Protein	P36537	UDP-glucuronosyltransferase 2B10 OS=Homo sapiens OX=9606 GN=UGT2B10 PE=1 SV=1	0	29.617	13	6	8	1	3	528	60.7	9	21.44	6	0	1.31358e+07	1.31358e+07	1
FALSE	High	Master Protein	P63104	14-3-3 protein zeta/delta OS=Homo sapiens OX=9606 GN=YWHAZ PE=1 SV=1	0	29.557	35	7	7	4	4	245	27.7	4.79	20.03	7	0	5.05669e+06	5.05669e+06	1
FALSE	High	Master Protein	P49326	Flavin-containing monooxygenase 5 OS=Homo sapiens OX=9606 GN=FMO5 PE=1 SV=2	0	29.531	19	8	9	8	8	533	60.2	8.21	18.47	8	0	2.49793e+07	2.49793e+07	1
FALSE	High	Master Protein	Q86Y39	NADH dehydrogenase [ubiquinone] 1 alpha subcomplex subunit 11 OS=Homo sapiens OX=9606 GN=NDUFA11 PE=1 SV=3	0	29.489	50	4	6	4	4	141	14.8	8.72	19.89	4	0	1.22096e+07	1.22096e+07	1
FALSE	High	Master Protein	P02538	Keratin, type II cytoskeletal 6A OS=Homo sapiens OX=9606 GN=KRT6A PE=1 SV=3	0	29.423	16	11	13	1	4	564	60	8	30.03	11	2	4.28971e+06	4.28971e+06	1
FALSE	High	Master Protein	Q03135	Caveolin-1 OS=Homo sapiens OX=9606 GN=CAV1 PE=1 SV=4	0	29.407	23	3	6	3	3	178	20.5	6.02	19.57	3	0	25122907	25122907	1
FALSE	High	Master Protein	P49411	Elongation factor Tu, mitochondrial OS=Homo sapiens OX=9606 GN=TUFM PE=1 SV=2	0	29.383	21	9	9	9	9	452	49.5	7.61	22.92	9	0	1.86619e+07	1.86619e+07	1
FALSE	High	Master Protein	P22033	Methylmalonyl-CoA mutase, mitochondrial OS=Homo sapiens OX=9606 GN=MMUT PE=1 SV=4	0	29.317	12	8	8	8	8	750	83.1	6.93	19.07	8	0	8.23997e+06	8.23997e+06	1
FALSE	High	Master Protein	Q02338	D-beta-hydroxybutyrate dehydrogenase, mitochondrial OS=Homo sapiens OX=9606 GN=BDH1 PE=1 SV=3	0	29.235	20	7	11	7	7	343	38.1	8.95	29.19	7	0	81444448	81444448	1
FALSE	High	Master Protein	Q02928	Cytochrome P450 4A11 OS=Homo sapiens OX=9606 GN=CYP4A11 PE=1 SV=1	0	29.153	14	6	7	2	6	519	59.3	8.76	23.92	6	0	8.36312e+06	8.36312e+06	1
FALSE	High	Master Protein	Q04837	Single-stranded DNA-binding protein, mitochondrial OS=Homo sapiens OX=9606 GN=SSBP1 PE=1 SV=1	0	29.118	30	5	7	5	5	148	17.2	9.6	23.34	5	0	9.39533e+07	9.39533e+07	1
FALSE	High	Master Protein	Q8TCT9	Minor histocompatibility antigen H13 OS=Homo sapiens OX=9606 GN=HM13 PE=1 SV=1	0	28.714	17	7	14	7	7	377	41.5	6.43	26.37	7	0	3.31449e+07	3.31449e+07	1
FALSE	High	Master Protein	Q9HDC9	Adipocyte plasma membrane-associated protein OS=Homo sapiens OX=9606 GN=APMAP PE=1 SV=2	0	28.63	21	8	9	8	8	416	46.5	6.16	22.12	8	0	2.9184e+07	2.9184e+07	1
FALSE	High	Master Protein	Q14165	Malectin OS=Homo sapiens OX=9606 GN=MLEC PE=1 SV=1	0	28.497	25	5	6	5	5	292	32.2	5.41	12.75	5	0	5.1928e+06	5.1928e+06	1
FALSE	High	Master Protein	P06702	Protein S100-A9 OS=Homo sapiens OX=9606 GN=S100A9 PE=1 SV=1	0	28.194	52	5	7	5	5	114	13.2	6.13	23.11	5	0	2.12119e+07	2.12119e+07	1
FALSE	High	Master Protein	O75369	Filamin-B OS=Homo sapiens OX=9606 GN=FLNB PE=1 SV=2	0	28.189	4	9	9	6	6	2602	278	5.73	22.47	9	3	9.0539e+06	9.0539e+06	1
FALSE	High	Master Protein	Q99623	Prohibitin-2 OS=Homo sapiens OX=9606 GN=PHB2 PE=1 SV=2	0	28.142	34	10	11	10	10	299	33.3	9.83	23.4	10	0	4.30103e+07	4.30103e+07	1
FALSE	High	Master Protein	P14618	Pyruvate kinase PKM OS=Homo sapiens OX=9606 GN=PKM PE=1 SV=4	0	27.671	13	5	5	5	5	531	57.9	7.84	14.57	5	0	3.42448e+06	3.42448e+06	1
FALSE	High	Master Protein	P35908	Keratin, type II cytoskeletal 2 epidermal OS=Homo sapiens OX=9606 GN=KRT2 PE=1 SV=2	0	27.374	18	11	12	7	7	639	65.4	8	24.1	11	0	1.48466e+07	1.48466e+07	1
FALSE	High	Master Protein	P15924	Desmoplakin OS=Homo sapiens OX=9606 GN=DSP PE=1 SV=3	0	27.26	4	10	10	10	10	2871	331.6	6.81	15.35	10	0	8751610	8751610	1
FALSE	High	Master Protein	Q14254	Flotillin-2 OS=Homo sapiens OX=9606 GN=FLOT2 PE=1 SV=2	0	27.039	16	6	7	6	6	428	47	5.25	15.63	6	0	5.42676e+06	5.42676e+06	1
FALSE	High	Master Protein	P19224	UDP-glucuronosyltransferase 1-6 OS=Homo sapiens OX=9606 GN=UGT1A6 PE=1 SV=2	0	26.988	10	5	8	2	2	532	60.7	8.41	21.99	5	0	2.04784e+06	2.04784e+06	1
FALSE	High	Master Protein	P53621	Coatomer subunit alpha OS=Homo sapiens OX=9606 GN=COPA PE=1 SV=2	0	26.917	9	11	11	11	11	1224	138.3	7.66	15.33	11	0	6.82926e+06	6.82926e+06	1
FALSE	High	Master Protein	P14550	Aldo-keto reductase family 1 member A1 OS=Homo sapiens OX=9606 GN=AKR1A1 PE=1 SV=3	0	26.885	26	8	8	8	8	325	36.6	6.79	18.55	8	0	7.75469e+06	7.75469e+06	1
FALSE	High	Master Protein	Q8TCJ2	Dolichyl-diphosphooligosaccharide--protein glycosyltransferase subunit STT3B OS=Homo sapiens OX=9606 GN=STT3B PE=1 SV=1	0	26.782	10	8	8	8	8	826	93.6	8.91	20.8	8	0	1.93523e+07	1.93523e+07	1
FALSE	High	Master Protein	Q14766	Latent-transforming growth factor beta-binding protein 1 OS=Homo sapiens OX=9606 GN=LTBP1 PE=1 SV=4	0	26.733	6	10	14	9	9	1721	186.7	5.96	29.59	10	1	3.74188e+07	3.74188e+07	1
FALSE	High	Master Protein	P13796	Plastin-2 OS=Homo sapiens OX=9606 GN=LCP1 PE=1 SV=6	0	26.689	17	11	11	7	7	627	70.2	5.43	21.11	11	4	1.53885e+07	1.53885e+07	1
FALSE	High	Master Protein	P11766	Alcohol dehydrogenase class-3 OS=Homo sapiens OX=9606 GN=ADH5 PE=1 SV=4	0	26.503	16	5	5	5	5	374	39.7	7.49	13.96	5	0	2.43867e+06	2.43867e+06	1
FALSE	High	Master Protein	O60701	UDP-glucose 6-dehydrogenase OS=Homo sapiens OX=9606 GN=UGDH PE=1 SV=1	0	26.24	16	6	6	6	6	494	55	7.12	17.54	6	0	7.91659e+06	7.91659e+06	1
FALSE	High	Master Protein	P30038	Delta-1-pyrroline-5-carboxylate dehydrogenase, mitochondrial OS=Homo sapiens OX=9606 GN=ALDH4A1 PE=1 SV=3	0	26.144	15	8	10	8	8	563	61.7	8.07	21.74	8	0	1.64502e+08	1.64502e+08	1
FALSE	High	Master Protein	Q14117	Dihydropyrimidinase OS=Homo sapiens OX=9606 GN=DPYS PE=1 SV=1	0	26.108	14	5	5	5	5	519	56.6	7.27	13.5	5	0	7.59601e+06	7.59601e+06	1
FALSE	High	Master Protein	P04004	Vitronectin OS=Homo sapiens OX=9606 GN=VTN PE=1 SV=1	0	26.085	13	7	12	7	7	478	54.3	5.8	26.53	7	0	4.28993e+07	4.28993e+07	1
FALSE	High	Master Protein	P05091	Aldehyde dehydrogenase, mitochondrial OS=Homo sapiens OX=9606 GN=ALDH2 PE=1 SV=2	0	25.969	16	8	9	6	7	517	56.3	7.05	19.15	8	0	2.89282e+07	2.89282e+07	1
FALSE	High	Master Protein	P02462	Collagen alpha-1(IV) chain OS=Homo sapiens OX=9606 GN=COL4A1 PE=1 SV=4	0	25.949	3	4	7	2	4	1669	160.5	8.28	21.83	4	0	4.12273e+08	4.12273e+08	1
FALSE	High	Master Protein	Q3ZCQ8	Mitochondrial import inner membrane translocase subunit TIM50 OS=Homo sapiens OX=9606 GN=TIMM50 PE=1 SV=2	0	25.944	14	4	5	4	4	353	39.6	8.37	13.94	4	0	2.64565e+06	2.64565e+06	1
FALSE	High	Master Protein	Q08477	Cytochrome P450 4F3 OS=Homo sapiens OX=9606 GN=CYP4F3 PE=1 SV=2	0	25.93	16	8	9	2	2	520	59.8	7.64	21.45	8	0	1.55304e+06	1.55304e+06	1
FALSE	High	Master Protein	P13611	Versican core protein OS=Homo sapiens OX=9606 GN=VCAN PE=1 SV=3	0	25.644	3	9	10	9	9	3396	372.6	4.51	21.75	9	0	2.24776e+07	2.24776e+07	1
FALSE	High	Master Protein	Q9Y4W6	AFG3-like protein 2 OS=Homo sapiens OX=9606 GN=AFG3L2 PE=1 SV=2	0	25.43	11	9	11	9	9	797	88.5	8.66	16.05	9	0	1.00144e+07	1.00144e+07	1
FALSE	High	Master Protein	Q9UBR1	Beta-ureidopropionase OS=Homo sapiens OX=9606 GN=UPB1 PE=1 SV=1	0	25.398	22	6	7	6	6	384	43.1	6.54	18.4	6	0	4.55839e+06	4.55839e+06	1
FALSE	High	Master Protein	P07585	Decorin OS=Homo sapiens OX=9606 GN=DCN PE=1 SV=1	0	25.309	23	7	12	6	6	359	39.7	8.54	31.13	7	0	8.15226e+07	8.15226e+07	1
FALSE	High	Master Protein	P16219	Short-chain specific acyl-CoA dehydrogenase, mitochondrial OS=Homo sapiens OX=9606 GN=ACADS PE=1 SV=1	0	25.097	16	6	7	6	6	412	44.3	7.99	20.42	6	0	7.22221e+06	7.22221e+06	1
FALSE	High	Master Protein	P05388	60S acidic ribosomal protein P0 OS=Homo sapiens OX=9606 GN=RPLP0 PE=1 SV=1	0	25.076	23	6	6	2	6	317	34.3	5.97	19.88	6	0	1.20705e+07	1.20705e+07	1
FALSE	High	Master Protein	Q6P1A2	Lysophospholipid acyltransferase 5 OS=Homo sapiens OX=9606 GN=LPCAT3 PE=1 SV=1	0	25.06	15	7	7	7	7	487	56	8.69	17.37	7	0	5.60937e+07	5.60937e+07	1
FALSE	High	Master Protein	Q96KP4	Cytosolic non-specific dipeptidase OS=Homo sapiens OX=9606 GN=CNDP2 PE=1 SV=2	0	25.035	17	6	6	6	6	475	52.8	5.97	15.89	6	0	5.95635e+06	5.95635e+06	1
FALSE	High	Master Protein	P07355	Annexin A2 OS=Homo sapiens OX=9606 GN=ANXA2 PE=1 SV=2	0	25	17	5	5	3	5	339	38.6	7.75	15.6	5	0	3.51782e+06	3.51782e+06	1
FALSE	High	Master Protein	O94905	Erlin-2 OS=Homo sapiens OX=9606 GN=ERLIN2 PE=1 SV=1	0	24.92	21	6	6	3	3	339	37.8	5.62	16.1	6	3	1.15285e+07	1.15285e+07	1
FALSE	High	Master Protein	P00738	Haptoglobin OS=Homo sapiens OX=9606 GN=HP PE=1 SV=1	0	24.808	19	7	8	3	7	406	45.2	6.58	17.05	7	0	4.30247e+07	4.30247e+07	1
FALSE	High	Master Protein	P21399	Cytoplasmic aconitate hydratase OS=Homo sapiens OX=9606 GN=ACO1 PE=1 SV=3	0	24.599	11	8	9	8	8	889	98.3	6.68	17.61	8	0	1.11955e+07	1.11955e+07	1
FALSE	High	Master Protein	P48449	Lanosterol synthase OS=Homo sapiens OX=9606 GN=LSS PE=1 SV=1	0	24.395	8	5	6	5	5	732	83.3	6.61	17.93	5	0	3.87961e+06	3.87961e+06	1
FALSE	High	Master Protein	A6NMZ7	Collagen alpha-6(VI) chain OS=Homo sapiens OX=9606 GN=COL6A6 PE=1 SV=2	0	24.334	4	8	8	8	8	2263	247	6.89	18.13	8	0	21771378	21771378	1
FALSE	High	Master Protein	P13797	Plastin-3 OS=Homo sapiens OX=9606 GN=PLS3 PE=1 SV=4	0	24.192	13	8	8	4	4	630	70.8	5.6	18.26	8	0	1.6706e+06	1.6706e+06	1
FALSE	High	Master Protein	Q00266	S-adenosylmethionine synthase isoform type-1 OS=Homo sapiens OX=9606 GN=MAT1A PE=1 SV=2	0	24.157	15	6	8	6	6	395	43.6	6.29	19.59	6	0	1.06951e+07	1.06951e+07	1
FALSE	High	Master Protein	P01859	Immunoglobulin heavy constant gamma 2 OS=Homo sapiens OX=9606 GN=IGHG2 PE=1 SV=2	0	24.147	23	6	9	2	3	326	35.9	7.59	19.2	6	0	1.6083e+07	1.6083e+07	1
FALSE	High	Master Protein	Q9BSJ8	Extended synaptotagmin-1 OS=Homo sapiens OX=9606 GN=ESYT1 PE=1 SV=1	0	24.084	8	7	7	7	7	1104	122.8	5.83	18.8	7	0	5.76924e+06	5.76924e+06	1
FALSE	High	Master Protein	P00450	Ceruloplasmin OS=Homo sapiens OX=9606 GN=CP PE=1 SV=1	0	24.007	10	8	8	8	8	1065	122.1	5.72	15.69	8	0	8.75751e+06	8.75751e+06	1
FALSE	High	Master Protein	P35504	UDP-glucuronosyltransferase 1A5 OS=Homo sapiens OX=9606 GN=UGT1A5 PE=1 SV=1	0	23.977	8	4	7	0	1	534	60	8.06	16.93	4	0	222430	222430	1
FALSE	High	Master Protein	P08779	Keratin, type I cytoskeletal 16 OS=Homo sapiens OX=9606 GN=KRT16 PE=1 SV=4	0	23.92	18	8	8	2	2	473	51.2	5.05	20.41	8	0	438165	438165	1
FALSE	High	Master Protein	Q02318	Sterol 26-hydroxylase, mitochondrial OS=Homo sapiens OX=9606 GN=CYP27A1 PE=1 SV=1	0	23.849	16	7	7	7	7	531	60.2	8.9	17.01	7	0	1.42845e+07	1.42845e+07	1
FALSE	High	Master Protein	Q9UP52	Transferrin receptor protein 2 OS=Homo sapiens OX=9606 GN=TFR2 PE=1 SV=1	0	23.829	8	5	5	5	5	801	88.7	6.11	13.49	5	0	2.30961e+06	2.30961e+06	1
FALSE	High	Master Protein	P23284	Peptidyl-prolyl cis-trans isomerase B OS=Homo sapiens OX=9606 GN=PPIB PE=1 SV=2	0	23.815	32	7	9	7	7	216	23.7	9.41	16.97	7	0	6.30823e+07	6.30823e+07	1
FALSE	High	Master Protein	Q9UHF1	Epidermal growth factor-like protein 7 OS=Homo sapiens OX=9606 GN=EGFL7 PE=1 SV=3	0	23.667	22	6	7	6	6	273	29.6	8.16	15.28	6	0	4.50172e+07	4.50172e+07	1
FALSE	High	Master Protein	P26038	Moesin OS=Homo sapiens OX=9606 GN=MSN PE=1 SV=3	0	23.624	14	8	8	6	6	577	67.8	6.4	17.54	8	2	1.25135e+07	1.25135e+07	1
FALSE	High	Master Protein	P10321	HLA class I histocompatibility antigen, C alpha chain OS=Homo sapiens OX=9606 GN=HLA-C PE=1 SV=3	0	23.601	23	6	6	2	2	366	40.6	6.04	17.37	6	4	2.35063e+07	2.35063e+07	1
FALSE	High	Master Protein	Q13228	Methanethiol oxidase OS=Homo sapiens OX=9606 GN=SELENBP1 PE=1 SV=2	0	23.318	18	7	7	7	7	472	52.4	6.37	16.68	7	0	7.32266e+06	7.32266e+06	1
FALSE	High	Master Protein	Q9HAW7	UDP-glucuronosyltransferase 1A7 OS=Homo sapiens OX=9606 GN=UGT1A7 PE=1 SV=2	0	23.309	8	4	7	1	1	530	59.8	7.78	16.93	4	0	332416	332416	1
FALSE	High	Master Protein	Q16778	Histone H2B type 2-E OS=Homo sapiens OX=9606 GN=H2BC21 PE=1 SV=3	0	23.187	28	3	7	0	3	126	13.9	10.32	22	3	0	2.6446e+08	2.6446e+08	1
FALSE	High	Master Protein	P40925	Malate dehydrogenase, cytoplasmic OS=Homo sapiens OX=9606 GN=MDH1 PE=1 SV=4	0	23.143	19	5	6	5	5	334	36.4	7.36	16.61	5	0	1.76328e+07	1.76328e+07	1
FALSE	High	Master Protein	P23142	Fibulin-1 OS=Homo sapiens OX=9606 GN=FBLN1 PE=1 SV=4	0	23.023	10	5	5	5	5	703	77.2	5.22	15.56	5	0	4393725	4393725	1
FALSE	High	Master Protein	P07910	Heterogeneous nuclear ribonucleoproteins C1/C2 OS=Homo sapiens OX=9606 GN=HNRNPC PE=1 SV=4	0	22.961	16	6	6	1	6	306	33.7	5.08	17.72	6	0	6.821e+06	6.821e+06	1
FALSE	High	Master Protein	P50053	Ketohexokinase OS=Homo sapiens OX=9606 GN=KHK PE=1 SV=2	0	22.83	25	7	8	7	7	298	32.5	6.32	15.22	7	0	6.84687e+06	6.84687e+06	1
FALSE	High	Master Protein	Q16698	2,4-dienoyl-CoA reductase, mitochondrial OS=Homo sapiens OX=9606 GN=DECR1 PE=1 SV=1	0	22.75	18	5	5	5	5	335	36	9.28	14.77	5	0	1.64799e+07	1.64799e+07	1
FALSE	High	Master Protein	P60660	Myosin light polypeptide 6 OS=Homo sapiens OX=9606 GN=MYL6 PE=1 SV=2	0	22.737	39	6	6	5	6	151	16.9	4.65	18.95	6	0	1.72438e+07	1.72438e+07	1
FALSE	High	Master Protein	P56199	Integrin alpha-1 OS=Homo sapiens OX=9606 GN=ITGA1 PE=1 SV=2	0	22.728	8	9	11	9	9	1179	130.8	6.29	23.12	9	0	1.06486e+07	1.06486e+07	1
FALSE	High	Master Protein	P60174	Triosephosphate isomerase OS=Homo sapiens OX=9606 GN=TPI1 PE=1 SV=4	0	22.719	37	6	6	6	6	249	26.7	6.9	16.9	6	0	1.19357e+07	1.19357e+07	1
FALSE	High	Master Protein	P24298	Alanine aminotransferase 1 OS=Homo sapiens OX=9606 GN=GPT PE=1 SV=3	0	22.696	12	5	7	4	5	496	54.6	7.18	14.93	5	0	4.94462e+06	4.94462e+06	1
FALSE	High	Master Protein	P0CG08	Golgi pH regulator B OS=Homo sapiens OX=9606 GN=GPR89B PE=1 SV=1	0	22.678	12	5	7	5	5	455	52.9	9.28	17.75	5	0	5.41524e+06	5.41524e+06	1
FALSE	High	Master Protein	Q8NBS9	Thioredoxin domain-containing protein 5 OS=Homo sapiens OX=9606 GN=TXNDC5 PE=1 SV=2	0	22.631	15	6	6	6	6	432	47.6	5.97	13.17	6	0	1.75565e+07	1.75565e+07	1
FALSE	High	Master Protein	P0DMV9	Heat shock 70 kDa protein 1B OS=Homo sapiens OX=9606 GN=HSPA1B PE=1 SV=1	0	22.599	14	9	9	3	4	641	70	5.66	19	9	3	9.04134e+06	9.04134e+06	1
FALSE	High	Master Protein	P07954	Fumarate hydratase, mitochondrial OS=Homo sapiens OX=9606 GN=FH PE=1 SV=3	0	22.542	12	4	4	4	4	510	54.6	8.76	12.86	4	0	7.39738e+06	7.39738e+06	1
FALSE	High	Master Protein	Q12805	EGF-containing fibulin-like extracellular matrix protein 1 OS=Homo sapiens OX=9606 GN=EFEMP1 PE=1 SV=2	0	22.336	15	6	6	6	6	493	54.6	5.07	18.66	6	0	1.33457e+07	1.33457e+07	1
FALSE	High	Master Protein	P60953	Cell division control protein 42 homolog OS=Homo sapiens OX=9606 GN=CDC42 PE=1 SV=2	0	22.274	30	5	7	4	4	191	21.2	6.55	18.11	5	1	1.69738e+07	1.69738e+07	1
FALSE	High	Master Protein	P27635	60S ribosomal protein L10 OS=Homo sapiens OX=9606 GN=RPL10 PE=1 SV=4	0	22.181	33	5	5	3	5	214	24.6	10.08	16.13	5	0	1.4159e+07	1.4159e+07	1
FALSE	High	Master Protein	P20700	Lamin-B1 OS=Homo sapiens OX=9606 GN=LMNB1 PE=1 SV=2	0	22.126	14	8	8	8	8	586	66.4	5.16	14.91	8	0	7.47855e+06	7.47855e+06	1
FALSE	High	Master Protein	Q07021	Complement component 1 Q subcomponent-binding protein, mitochondrial OS=Homo sapiens OX=9606 GN=C1QBP PE=1 SV=1	0	21.907	15	4	4	4	4	282	31.3	4.84	12.9	4	0	3.44031e+06	3.44031e+06	1
FALSE	High	Master Protein	O14756	17-beta-hydroxysteroid dehydrogenase type 6 OS=Homo sapiens OX=9606 GN=HSD17B6 PE=1 SV=1	0	21.864	23	7	7	4	4	317	35.9	8.73	16.61	7	0	3.81292e+06	3.81292e+06	1
FALSE	High	Master Protein	Q06520	Bile salt sulfotransferase OS=Homo sapiens OX=9606 GN=SULT2A1 PE=1 SV=3	0	21.766	19	5	6	5	5	285	33.8	5.95	17.06	5	0	3.61277e+07	3.61277e+07	1
FALSE	High	Master Protein	P14314	Glucosidase 2 subunit beta OS=Homo sapiens OX=9606 GN=PRKCSH PE=1 SV=2	0	21.734	13	6	7	6	6	528	59.4	4.41	18.26	6	0	1.63109e+07	1.63109e+07	1
FALSE	High	Master Protein	P50416	Carnitine O-palmitoyltransferase 1, liver isoform OS=Homo sapiens OX=9606 GN=CPT1A PE=1 SV=2	0	21.7	10	6	6	6	6	773	88.3	8.65	12.36	6	0	4.73804e+06	4.73804e+06	1
FALSE	High	Master Protein	P13639	Elongation factor 2 OS=Homo sapiens OX=9606 GN=EEF2 PE=1 SV=4	0	21.656	9	7	8	7	7	858	95.3	6.83	16.72	7	0	1.36912e+07	1.36912e+07	1
FALSE	High	Master Protein	P68371	Tubulin beta-4B chain OS=Homo sapiens OX=9606 GN=TUBB4B PE=1 SV=1	0	21.633	18	7	11	0	7	445	49.8	4.89	23.54	7	0	1.51787e+07	1.51787e+07	1
FALSE	High	Master Protein	Q9Y2Q3	Glutathione S-transferase kappa 1 OS=Homo sapiens OX=9606 GN=GSTK1 PE=1 SV=3	0	21.597	29	5	5	5	5	226	25.5	8.41	14.7	5	0	7.21049e+06	7.21049e+06	1
FALSE	High	Master Protein	P32969	60S ribosomal protein L9 OS=Homo sapiens OX=9606 GN=RPL9 PE=1 SV=1	0	21.551	22	3	4	3	3	192	21.9	9.95	13.77	3	0	1.79635e+06	1.79635e+06	1
FALSE	High	Master Protein	P16104	Histone H2AX OS=Homo sapiens OX=9606 GN=H2AX PE=1 SV=2	0	21.478	33	4	5	1	2	143	15.1	10.74	16.16	4	0	3.015e+06	3.015e+06	1
FALSE	High	Master Protein	O95954	Formimidoyltransferase-cyclodeaminase OS=Homo sapiens OX=9606 GN=FTCD PE=1 SV=2	0	21.43	15	7	8	7	7	541	58.9	5.74	14.67	7	0	2.88791e+07	2.88791e+07	1
FALSE	High	Master Protein	P21589	5'-nucleotidase OS=Homo sapiens OX=9606 GN=NT5E PE=1 SV=1	0	21.253	15	7	7	7	7	574	63.3	7.03	10.28	7	0	7.08458e+06	7.08458e+06	1
FALSE	High	Master Protein	O95674	Phosphatidate cytidylyltransferase 2 OS=Homo sapiens OX=9606 GN=CDS2 PE=1 SV=1	0	21.197	13	4	4	4	4	445	51.4	7.09	13.16	4	0	5966953	5966953	1
FALSE	High	Master Protein	P04792	Heat shock protein beta-1 OS=Homo sapiens OX=9606 GN=HSPB1 PE=1 SV=2	0	21.184	27	5	6	5	5	205	22.8	6.4	17.44	5	0	1.41369e+07	1.41369e+07	1
FALSE	High	Master Protein	P02675	Fibrinogen beta chain OS=Homo sapiens OX=9606 GN=FGB PE=1 SV=2	0	21.028	13	6	7	6	6	491	55.9	8.27	16.35	6	0	2.00306e+07	2.00306e+07	1
FALSE	High	Master Protein	P62241	40S ribosomal protein S8 OS=Homo sapiens OX=9606 GN=RPS8 PE=1 SV=2	0	20.89	32	6	8	6	6	208	24.2	10.32	20.79	6	0	25031013	25031013	1
FALSE	High	Master Protein	P23526	Adenosylhomocysteinase OS=Homo sapiens OX=9606 GN=AHCY PE=1 SV=4	0	20.839	15	6	6	6	6	432	47.7	6.34	15.56	6	0	1.06049e+07	1.06049e+07	1
FALSE	High	Master Protein	P62753	40S ribosomal protein S6 OS=Homo sapiens OX=9606 GN=RPS6 PE=1 SV=1	0	20.819	19	4	5	4	4	249	28.7	10.84	15.89	4	0	2.69838e+07	2.69838e+07	1
FALSE	High	Master Protein	P07942	Laminin subunit beta-1 OS=Homo sapiens OX=9606 GN=LAMB1 PE=1 SV=2	0	20.778	4	8	8	8	8	1786	197.9	4.94	16.58	8	0	7.73228e+06	7.73228e+06	1
FALSE	High	Master Protein	P51572	B-cell receptor-associated protein 31 OS=Homo sapiens OX=9606 GN=BCAP31 PE=1 SV=3	0	20.656	19	4	5	4	4	246	28	8.44	17.54	4	0	4.95637e+07	4.95637e+07	1
FALSE	High	Master Protein	Q9Y6N5	Sulfide:quinone oxidoreductase, mitochondrial OS=Homo sapiens OX=9606 GN=SQOR PE=1 SV=1	0	20.569	16	6	6	6	6	450	49.9	9.11	14.19	6	0	7.5439e+06	7.5439e+06	1
FALSE	High	Master Protein	P02679	Fibrinogen gamma chain OS=Homo sapiens OX=9606 GN=FGG PE=1 SV=3	0	20.548	15	5	6	5	5	453	51.5	5.62	15.34	5	0	1.24996e+07	1.24996e+07	1
FALSE	High	Master Protein	P01911	HLA class II histocompatibility antigen, DRB1 beta chain OS=Homo sapiens OX=9606 GN=HLA-DRB1 PE=1 SV=2	0	20.522	27	5	5	0	1	266	29.9	7.74	13.11	5	4	1.35689e+07	1.35689e+07	1
FALSE	High	Master Protein	P13647	Keratin, type II cytoskeletal 5 OS=Homo sapiens OX=9606 GN=KRT5 PE=1 SV=3	0	20.51	9	8	10	2	2	590	62.3	7.74	20.88	8	0	1.50884e+06	1.50884e+06	1
FALSE	High	Master Protein	P62906	60S ribosomal protein L10a OS=Homo sapiens OX=9606 GN=RPL10A PE=1 SV=2	0	20.434	19	5	6	5	5	217	24.8	9.94	12.98	5	0	1.04833e+07	1.04833e+07	1
FALSE	High	Master Protein	P21912	Succinate dehydrogenase [ubiquinone] iron-sulfur subunit, mitochondrial OS=Homo sapiens OX=9606 GN=SDHB PE=1 SV=3	0	20.372	18	6	7	6	6	280	31.6	8.76	14.94	6	0	1.7736e+07	1.7736e+07	1
FALSE	High	Master Protein	O95342	Bile salt export pump OS=Homo sapiens OX=9606 GN=ABCB11 PE=1 SV=2	0	20.349	4	6	8	5	5	1321	146.3	6.57	18.18	6	0	5.79525e+06	5.79525e+06	1
FALSE	High	Master Protein	P02743	Serum amyloid P-component OS=Homo sapiens OX=9606 GN=APCS PE=1 SV=2	0	20.334	29	6	7	6	6	223	25.4	6.54	20.01	6	0	1.71615e+08	1.71615e+08	1
FALSE	High	Master Protein	P30086	Phosphatidylethanolamine-binding protein 1 OS=Homo sapiens OX=9606 GN=PEBP1 PE=1 SV=3	0	20.331	32	5	5	5	5	187	21	7.53	16.03	5	0	4.08415e+07	4.08415e+07	1
FALSE	High	Master Protein	P78417	Glutathione S-transferase omega-1 OS=Homo sapiens OX=9606 GN=GSTO1 PE=1 SV=2	0	20.31	34	9	10	9	9	241	27.5	6.6	11.97	9	0	3.17386e+07	3.17386e+07	1
FALSE	High	Master Protein	P24844	Myosin regulatory light polypeptide 9 OS=Homo sapiens OX=9606 GN=MYL9 PE=1 SV=4	0	20.296	35	5	5	2	2	172	19.8	4.92	12.7	5	0	678137	678137	1
FALSE	High	Master Protein	P43155	Carnitine O-acetyltransferase OS=Homo sapiens OX=9606 GN=CRAT PE=1 SV=5	0	20.208	8	4	6	4	4	626	70.8	8.44	17.06	4	0	3.12852e+06	3.12852e+06	1
FALSE	High	Master Protein	P22352	Glutathione peroxidase 3 OS=Homo sapiens OX=9606 GN=GPX3 PE=1 SV=2	0	20.158	29	6	8	6	6	226	25.5	8.13	17.81	6	0	1.50204e+07	1.50204e+07	1
FALSE	High	Master Protein	Q6IB77	Glycine N-acyltransferase OS=Homo sapiens OX=9606 GN=GLYAT PE=1 SV=3	0	20.059	20	4	4	4	4	296	33.9	8.16	14.89	4	0	6.26218e+06	6.26218e+06	1
FALSE	High	Master Protein	Q99714	3-hydroxyacyl-CoA dehydrogenase type-2 OS=Homo sapiens OX=9606 GN=HSD17B10 PE=1 SV=3	0	20.046	22	4	4	4	4	261	26.9	7.78	11.57	4	0	5.41226e+06	5.41226e+06	1
FALSE	High	Master Protein	P50454	Serpin H1 OS=Homo sapiens OX=9606 GN=SERPINH1 PE=1 SV=2	0	19.961	16	4	4	4	4	418	46.4	8.69	12.31	4	0	1.62342e+06	1.62342e+06	1
FALSE	High	Master Protein	P04899	Guanine nucleotide-binding protein G(i) subunit alpha-2 OS=Homo sapiens OX=9606 GN=GNAI2 PE=1 SV=3	0	19.886	19	5	6	3	3	355	40.4	5.54	11.05	5	2	3.97504e+06	3.97504e+06	1
FALSE	High	Master Protein	P50990	T-complex protein 1 subunit theta OS=Homo sapiens OX=9606 GN=CCT8 PE=1 SV=4	0	19.873	14	6	6	6	6	548	59.6	5.6	14.39	6	0	3.51021e+06	3.51021e+06	1
FALSE	High	Master Protein	P27169	Serum paraoxonase/arylesterase 1 OS=Homo sapiens OX=9606 GN=PON1 PE=1 SV=3	0	19.814	11	3	4	3	3	355	39.7	5.22	12.2	3	0	3.90795e+06	3.90795e+06	1
FALSE	High	Master Protein	P10620	Microsomal glutathione S-transferase 1 OS=Homo sapiens OX=9606 GN=MGST1 PE=1 SV=1	0	19.757	27	4	5	4	4	155	17.6	9.39	15.56	4	0	3.49801e+07	3.49801e+07	1
FALSE	High	Master Protein	P42224	Signal transducer and activator of transcription 1-alpha/beta OS=Homo sapiens OX=9606 GN=STAT1 PE=1 SV=2	0	19.694	8	5	6	5	5	750	87.3	6.05	17.32	5	0	3.93819e+06	3.93819e+06	1
FALSE	High	Master Protein	P12235	ADP/ATP translocase 1 OS=Homo sapiens OX=9606 GN=SLC25A4 PE=1 SV=4	0	19.681	24	7	8	4	4	298	33	9.76	11.89	7	3	6.83376e+07	6.83376e+07	1
FALSE	High	Master Protein	P36578	60S ribosomal protein L4 OS=Homo sapiens OX=9606 GN=RPL4 PE=1 SV=5	0	19.68	16	7	7	7	7	427	47.7	11.06	11	7	0	3.26735e+07	3.26735e+07	1
FALSE	High	Master Protein	P13073	Cytochrome c oxidase subunit 4 isoform 1, mitochondrial OS=Homo sapiens OX=9606 GN=COX4I1 PE=1 SV=1	0	19.675	38	6	7	6	6	169	19.6	9.51	10.37	6	0	3.31622e+07	3.31622e+07	1
FALSE	High	Master Protein	O75915	PRA1 family protein 3 OS=Homo sapiens OX=9606 GN=ARL6IP5 PE=1 SV=1	0	19.648	20	3	4	3	3	188	21.6	9.77	15.69	3	0	2.13083e+07	2.13083e+07	1
FALSE	High	Master Protein	P58166	Inhibin beta E chain OS=Homo sapiens OX=9606 GN=INHBE PE=1 SV=1	0	19.573	14	4	6	4	4	350	38.5	9.25	17.15	4	0	3.03322e+07	3.03322e+07	1
FALSE	High	Master Protein	Q9Y394	Dehydrogenase/reductase SDR family member 7 OS=Homo sapiens OX=9606 GN=DHRS7 PE=1 SV=1	0	19.54	11	3	3	3	3	339	38.3	8.32	9.36	3	0	839500	839500	1
FALSE	High	Master Protein	P00480	Ornithine carbamoyltransferase, mitochondrial OS=Homo sapiens OX=9606 GN=OTC PE=1 SV=3	0	19.435	20	8	8	8	8	354	39.9	8.63	16.1	8	0	5.98115e+07	5.98115e+07	1
FALSE	High	Master Protein	P09417	Dihydropteridine reductase OS=Homo sapiens OX=9606 GN=QDPR PE=1 SV=2	0	19.422	21	3	3	3	3	244	25.8	7.37	13.56	3	0	1.18947e+06	1.18947e+06	1
FALSE	High	Master Protein	P05177	Cytochrome P450 1A2 OS=Homo sapiens OX=9606 GN=CYP1A2 PE=1 SV=4	0	19.375	12	7	9	6	7	516	58.4	9.06	17.64	7	0	1.41035e+07	1.41035e+07	1
FALSE	High	Master Protein	P23396	40S ribosomal protein S3 OS=Homo sapiens OX=9606 GN=RPS3 PE=1 SV=2	0	19.329	35	8	8	8	8	243	26.7	9.66	18.21	8	0	2.6773e+07	2.6773e+07	1
FALSE	High	Master Protein	Q9H3K2	Growth hormone-inducible transmembrane protein OS=Homo sapiens OX=9606 GN=GHITM PE=1 SV=2	0	19.26	15	5	7	5	5	345	37.2	9.94	16.02	5	0	4.46353e+07	4.46353e+07	1
FALSE	High	Master Protein	Q13557	Calcium/calmodulin-dependent protein kinase type II subunit delta OS=Homo sapiens OX=9606 GN=CAMK2D PE=1 SV=3	0	19.26	7	3	5	3	3	499	56.3	7.25	13.69	3	0	5.11927e+06	5.11927e+06	1
FALSE	High	Master Protein	Q12931	Heat shock protein 75 kDa, mitochondrial OS=Homo sapiens OX=9606 GN=TRAP1 PE=1 SV=3	0	19.23	10	6	7	5	5	704	80.1	8.21	18.65	6	0	4.43272e+06	4.43272e+06	1
FALSE	High	Master Protein	O75955	Flotillin-1 OS=Homo sapiens OX=9606 GN=FLOT1 PE=1 SV=3	0	19.179	15	5	5	5	5	427	47.3	7.49	11.02	5	0	3.98346e+06	3.98346e+06	1
FALSE	High	Master Protein	P00338	L-lactate dehydrogenase A chain OS=Homo sapiens OX=9606 GN=LDHA PE=1 SV=2	0	19.132	19	8	9	7	7	332	36.7	8.27	19.24	8	0	3.26313e+07	3.26313e+07	1
FALSE	High	Master Protein	Q02978	Mitochondrial 2-oxoglutarate/malate carrier protein OS=Homo sapiens OX=9606 GN=SLC25A11 PE=1 SV=3	0	19.025	23	7	8	7	7	314	34	9.91	12.46	7	0	1.4121e+07	1.4121e+07	1
FALSE	High	Master Protein	Q709F0	Acyl-CoA dehydrogenase family member 11 OS=Homo sapiens OX=9606 GN=ACAD11 PE=1 SV=3	0	19.001	8	5	6	5	5	780	87.2	8.02	9.67	5	0	3.66157e+06	3.66157e+06	1
FALSE	High	Master Protein	P21333	Filamin-A OS=Homo sapiens OX=9606 GN=FLNA PE=1 SV=4	0	18.92	3	7	7	3	4	2647	280.6	6.06	13.14	7	0	2.0624e+06	2.0624e+06	1
FALSE	High	Master Protein	P61106	Ras-related protein Rab-14 OS=Homo sapiens OX=9606 GN=RAB14 PE=1 SV=4	0	18.901	30	6	6	6	6	215	23.9	6.21	13.76	6	0	9.28497e+06	9.28497e+06	1
FALSE	High	Master Protein	P01023	Alpha-2-macroglobulin OS=Homo sapiens OX=9606 GN=A2M PE=1 SV=3	0	18.838	5	7	8	5	7	1474	163.2	6.46	17.4	7	0	8.59483e+06	8.59483e+06	1
FALSE	High	Master Protein	O95255	Multidrug resistance-associated protein 6 OS=Homo sapiens OX=9606 GN=ABCC6 PE=1 SV=2	0	18.757	4	6	6	6	6	1503	164.8	8.5	13.69	6	0	3.3403e+06	3.3403e+06	1
FALSE	High	Master Protein	Q53GQ0	Very-long-chain 3-oxoacyl-CoA reductase OS=Homo sapiens OX=9606 GN=HSD17B12 PE=1 SV=2	0	18.755	21	6	6	6	6	312	34.3	9.32	16.29	6	0	1.7794e+07	1.7794e+07	1
FALSE	High	Master Protein	P06748	Nucleophosmin OS=Homo sapiens OX=9606 GN=NPM1 PE=1 SV=2	0	18.737	13	3	4	3	3	294	32.6	4.78	13.83	3	0	5.06711e+06	5.06711e+06	1
FALSE	High	Master Protein	Q9BSE5	Agmatinase, mitochondrial OS=Homo sapiens OX=9606 GN=AGMAT PE=1 SV=2	0	18.692	19	5	5	5	5	352	37.6	7.59	11.83	5	0	1.3985e+07	1.3985e+07	1
FALSE	High	Master Protein	P23786	Carnitine O-palmitoyltransferase 2, mitochondrial OS=Homo sapiens OX=9606 GN=CPT2 PE=1 SV=2	0	18.667	12	8	8	8	8	658	73.7	8.18	15.52	8	0	8.41045e+06	8.41045e+06	1
FALSE	High	Master Protein	O15144	Actin-related protein 2/3 complex subunit 2 OS=Homo sapiens OX=9606 GN=ARPC2 PE=1 SV=1	0	18.652	20	6	7	6	6	300	34.3	7.36	9	6	0	3.68416e+06	3.68416e+06	1
FALSE	High	Master Protein	P39023	60S ribosomal protein L3 OS=Homo sapiens OX=9606 GN=RPL3 PE=1 SV=2	0	18.602	13	5	5	4	5	403	46.1	10.18	14.01	5	0	6.42906e+06	6.42906e+06	1
FALSE	High	Master Protein	P28332	Alcohol dehydrogenase 6 OS=Homo sapiens OX=9606 GN=ADH6 PE=1 SV=3	0	18.601	15	5	5	5	5	368	39	7.8	14.3	5	0	1.63751e+07	1.63751e+07	1
FALSE	High	Master Protein	P32119	Peroxiredoxin-2 OS=Homo sapiens OX=9606 GN=PRDX2 PE=1 SV=5	0	18.585	24	5	8	4	4	198	21.9	5.97	19.23	5	0	1.49069e+07	1.49069e+07	1
FALSE	High	Master Protein	Q9UJZ1	Stomatin-like protein 2, mitochondrial OS=Homo sapiens OX=9606 GN=STOML2 PE=1 SV=1	0	18.549	15	4	4	4	4	356	38.5	7.39	12.44	4	0	5.43602e+06	5.43602e+06	1
FALSE	High	Master Protein	P49368	T-complex protein 1 subunit gamma OS=Homo sapiens OX=9606 GN=CCT3 PE=1 SV=4	0	18.516	15	8	8	8	8	545	60.5	6.49	13.93	8	0	5.52023e+06	5.52023e+06	1
FALSE	High	Master Protein	O00748	Cocaine esterase OS=Homo sapiens OX=9606 GN=CES2 PE=1 SV=1	0	18.512	13	6	6	6	6	559	61.8	6.1	14.59	6	0	2.32221e+07	2.32221e+07	1
FALSE	High	Master Protein	Q96NU7	Probable imidazolonepropionase OS=Homo sapiens OX=9606 GN=AMDHD1 PE=1 SV=2	0	18.311	14	5	5	5	5	426	46.7	6.61	10.52	5	0	3.72382e+06	3.72382e+06	1
FALSE	High	Master Protein	P31946	14-3-3 protein beta/alpha OS=Homo sapiens OX=9606 GN=YWHAB PE=1 SV=3	0	18.253	23	5	5	2	2	246	28.1	4.83	14.17	5	0	1906886	1906886	1
FALSE	High	Master Protein	P10635	Cytochrome P450 2D6 OS=Homo sapiens OX=9606 GN=CYP2D6 PE=1 SV=2	0	18.24	12	5	6	2	5	497	55.7	7.25	13.92	5	0	1.19628e+07	1.19628e+07	1
FALSE	High	Master Protein	P61604	10 kDa heat shock protein, mitochondrial OS=Homo sapiens OX=9606 GN=HSPE1 PE=1 SV=2	0	18.24	53	5	6	5	5	102	10.9	8.92	14.36	5	0	3.88878e+07	3.88878e+07	1
FALSE	High	Master Protein	P83111	Serine beta-lactamase-like protein LACTB, mitochondrial OS=Homo sapiens OX=9606 GN=LACTB PE=1 SV=2	0	18.239	8	4	5	4	4	547	60.7	8.53	14.96	4	0	4.55747e+06	4.55747e+06	1
FALSE	High	Master Protein	Q9NQ79	Cartilage acidic protein 1 OS=Homo sapiens OX=9606 GN=CRTAC1 PE=1 SV=2	0	18.165	10	5	5	5	5	661	71.4	5.12	15.82	5	0	2.73525e+06	2.73525e+06	1
FALSE	High	Master Protein	Q15661	Tryptase alpha/beta-1 OS=Homo sapiens OX=9606 GN=TPSAB1 PE=1 SV=1	0	18.165	21	5	7	3	5	275	30.5	7.11	15.77	5	0	6.84501e+06	6.84501e+06	1
FALSE	High	Master Protein	P55084	Trifunctional enzyme subunit beta, mitochondrial OS=Homo sapiens OX=9606 GN=HADHB PE=1 SV=3	0	18.156	14	7	8	7	7	474	51.3	9.41	15.1	7	0	2.99073e+07	2.99073e+07	1
FALSE	High	Master Protein	P08574	Cytochrome c1, heme protein, mitochondrial OS=Homo sapiens OX=9606 GN=CYC1 PE=1 SV=3	0	18.128	17	4	6	4	4	325	35.4	9	13.94	4	0	9.68907e+06	9.68907e+06	1
FALSE	High	Master Protein	Q9NX40	OCIA domain-containing protein 1 OS=Homo sapiens OX=9606 GN=OCIAD1 PE=1 SV=1	0	18.113	18	4	4	4	4	245	27.6	7.49	13.01	4	0	1.6394e+07	1.6394e+07	1
FALSE	High	Master Protein	Q02543	60S ribosomal protein L18a OS=Homo sapiens OX=9606 GN=RPL18A PE=1 SV=2	0	18.047	36	6	7	6	6	176	20.7	10.71	16.69	6	0	2.42142e+07	2.42142e+07	1
FALSE	High	Master Protein	O75489	NADH dehydrogenase [ubiquinone] iron-sulfur protein 3, mitochondrial OS=Homo sapiens OX=9606 GN=NDUFS3 PE=1 SV=1	0	18.041	15	3	4	3	3	264	30.2	7.5	11.74	3	0	2.9107e+06	2.9107e+06	1
FALSE	High	Master Protein	Q9UBX5	Fibulin-5 OS=Homo sapiens OX=9606 GN=FBLN5 PE=1 SV=1	0	18.014	14	6	8	6	6	448	50.1	4.73	14.54	6	0	1.82886e+07	1.82886e+07	1
FALSE	High	Master Protein	Q9UBQ7	Glyoxylate reductase/hydroxypyruvate reductase OS=Homo sapiens OX=9606 GN=GRHPR PE=1 SV=1	0	17.978	14	3	3	3	3	328	35.6	7.39	11.62	3	0	7225924	7225924	1
FALSE	High	Master Protein	O60716	Catenin delta-1 OS=Homo sapiens OX=9606 GN=CTNND1 PE=1 SV=1	0	17.946	4	3	4	3	3	968	108.1	6.23	12.49	3	0	1.69e+06	1.69e+06	1
FALSE	High	Master Protein	P04440	HLA class II histocompatibility antigen, DP beta 1 chain OS=Homo sapiens OX=9606 GN=HLA-DPB1 PE=1 SV=1	0	17.904	15	3	3	2	2	258	29.1	8.57	10.59	3	0	1.86605e+06	1.86605e+06	1
FALSE	High	Master Protein	Q08AH3	Acyl-coenzyme A synthetase ACSM2A, mitochondrial OS=Homo sapiens OX=9606 GN=ACSM2A PE=1 SV=2	0	17.779	15	9	10	1	9	577	64.2	8.09	18.33	9	0	1.1235e+07	1.1235e+07	1
FALSE	High	Master Protein	P28838	Cytosol aminopeptidase OS=Homo sapiens OX=9606 GN=LAP3 PE=1 SV=3	0	17.77	17	7	7	7	7	519	56.1	7.93	15.07	7	0	6.12947e+06	6.12947e+06	1
FALSE	High	Master Protein	Q2TB90	Hexokinase HKDC1 OS=Homo sapiens OX=9606 GN=HKDC1 PE=1 SV=3	0	17.722	8	7	7	6	7	917	102.5	7.12	14.14	7	0	7.92281e+06	7.92281e+06	1
FALSE	High	Master Protein	P27348	14-3-3 protein theta OS=Homo sapiens OX=9606 GN=YWHAQ PE=1 SV=1	0	17.694	27	6	6	3	3	245	27.7	4.78	11.84	6	0	1.80391e+06	1.80391e+06	1
FALSE	High	Master Protein	O15173	Membrane-associated progesterone receptor component 2 OS=Homo sapiens OX=9606 GN=PGRMC2 PE=1 SV=1	0	17.625	23	4	5	4	4	223	23.8	4.88	9.92	4	0	1.26956e+07	1.26956e+07	1
FALSE	High	Master Protein	A1L0T0	2-hydroxyacyl-CoA lyase 2 OS=Homo sapiens OX=9606 GN=ILVBL PE=1 SV=2	0	17.544	8	4	5	4	4	632	67.8	8.15	14	4	0	3.01829e+06	3.01829e+06	1
FALSE	High	Master Protein	Q9H8H3	Methyltransferase-like protein 7A OS=Homo sapiens OX=9606 GN=METTL7A PE=1 SV=1	0	17.537	16	3	4	3	3	244	28.3	8.38	11.83	3	0	4.14788e+07	4.14788e+07	1
FALSE	High	Master Protein	P05556	Integrin beta-1 OS=Homo sapiens OX=9606 GN=ITGB1 PE=1 SV=2	0	17.474	9	7	7	7	7	798	88.4	5.39	11.58	7	0	9.84105e+06	9.84105e+06	1
FALSE	High	Master Protein	Q9NZB8	Molybdenum cofactor biosynthesis protein 1 OS=Homo sapiens OX=9606 GN=MOCS1 PE=1 SV=3	0	17.468	8	5	5	5	5	636	70.1	9.26	13.68	5	0	1.15691e+07	1.15691e+07	1
FALSE	High	Master Protein	P28845	Corticosteroid 11-beta-dehydrogenase isozyme 1 OS=Homo sapiens OX=9606 GN=HSD11B1 PE=1 SV=3	0	17.452	18	6	7	6	6	292	32.4	8.56	15.05	6	0	7.79466e+07	7.79466e+07	1
FALSE	High	Master Protein	Q02818	Nucleobindin-1 OS=Homo sapiens OX=9606 GN=NUCB1 PE=1 SV=4	0	17.336	13	5	5	5	5	461	53.8	5.25	12.46	5	0	2.67349e+06	2.67349e+06	1
FALSE	High	Master Protein	P50395	Rab GDP dissociation inhibitor beta OS=Homo sapiens OX=9606 GN=GDI2 PE=1 SV=2	0	17.331	11	4	5	3	4	445	50.6	6.47	10.56	4	0	2.32978e+06	2.32978e+06	1
FALSE	High	Master Protein	P16930	Fumarylacetoacetase OS=Homo sapiens OX=9606 GN=FAH PE=1 SV=2	0	17.275	13	5	5	5	5	419	46.3	6.95	9.59	5	0	4.4358e+06	4.4358e+06	1
FALSE	High	Master Protein	P00918	Carbonic anhydrase 2 OS=Homo sapiens OX=9606 GN=CA2 PE=1 SV=2	0	17.251	20	5	6	5	5	260	29.2	7.4	13.76	5	0	1.25921e+07	1.25921e+07	1
FALSE	High	Master Protein	P19404	NADH dehydrogenase [ubiquinone] flavoprotein 2, mitochondrial OS=Homo sapiens OX=9606 GN=NDUFV2 PE=1 SV=2	0	17.226	21	4	4	4	4	249	27.4	8.06	12.32	4	0	4.82205e+06	4.82205e+06	1
FALSE	High	Master Protein	Q07507	Dermatopontin OS=Homo sapiens OX=9606 GN=DPT PE=1 SV=2	0	17.213	23	3	3	3	3	201	24	4.82	8.44	3	0	5.28048e+07	5.28048e+07	1
FALSE	High	Master Protein	P06454	Prothymosin alpha OS=Homo sapiens OX=9606 GN=PTMA PE=1 SV=2	0	17.212	13	2	3	2	2	111	12.2	3.78	11.04	2	0	2.52849e+06	2.52849e+06	1
FALSE	High	Master Protein	P05141	ADP/ATP translocase 2 OS=Homo sapiens OX=9606 GN=SLC25A5 PE=1 SV=7	0	17.203	21	6	8	2	2	298	32.8	9.69	12.78	6	0	15974634	15974634	1
FALSE	High	Master Protein	P15088	Mast cell carboxypeptidase A OS=Homo sapiens OX=9606 GN=CPA3 PE=1 SV=2	0	17.193	15	7	7	7	7	417	48.6	9	11.91	7	0	4.42644e+07	4.42644e+07	1
FALSE	High	Master Protein	Q16777	Histone H2A type 2-C OS=Homo sapiens OX=9606 GN=H2AC20 PE=1 SV=4	0	17.184	27	3	4	0	1	129	14	10.9	14.48	3	0	88541406	88541406	1
FALSE	High	Master Protein	P45880	Voltage-dependent anion-selective channel protein 2 OS=Homo sapiens OX=9606 GN=VDAC2 PE=1 SV=2	0	17.117	24	6	6	6	6	294	31.5	7.56	13.84	6	0	2.28399e+07	2.28399e+07	1
FALSE	High	Master Protein	Q16795	NADH dehydrogenase [ubiquinone] 1 alpha subcomplex subunit 9, mitochondrial OS=Homo sapiens OX=9606 GN=NDUFA9 PE=1 SV=2	0	17.051	14	4	6	4	4	377	42.5	9.8	17.53	4	0	5.00735e+06	5.00735e+06	1
FALSE	High	Master Protein	O75477	Erlin-1 OS=Homo sapiens OX=9606 GN=ERLIN1 PE=1 SV=2	0	17.042	16	5	5	2	2	348	39.1	7.87	11.02	5	0	2.52389e+06	2.52389e+06	1
FALSE	High	Master Protein	P18669	Phosphoglycerate mutase 1 OS=Homo sapiens OX=9606 GN=PGAM1 PE=1 SV=2	0	17.007	19	4	4	2	4	254	28.8	7.18	11.8	4	0	3.74965e+06	3.74965e+06	1
FALSE	High	Master Protein	Q9UDW1	Cytochrome b-c1 complex subunit 9 OS=Homo sapiens OX=9606 GN=UQCR10 PE=1 SV=3	0	16.947	27	1	2	1	1	63	7.3	9.47	9.78	1	0	1.02717e+07	1.02717e+07	1
FALSE	High	Master Protein	P12236	ADP/ATP translocase 3 OS=Homo sapiens OX=9606 GN=SLC25A6 PE=1 SV=4	0	16.939	20	6	9	1	1	298	32.8	9.74	12.77	6	2	4.02158e+07	4.02158e+07	1
FALSE	High	Master Protein	P06133	UDP-glucuronosyltransferase 2B4 OS=Homo sapiens OX=9606 GN=UGT2B4 PE=1 SV=2	0	16.896	7	4	5	2	3	528	60.5	8.51	13.88	4	1	1.27611e+07	1.27611e+07	1
FALSE	High	Master Protein	P16402	Histone H1.3 OS=Homo sapiens OX=9606 GN=H1-3 PE=1 SV=2	0	16.862	15	4	5	0	4	221	22.3	11.02	7.72	4	0	4.03916e+07	4.03916e+07	1
FALSE	High	Master Protein	Q00796	Sorbitol dehydrogenase OS=Homo sapiens OX=9606 GN=SORD PE=1 SV=4	0	16.725	18	6	6	6	6	357	38.3	7.97	12.39	6	0	4.04027e+07	4.04027e+07	1
FALSE	High	Master Protein	P61981	14-3-3 protein gamma OS=Homo sapiens OX=9606 GN=YWHAG PE=1 SV=2	0	16.694	24	6	6	3	3	247	28.3	4.89	14.37	6	0	3.05961e+06	3.05961e+06	1
FALSE	High	Master Protein	P22105	Tenascin-X OS=Homo sapiens OX=9606 GN=TNXB PE=1 SV=5	0	16.635	2	5	5	5	5	4244	458.1	5.17	11.9	5	0	5.36484e+06	5.36484e+06	1
FALSE	High	Master Protein	P17987	T-complex protein 1 subunit alpha OS=Homo sapiens OX=9606 GN=TCP1 PE=1 SV=1	0	16.635	12	6	6	6	6	556	60.3	6.11	12.82	6	0	2.6647e+06	2.6647e+06	1
FALSE	High	Master Protein	P11279	Lysosome-associated membrane glycoprotein 1 OS=Homo sapiens OX=9606 GN=LAMP1 PE=1 SV=3	0	16.62	12	5	5	5	5	417	44.9	8.75	9.99	5	0	1.31334e+07	1.31334e+07	1
FALSE	High	Master Protein	Q9NYU2	UDP-glucose:glycoprotein glucosyltransferase 1 OS=Homo sapiens OX=9606 GN=UGGT1 PE=1 SV=3	0	16.613	4	6	6	6	6	1555	177.1	5.63	12.1	6	0	3.07183e+06	3.07183e+06	1
FALSE	High	Master Protein	Q86UE4	Protein LYRIC OS=Homo sapiens OX=9606 GN=MTDH PE=1 SV=2	0	16.597	9	4	4	4	4	582	63.8	9.32	9.32	4	0	6.0052e+06	6.0052e+06	1
FALSE	High	Master Protein	O75947	ATP synthase subunit d, mitochondrial OS=Homo sapiens OX=9606 GN=ATP5PD PE=1 SV=3	0	16.583	38	5	6	5	5	161	18.5	5.3	16.14	5	0	2.25281e+07	2.25281e+07	1
FALSE	High	Master Protein	P40227	T-complex protein 1 subunit zeta OS=Homo sapiens OX=9606 GN=CCT6A PE=1 SV=3	0	16.573	13	5	5	5	5	531	58	6.68	6.41	5	0	3.10231e+06	3.10231e+06	1
FALSE	High	Master Protein	Q5JRA6	Transport and Golgi organization protein 1 homolog OS=Homo sapiens OX=9606 GN=MIA3 PE=1 SV=1	0	16.502	3	5	5	5	5	1907	213.6	4.84	8.92	5	0	2.52498e+06	2.52498e+06	1
FALSE	High	Master Protein	P34896	Serine hydroxymethyltransferase, cytosolic OS=Homo sapiens OX=9606 GN=SHMT1 PE=1 SV=1	0	16.487	12	4	4	4	4	483	53	7.71	10.72	4	0	4.28017e+06	4.28017e+06	1
FALSE	High	Master Protein	Q9NRX5	Serine incorporator 1 OS=Homo sapiens OX=9606 GN=SERINC1 PE=1 SV=1	0	16.377	9	4	5	4	4	453	50.5	5.85	12.08	4	0	9.55467e+06	9.55467e+06	1
FALSE	High	Master Protein	P53007	Tricarboxylate transport protein, mitochondrial OS=Homo sapiens OX=9606 GN=SLC25A1 PE=1 SV=2	0	16.367	19	6	7	6	6	311	34	9.89	13.16	6	0	2.17569e+07	2.17569e+07	1
FALSE	High	Master Protein	Q7KZF4	Staphylococcal nuclease domain-containing protein 1 OS=Homo sapiens OX=9606 GN=SND1 PE=1 SV=1	0	16.343	8	7	7	7	7	910	101.9	7.17	8.47	7	0	7.03951e+06	7.03951e+06	1
FALSE	High	Master Protein	Q03154	Aminoacylase-1 OS=Homo sapiens OX=9606 GN=ACY1 PE=1 SV=1	0	16.333	12	4	4	4	4	408	45.9	6.18	9.37	4	0	5.72555e+06	5.72555e+06	1
FALSE	High	Master Protein	O75396	Vesicle-trafficking protein SEC22b OS=Homo sapiens OX=9606 GN=SEC22B PE=1 SV=4	0	16.306	21	4	4	4	4	215	24.6	6.92	11.56	4	0	8.31091e+06	8.31091e+06	1
FALSE	High	Master Protein	P08727	Keratin, type I cytoskeletal 19 OS=Homo sapiens OX=9606 GN=KRT19 PE=1 SV=4	0	16.297	16	7	7	2	2	400	44.1	5.14	16.51	7	0	1.26674e+06	1.26674e+06	1
FALSE	High	Master Protein	Q9NYQ3	Hydroxyacid oxidase 2 OS=Homo sapiens OX=9606 GN=HAO2 PE=1 SV=1	0	16.256	11	3	3	3	3	351	38.8	7.64	8.23	3	0	1.60418e+06	1.60418e+06	1
FALSE	High	Master Protein	P09622	Dihydrolipoyl dehydrogenase, mitochondrial OS=Homo sapiens OX=9606 GN=DLD PE=1 SV=2	0	16.231	10	5	6	5	5	509	54.1	7.85	11.53	5	0	5.59084e+06	5.59084e+06	1
FALSE	High	Master Protein	Q96AG4	Leucine-rich repeat-containing protein 59 OS=Homo sapiens OX=9606 GN=LRRC59 PE=1 SV=1	0	16.08	14	3	4	3	3	307	34.9	9.57	13.63	3	0	4.47381e+06	4.47381e+06	1
FALSE	High	Master Protein	P05387	60S acidic ribosomal protein P2 OS=Homo sapiens OX=9606 GN=RPLP2 PE=1 SV=1	0	16.059	24	3	4	3	3	115	11.7	4.54	15.89	3	0	1.44744e+07	1.44744e+07	1
FALSE	High	Master Protein	Q15043	Metal cation symporter ZIP14 OS=Homo sapiens OX=9606 GN=SLC39A14 PE=1 SV=3	0	16.002	7	3	4	3	3	492	54.2	5.33	10.23	3	0	8.61457e+06	8.61457e+06	1
FALSE	High	Master Protein	P21964	Catechol O-methyltransferase OS=Homo sapiens OX=9606 GN=COMT PE=1 SV=2	0	15.977	18	4	4	4	4	271	30	5.47	11.9	4	0	4.08314e+06	4.08314e+06	1
FALSE	High	Master Protein	A0A0B4J2D5	Glutamine amidotransferase-like class 1 domain-containing protein 3B, mitochondrial OS=Homo sapiens OX=9606 GN=GATD3B PE=1 SV=1	0	15.932	20	4	4	0	4	268	28.1	8.27	11.32	4	0	9.8456e+06	9.8456e+06	1
FALSE	High	Master Protein	P54819	Adenylate kinase 2, mitochondrial OS=Homo sapiens OX=9606 GN=AK2 PE=1 SV=2	0	15.878	22	5	5	5	5	239	26.5	7.81	10.94	5	0	7.7404e+06	7.7404e+06	1
FALSE	High	Master Protein	Q99805	Transmembrane 9 superfamily member 2 OS=Homo sapiens OX=9606 GN=TM9SF2 PE=1 SV=1	0	15.854	6	4	5	4	4	663	75.7	7.44	10.26	4	0	8.32533e+06	8.32533e+06	1
FALSE	High	Master Protein	P53618	Coatomer subunit beta OS=Homo sapiens OX=9606 GN=COPB1 PE=1 SV=3	0	15.783	7	6	7	6	6	953	107.1	6.05	8.06	6	0	2.60695e+06	2.60695e+06	1
FALSE	High	Master Protein	P00387	NADH-cytochrome b5 reductase 3 OS=Homo sapiens OX=9606 GN=CYB5R3 PE=1 SV=3	0	15.762	10	2	3	2	2	301	34.2	7.59	8.78	2	0	8.28563e+06	8.28563e+06	1
FALSE	High	Master Protein	Q9Y5M8	Signal recognition particle receptor subunit beta OS=Homo sapiens OX=9606 GN=SRPRB PE=1 SV=3	0	15.745	18	4	4	4	4	271	29.7	9.04	7.33	4	0	4.64825e+06	4.64825e+06	1
FALSE	High	Master Protein	P48047	ATP synthase subunit O, mitochondrial OS=Homo sapiens OX=9606 GN=ATP5PO PE=1 SV=1	0	15.694	19	3	3	3	3	213	23.3	9.96	7.58	3	0	13122122	13122122	1
FALSE	High	Master Protein	P61619	Protein transport protein Sec61 subunit alpha isoform 1 OS=Homo sapiens OX=9606 GN=SEC61A1 PE=1 SV=2	0	15.68	9	4	5	2	4	476	52.2	8.06	11.3	4	0	26242427	26242427	1
FALSE	High	Master Protein	P62805	Histone H4 OS=Homo sapiens OX=9606 GN=H4C1 PE=1 SV=2	0	15.635	30	4	7	4	4	103	11.4	11.36	12.99	4	0	6.22295e+08	6.22295e+08	1
FALSE	High	Master Protein	Q96HR9	Receptor expression-enhancing protein 6 OS=Homo sapiens OX=9606 GN=REEP6 PE=1 SV=2	0	15.61	19	4	7	4	4	211	23.4	8.56	17.54	4	0	4.79317e+07	4.79317e+07	1
FALSE	High	Master Protein	P11226	Mannose-binding protein C OS=Homo sapiens OX=9606 GN=MBL2 PE=1 SV=2	0	15.551	27	6	7	6	6	248	26.1	5.49	12.53	6	0	9.79546e+06	9.79546e+06	1
FALSE	High	Master Protein	O15260	Surfeit locus protein 4 OS=Homo sapiens OX=9606 GN=SURF4 PE=1 SV=3	0	15.542	12	3	4	3	3	269	30.4	7.78	12.81	3	0	1.58302e+07	1.58302e+07	1
FALSE	High	Master Protein	P45954	Short/branched chain specific acyl-CoA dehydrogenase, mitochondrial OS=Homo sapiens OX=9606 GN=ACADSB PE=1 SV=1	0	15.423	12	4	4	4	4	432	47.5	6.99	11.16	4	0	4.98837e+06	4.98837e+06	1
FALSE	High	Master Protein	P46781	40S ribosomal protein S9 OS=Homo sapiens OX=9606 GN=RPS9 PE=1 SV=3	0	15.413	30	7	8	7	7	194	22.6	10.65	18.95	7	0	3.64628e+07	3.64628e+07	1
FALSE	High	Master Protein	Q96N66	Lysophospholipid acyltransferase 7 OS=Homo sapiens OX=9606 GN=MBOAT7 PE=1 SV=2	0	15.413	8	3	3	3	3	472	52.7	8.97	10.69	3	0	1.80144e+06	1.80144e+06	1
FALSE	High	Master Protein	P08603	Complement factor H OS=Homo sapiens OX=9606 GN=CFH PE=1 SV=4	0	15.294	7	8	8	6	8	1231	139	6.61	10.83	8	0	4.38781e+06	4.38781e+06	1
FALSE	High	Master Protein	Q15366	Poly(rC)-binding protein 2 OS=Homo sapiens OX=9606 GN=PCBP2 PE=1 SV=1	0	15.256	16	5	5	2	3	365	38.6	6.79	11.15	5	0	2.67275e+06	2.67275e+06	1
FALSE	High	Master Protein	P52569	Cationic amino acid transporter 2 OS=Homo sapiens OX=9606 GN=SLC7A2 PE=1 SV=2	0	15.205	9	5	5	5	5	658	71.6	7.28	6.28	5	0	5.39104e+06	5.39104e+06	1
FALSE	High	Master Protein	Q06830	Peroxiredoxin-1 OS=Homo sapiens OX=9606 GN=PRDX1 PE=1 SV=1	0	15.142	29	6	10	4	4	199	22.1	8.13	18.74	6	1	4.0448e+07	4.0448e+07	1
FALSE	High	Master Protein	P21695	Glycerol-3-phosphate dehydrogenase [NAD(+)], cytoplasmic OS=Homo sapiens OX=9606 GN=GPD1 PE=1 SV=4	0	15.134	18	6	6	6	6	349	37.5	6.18	11.41	6	0	5.98157e+06	5.98157e+06	1
FALSE	High	Master Protein	P52907	F-actin-capping protein subunit alpha-1 OS=Homo sapiens OX=9606 GN=CAPZA1 PE=1 SV=3	0	15.117	16	3	3	2	2	286	32.9	5.69	7.93	3	1	1.69113e+06	1.69113e+06	1
FALSE	High	Master Protein	P36542	ATP synthase subunit gamma, mitochondrial OS=Homo sapiens OX=9606 GN=ATP5F1C PE=1 SV=1	0	15.105	17	5	6	5	5	298	33	9.22	12.07	5	0	1.93193e+07	1.93193e+07	1
FALSE	High	Master Protein	P15502	Elastin OS=Homo sapiens OX=9606 GN=ELN PE=1 SV=4	0	15.044	7	3	3	3	3	786	68.4	10.4	7.73	3	0	2.20406e+06	2.20406e+06	1
FALSE	High	Master Protein	O95154	Aflatoxin B1 aldehyde reductase member 3 OS=Homo sapiens OX=9606 GN=AKR7A3 PE=1 SV=2	0	15.016	17	5	5	2	5	331	37.2	7.15	12.64	5	0	5.65246e+06	5.65246e+06	1
FALSE	High	Master Protein	O43795	Unconventional myosin-Ib OS=Homo sapiens OX=9606 GN=MYO1B PE=1 SV=3	0	14.979	5	6	6	6	6	1136	131.9	9.38	9.17	6	0	6.6781e+06	6.6781e+06	1
FALSE	High	Master Protein	P30046	D-dopachrome decarboxylase OS=Homo sapiens OX=9606 GN=DDT PE=1 SV=3	0	14.937	26	3	4	1	3	118	12.7	7.3	8.8	3	0	3.0635e+07	3.0635e+07	1
FALSE	High	Master Protein	P0DTE4	UDP-glucuronosyltransferase 2A1 OS=Homo sapiens OX=9606 GN=UGT2A1 PE=1 SV=1	0	14.927	5	2	3	0	1	527	59.9	8.94	10.86	2	0	381377	381377	1
FALSE	High	Master Protein	P30043	Flavin reductase (NADPH) OS=Homo sapiens OX=9606 GN=BLVRB PE=1 SV=3	0	14.91	16	3	4	3	3	206	22.1	7.65	10.42	3	0	9.79303e+06	9.79303e+06	1
FALSE	High	Master Protein	Q16270	Insulin-like growth factor-binding protein 7 OS=Homo sapiens OX=9606 GN=IGFBP7 PE=1 SV=1	0	14.896	10	3	4	3	3	282	29.1	7.9	9.07	3	0	3.15275e+06	3.15275e+06	1
FALSE	High	Master Protein	P35222	Catenin beta-1 OS=Homo sapiens OX=9606 GN=CTNNB1 PE=1 SV=1	0	14.874	7	6	6	4	4	781	85.4	5.86	9.54	6	2	8.50633e+06	8.50633e+06	1
FALSE	High	Master Protein	O76062	Delta(14)-sterol reductase TM7SF2 OS=Homo sapiens OX=9606 GN=TM7SF2 PE=1 SV=3	0	14.871	9	3	3	3	3	418	46.4	8.87	8.37	3	0	2.28406e+06	2.28406e+06	1
FALSE	High	Master Protein	Q13724	Mannosyl-oligosaccharide glucosidase OS=Homo sapiens OX=9606 GN=MOGS PE=1 SV=5	0	14.839	5	3	3	3	3	837	91.9	8.9	10.26	3	0	2.61099e+06	2.61099e+06	1
FALSE	High	Master Protein	Q15165	Serum paraoxonase/arylesterase 2 OS=Homo sapiens OX=9606 GN=PON2 PE=1 SV=4	0	14.826	9	2	2	2	2	354	39.4	5.6	6.42	2	0	1.69469e+06	1.69469e+06	1
FALSE	High	Master Protein	Q9Y5L4	Mitochondrial import inner membrane translocase subunit Tim13 OS=Homo sapiens OX=9606 GN=TIMM13 PE=1 SV=1	0	14.805	54	4	4	4	4	95	10.5	8.18	9.94	4	0	3.61347e+06	3.61347e+06	1	Acetyl [N-Term]
FALSE	High	Master Protein	P29401	Transketolase OS=Homo sapiens OX=9606 GN=TKT PE=1 SV=3	0	14.711	9	5	5	5	5	623	67.8	7.66	9.61	5	0	4.21105e+06	4.21105e+06	1
FALSE	High	Master Protein	P14923	Junction plakoglobin OS=Homo sapiens OX=9606 GN=JUP PE=1 SV=3	0	14.677	8	6	6	4	4	745	81.7	6.14	10.01	6	0	2.12164e+06	2.12164e+06	1
FALSE	High	Master Protein	Q30154	HLA class II histocompatibility antigen, DR beta 5 chain OS=Homo sapiens OX=9606 GN=HLA-DRB5 PE=1 SV=1	0	14.675	20	4	4	0	2	266	30	6.93	11.71	4	0	1.71093e+07	1.71093e+07	1
FALSE	High	Master Protein	Q08380	Galectin-3-binding protein OS=Homo sapiens OX=9606 GN=LGALS3BP PE=1 SV=1	0	14.661	8	4	4	4	4	585	65.3	5.27	10.02	4	0	1.7e+06	1.7e+06	1
FALSE	High	Master Protein	Q9H9B4	Sideroflexin-1 OS=Homo sapiens OX=9606 GN=SFXN1 PE=1 SV=4	0	14.645	17	5	6	5	5	322	35.6	9.07	14.73	5	0	9.38401e+06	9.38401e+06	1
FALSE	High	Master Protein	P17066	Heat shock 70 kDa protein 6 OS=Homo sapiens OX=9606 GN=HSPA6 PE=1 SV=2	0	14.639	9	6	6	0	1	643	71	6.14	14.7	6	0	16595055	16595055	1
FALSE	High	Master Protein	P22626	Heterogeneous nuclear ribonucleoproteins A2/B1 OS=Homo sapiens OX=9606 GN=HNRNPA2B1 PE=1 SV=2	0	14.637	11	4	6	3	3	353	37.4	8.95	13	4	1	2.33035e+07	2.33035e+07	1
FALSE	High	Master Protein	P31937	3-hydroxyisobutyrate dehydrogenase, mitochondrial OS=Homo sapiens OX=9606 GN=HIBADH PE=1 SV=2	0	14.621	14	3	3	3	3	336	35.3	8.13	8.84	3	0	3.06043e+06	3.06043e+06	1
FALSE	High	Master Protein	P34897	Serine hydroxymethyltransferase, mitochondrial OS=Homo sapiens OX=9606 GN=SHMT2 PE=1 SV=3	0	14.617	13	7	7	7	7	504	56	8.53	9.87	7	0	1.27623e+07	1.27623e+07	1
FALSE	High	Master Protein	Q9HCS2	Cytochrome P450 4F12 OS=Homo sapiens OX=9606 GN=CYP4F12 PE=1 SV=3	0	14.61	11	6	6	3	3	524	60.3	7.55	13.61	6	0	2.56048e+06	2.56048e+06	1
FALSE	High	Master Protein	P62829	60S ribosomal protein L23 OS=Homo sapiens OX=9606 GN=RPL23 PE=1 SV=1	0	14.571	31	3	3	3	3	140	14.9	10.51	6.88	3	0	2.83045e+06	2.83045e+06	1
FALSE	High	Master Protein	Q9P0J0	NADH dehydrogenase [ubiquinone] 1 alpha subcomplex subunit 13 OS=Homo sapiens OX=9606 GN=NDUFA13 PE=1 SV=3	0	14.528	24	4	5	4	4	144	16.7	8.43	8.57	4	0	6.66369e+06	6.66369e+06	1
FALSE	High	Master Protein	P25325	3-mercaptopyruvate sulfurtransferase OS=Homo sapiens OX=9606 GN=MPST PE=1 SV=3	0	14.517	16	5	7	4	4	297	33.2	6.6	13.99	5	0	1.18118e+07	1.18118e+07	1
FALSE	High	Master Protein	P02760	Protein AMBP OS=Homo sapiens OX=9606 GN=AMBP PE=1 SV=1	0	14.506	14	3	3	3	3	352	39	6.25	9.59	3	0	7.06908e+06	7.06908e+06	1
FALSE	High	Master Protein	P17516	Aldo-keto reductase family 1 member C4 OS=Homo sapiens OX=9606 GN=AKR1C4 PE=1 SV=3	0	14.495	11	3	4	1	3	323	37	6.93	10.9	3	0	1.35426e+07	1.35426e+07	1
FALSE	High	Master Protein	Q04917	14-3-3 protein eta OS=Homo sapiens OX=9606 GN=YWHAH PE=1 SV=4	0	14.494	22	5	5	2	2	246	28.2	4.84	11.8	5	0	827217	827217	1
FALSE	High	Master Protein	P18206	Vinculin OS=Homo sapiens OX=9606 GN=VCL PE=1 SV=4	0	14.481	6	6	6	6	6	1134	123.7	5.66	12.52	6	0	3.55598e+06	3.55598e+06	1
FALSE	High	Master Protein	P30050	60S ribosomal protein L12 OS=Homo sapiens OX=9606 GN=RPL12 PE=1 SV=1	0	14.473	33	4	4	4	4	165	17.8	9.42	10.67	4	0	8.44878e+06	8.44878e+06	1
FALSE	High	Master Protein	Q9P0Z9	Peroxisomal sarcosine oxidase OS=Homo sapiens OX=9606 GN=PIPOX PE=1 SV=2	0	14.47	13	5	5	5	5	390	44	8.41	9.35	5	0	2.79987e+06	2.79987e+06	1
FALSE	High	Master Protein	P11216	Glycogen phosphorylase, brain form OS=Homo sapiens OX=9606 GN=PYGB PE=1 SV=5	0	14.449	6	5	5	3	3	843	96.6	6.86	6.39	5	0	1.33016e+06	1.33016e+06	1
FALSE	High	Master Protein	Q86TM6	E3 ubiquitin-protein ligase synoviolin OS=Homo sapiens OX=9606 GN=SYVN1 PE=1 SV=2	0	14.439	4	3	5	3	3	617	67.6	6.95	9.78	3	0	4.97314e+06	4.97314e+06	1
FALSE	High	Master Protein	Q9Y2S2	Lambda-crystallin homolog OS=Homo sapiens OX=9606 GN=CRYL1 PE=1 SV=3	0	14.425	14	4	4	4	4	319	35.4	6.18	11.32	4	0	5.58078e+06	5.58078e+06	1
FALSE	High	Master Protein	P13727	Bone marrow proteoglycan OS=Homo sapiens OX=9606 GN=PRG2 PE=1 SV=2	0	14.384	17	4	6	4	4	222	25.2	6.76	15.98	4	0	4.56684e+07	4.56684e+07	1
FALSE	High	Master Protein	P39060	Collagen alpha-1(XVIII) chain OS=Homo sapiens OX=9606 GN=COL18A1 PE=1 SV=5	0	14.37	4	6	7	6	6	1754	178.1	6.01	5.81	6	0	1.69055e+07	1.69055e+07	1
FALSE	High	Master Protein	P02748	Complement component C9 OS=Homo sapiens OX=9606 GN=C9 PE=1 SV=2	0	14.36	8	4	5	4	4	559	63.1	5.59	5.98	4	0	1.17246e+07	1.17246e+07	1
FALSE	High	Master Protein	Q9UI17	Dimethylglycine dehydrogenase, mitochondrial OS=Homo sapiens OX=9606 GN=DMGDH PE=1 SV=2	0	14.354	6	4	4	4	4	866	96.8	7.62	8.34	4	0	3.54664e+06	3.54664e+06	1
FALSE	High	Master Protein	Q15063	Periostin OS=Homo sapiens OX=9606 GN=POSTN PE=1 SV=2	0	14.349	7	5	5	5	5	836	93.3	7.53	11.17	5	0	4.20669e+06	4.20669e+06	1
FALSE	High	Master Protein	O00264	Membrane-associated progesterone receptor component 1 OS=Homo sapiens OX=9606 GN=PGRMC1 PE=1 SV=3	0	14.331	14	2	5	2	2	195	21.7	4.7	14.71	2	0	7.71434e+07	7.71434e+07	1
FALSE	High	Master Protein	O15162	Phospholipid scramblase 1 OS=Homo sapiens OX=9606 GN=PLSCR1 PE=1 SV=1	0	14.31	17	4	4	4	4	318	35	4.94	7.79	4	0	9.9176e+06	9.9176e+06	1
FALSE	High	Master Protein	Q6UWM9	UDP-glucuronosyltransferase 2A3 OS=Homo sapiens OX=9606 GN=UGT2A3 PE=2 SV=2	0	14.29	6	3	4	2	2	527	60.2	7.96	12.23	3	0	830203	830203	1
FALSE	High	Master Protein	P49755	Transmembrane emp24 domain-containing protein 10 OS=Homo sapiens OX=9606 GN=TMED10 PE=1 SV=2	0	14.274	18	3	4	3	3	219	25	7.44	12.27	3	0	9.89e+06	9.89e+06	1
FALSE	High	Master Protein	P01920	HLA class II histocompatibility antigen, DQ beta 1 chain OS=Homo sapiens OX=9606 GN=HLA-DQB1 PE=1 SV=2	0	14.272	20	5	5	5	5	261	30	7.25	12.12	5	0	4.47663e+06	4.47663e+06	1
FALSE	High	Master Protein	P30153	Serine/threonine-protein phosphatase 2A 65 kDa regulatory subunit A alpha isoform OS=Homo sapiens OX=9606 GN=PPP2R1A PE=1 SV=4	0	14.255	7	3	3	2	3	589	65.3	5.11	8.98	3	0	1.44667e+06	1.44667e+06	1
FALSE	High	Master Protein	P01876	Immunoglobulin heavy constant alpha 1 OS=Homo sapiens OX=9606 GN=IGHA1 PE=1 SV=2	0	14.25	15	5	5	3	5	353	37.6	6.51	12.99	5	0	96202137	96202137	1
FALSE	High	Master Protein	Q8TC12	Retinol dehydrogenase 11 OS=Homo sapiens OX=9606 GN=RDH11 PE=1 SV=2	0	14.19	15	4	4	3	4	318	35.4	8.82	10.24	4	0	6.00513e+06	6.00513e+06	1
FALSE	High	Master Protein	O95210	Starch-binding domain-containing protein 1 OS=Homo sapiens OX=9606 GN=STBD1 PE=1 SV=1	0	14.184	18	5	5	5	5	358	39	5.73	8.7	5	0	4.64959e+06	4.64959e+06	1
FALSE	High	Master Protein	O75844	CAAX prenyl protease 1 homolog OS=Homo sapiens OX=9606 GN=ZMPSTE24 PE=1 SV=2	0	14.18	9	4	4	4	4	475	54.8	7.49	8.91	4	0	4.37254e+06	4.37254e+06	1
FALSE	High	Master Protein	P52565	Rho GDP-dissociation inhibitor 1 OS=Homo sapiens OX=9606 GN=ARHGDIA PE=1 SV=3	0	14.167	8	1	2	1	1	204	23.2	5.11	7.27	1	0	1.14036e+06	1.14036e+06	1
FALSE	High	Master Protein	P52272	Heterogeneous nuclear ribonucleoprotein M OS=Homo sapiens OX=9606 GN=HNRNPM PE=1 SV=3	0	14.166	7	4	4	4	4	730	77.5	8.7	11.83	4	0	3.00046e+06	3.00046e+06	1
FALSE	High	Master Protein	P05109	Protein S100-A8 OS=Homo sapiens OX=9606 GN=S100A8 PE=1 SV=1	0	14.149	39	4	8	4	4	93	10.8	7.03	14.36	4	0	3.18456e+07	3.18456e+07	1
FALSE	High	Master Protein	P51149	Ras-related protein Rab-7a OS=Homo sapiens OX=9606 GN=RAB7A PE=1 SV=1	0	14.147	19	3	3	3	3	207	23.5	6.7	9.83	3	0	2.32084e+06	2.32084e+06	1
FALSE	High	Master Protein	Q14554	Protein disulfide-isomerase A5 OS=Homo sapiens OX=9606 GN=PDIA5 PE=1 SV=1	0	14.001	9	5	6	5	5	519	59.6	7.91	9.95	5	0	6.1699e+06	6.1699e+06	1
FALSE	High	Master Protein	P62269	40S ribosomal protein S18 OS=Homo sapiens OX=9606 GN=RPS18 PE=1 SV=3	0	13.995	32	6	6	6	6	152	17.7	10.99	8.85	6	0	9.43229e+06	9.43229e+06	1
FALSE	High	Master Protein	P04439	HLA class I histocompatibility antigen, A alpha chain OS=Homo sapiens OX=9606 GN=HLA-A PE=1 SV=2	0	13.938	12	3	3	2	2	365	40.8	6	10.01	3	0	11193187	11193187	1
FALSE	High	Master Protein	Q14739	Delta(14)-sterol reductase LBR OS=Homo sapiens OX=9606 GN=LBR PE=1 SV=2	0	13.928	6	3	3	3	3	615	70.7	9.36	9.59	3	0	5789053	5789053	1
FALSE	High	Master Protein	Q6UW68	Transmembrane protein 205 OS=Homo sapiens OX=9606 GN=TMEM205 PE=1 SV=1	0	13.807	15	2	3	2	2	189	21.2	8.62	8.83	2	0	3.18003e+06	3.18003e+06	1	Acetyl [N-Term]
FALSE	High	Master Protein	Q15067	Peroxisomal acyl-coenzyme A oxidase 1 OS=Homo sapiens OX=9606 GN=ACOX1 PE=1 SV=3	0	13.68	7	4	4	4	4	660	74.4	8.16	9.05	4	0	3.33398e+06	3.33398e+06	1
FALSE	High	Master Protein	P62937	Peptidyl-prolyl cis-trans isomerase A OS=Homo sapiens OX=9606 GN=PPIA PE=1 SV=2	0	13.648	30	5	5	3	5	165	18	7.81	10	5	0	3.27659e+07	3.27659e+07	1
FALSE	High	Master Protein	Q12797	Aspartyl/asparaginyl beta-hydroxylase OS=Homo sapiens OX=9606 GN=ASPH PE=1 SV=3	0	13.644	6	4	4	4	4	758	85.8	5.01	6.43	4	0	6.11269e+06	6.11269e+06	1
FALSE	High	Master Protein	P09525	Annexin A4 OS=Homo sapiens OX=9606 GN=ANXA4 PE=1 SV=4	0	13.61	16	5	5	5	5	319	35.9	6.13	11.68	5	0	8.64182e+06	8.64182e+06	1
FALSE	High	Master Protein	Q96DC8	Enoyl-CoA hydratase domain-containing protein 3, mitochondrial OS=Homo sapiens OX=9606 GN=ECHDC3 PE=1 SV=2	0	13.601	11	2	2	2	2	303	32.6	8.65	8.19	2	0	1.24772e+06	1.24772e+06	1
FALSE	High	Master Protein	P39656	Dolichyl-diphosphooligosaccharide--protein glycosyltransferase 48 kDa subunit OS=Homo sapiens OX=9606 GN=DDOST PE=1 SV=4	0	13.589	8	3	3	3	3	456	50.8	6.55	9.27	3	0	8.84984e+06	8.84984e+06	1
FALSE	High	Master Protein	P55061	Bax inhibitor 1 OS=Homo sapiens OX=9606 GN=TMBIM6 PE=1 SV=2	0	13.575	14	4	6	4	4	237	26.5	8.54	13.18	4	0	3.07005e+07	3.07005e+07	1
FALSE	High	Master Protein	Q99643	Succinate dehydrogenase cytochrome b560 subunit, mitochondrial OS=Homo sapiens OX=9606 GN=SDHC PE=1 SV=1	0	13.566	12	2	4	2	2	169	18.6	9.69	10.69	2	0	1.04732e+07	1.04732e+07	1
FALSE	High	Master Protein	P61224	Ras-related protein Rap-1b OS=Homo sapiens OX=9606 GN=RAP1B PE=1 SV=1	0	13.556	26	5	5	0	5	184	20.8	5.78	12.63	5	0	3.16057e+07	3.16057e+07	1
FALSE	High	Master Protein	P52895	Aldo-keto reductase family 1 member C2 OS=Homo sapiens OX=9606 GN=AKR1C2 PE=1 SV=3	0	13.54	13	3	5	1	3	323	36.7	7.49	13.32	3	0	6.39449e+06	6.39449e+06	1
FALSE	High	Master Protein	O14880	Microsomal glutathione S-transferase 3 OS=Homo sapiens OX=9606 GN=MGST3 PE=1 SV=1	0	13.505	32	3	3	3	3	152	16.5	9.38	8.12	3	0	3.20462e+07	3.20462e+07	1
FALSE	High	Master Protein	P20908	Collagen alpha-1(V) chain OS=Homo sapiens OX=9606 GN=COL5A1 PE=1 SV=3	0	13.45	2	3	3	2	3	1838	183.4	5.06	5.86	3	0	5.55844e+07	5.55844e+07	1
FALSE	High	Master Protein	P42704	Leucine-rich PPR motif-containing protein, mitochondrial OS=Homo sapiens OX=9606 GN=LRPPRC PE=1 SV=3	0	13.437	4	6	7	6	6	1394	157.8	6.13	11.15	6	0	3.19176e+06	3.19176e+06	1
FALSE	High	Master Protein	P36957	Dihydrolipoyllysine-residue succinyltransferase component of 2-oxoglutarate dehydrogenase complex, mitochondrial OS=Homo sapiens OX=9606 GN=DLST PE=1 SV=4	0	13.417	12	5	6	5	5	453	48.7	8.95	14.51	5	0	1.6255e+07	1.6255e+07	1
FALSE	High	Master Protein	P08758	Annexin A5 OS=Homo sapiens OX=9606 GN=ANXA5 PE=1 SV=2	0	13.333	16	5	5	5	5	320	35.9	5.05	8.18	5	0	1.02383e+07	1.02383e+07	1
FALSE	High	Master Protein	Q12907	Vesicular integral-membrane protein VIP36 OS=Homo sapiens OX=9606 GN=LMAN2 PE=1 SV=1	0	13.301	16	5	6	5	5	356	40.2	6.95	14.76	5	0	3.01832e+07	3.01832e+07	1
FALSE	High	Master Protein	P62847	40S ribosomal protein S24 OS=Homo sapiens OX=9606 GN=RPS24 PE=1 SV=1	0	13.296	20	2	3	2	2	133	15.4	10.78	8.8	2	0	2.51798e+06	2.51798e+06	1
FALSE	High	Master Protein	P01889	HLA class I histocompatibility antigen, B alpha chain OS=Homo sapiens OX=9606 GN=HLA-B PE=1 SV=3	0	13.278	16	4	4	1	1	362	40.4	5.85	9.7	4	0	1211254	1211254	1
FALSE	High	Master Protein	P54920	Alpha-soluble NSF attachment protein OS=Homo sapiens OX=9606 GN=NAPA PE=1 SV=3	0	13.243	17	4	4	4	4	295	33.2	5.36	9.91	4	0	3.60955e+06	3.60955e+06	1
FALSE	High	Master Protein	P20774	Mimecan OS=Homo sapiens OX=9606 GN=OGN PE=1 SV=1	0	13.187	15	3	3	3	3	298	33.9	5.63	7.86	3	0	5.49995e+06	5.49995e+06	1
FALSE	High	Master Protein	P62424	60S ribosomal protein L7a OS=Homo sapiens OX=9606 GN=RPL7A PE=1 SV=2	0	13.166	20	5	5	5	5	266	30	10.61	10.4	5	0	8.42552e+06	8.42552e+06	1
FALSE	High	Master Protein	P54855	UDP-glucuronosyltransferase 2B15 OS=Homo sapiens OX=9606 GN=UGT2B15 PE=1 SV=3	0	13.158	11	6	6	3	5	530	61	8.82	13.6	6	1	3.1913e+07	3.1913e+07	1
FALSE	High	Master Protein	P50991	T-complex protein 1 subunit delta OS=Homo sapiens OX=9606 GN=CCT4 PE=1 SV=4	0	13.09	8	4	4	4	4	539	57.9	7.83	8.63	4	0	3.11487e+06	3.11487e+06	1
FALSE	High	Master Protein	P30085	UMP-CMP kinase OS=Homo sapiens OX=9606 GN=CMPK1 PE=1 SV=3	0	13.08	22	4	4	4	4	196	22.2	5.57	7.2	4	0	2.45753e+06	2.45753e+06	1
FALSE	High	Master Protein	P13929	Beta-enolase OS=Homo sapiens OX=9606 GN=ENO3 PE=1 SV=5	0	13.07	8	2	2	1	1	434	47	7.71	8.1	2	0	510156	510156	1
FALSE	High	Master Protein	P60900	Proteasome subunit alpha type-6 OS=Homo sapiens OX=9606 GN=PSMA6 PE=1 SV=1	0	13.07	10	2	3	2	2	246	27.4	6.76	8.93	2	0	3.26313e+06	3.26313e+06	1
FALSE	High	Master Protein	P54840	Glycogen [starch] synthase, liver OS=Homo sapiens OX=9606 GN=GYS2 PE=1 SV=2	0	13.064	6	4	4	4	4	703	80.9	6.83	10.43	4	0	6.64786e+06	6.64786e+06	1
FALSE	High	Master Protein	Q9HBI6	Cytochrome P450 4F11 OS=Homo sapiens OX=9606 GN=CYP4F11 PE=1 SV=3	0	13.044	10	5	5	1	2	524	60.1	6.73	11.89	5	0	951526	951526	1
FALSE	High	Master Protein	P23528	Cofilin-1 OS=Homo sapiens OX=9606 GN=CFL1 PE=1 SV=3	0	13.038	25	3	3	3	3	166	18.5	8.09	7.25	3	0	2.08342e+07	2.08342e+07	1
FALSE	High	Master Protein	P07306	Asialoglycoprotein receptor 1 OS=Homo sapiens OX=9606 GN=ASGR1 PE=1 SV=2	0	12.985	14	3	3	3	3	291	33.2	5.5	8.1	3	0	3.96765e+06	3.96765e+06	1
FALSE	High	Master Protein	P08183	ATP-dependent translocase ABCB1 OS=Homo sapiens OX=9606 GN=ABCB1 PE=1 SV=3	0	12.96	4	6	6	2	2	1280	141.4	9	11.16	6	0	832608	832608	1
FALSE	High	Master Protein	Q6ZMP0	Thrombospondin type-1 domain-containing protein 4 OS=Homo sapiens OX=9606 GN=THSD4 PE=2 SV=2	0	12.915	4	4	4	4	4	1018	112.4	7.65	9.14	4	0	6.82453e+06	6.82453e+06	1
FALSE	High	Master Protein	P20073	Annexin A7 OS=Homo sapiens OX=9606 GN=ANXA7 PE=1 SV=3	0	12.896	9	4	4	4	4	488	52.7	5.68	10.24	4	0	4.14258e+06	4.14258e+06	1
FALSE	High	Master Protein	P26641	Elongation factor 1-gamma OS=Homo sapiens OX=9606 GN=EEF1G PE=1 SV=3	0	12.866	8	3	3	3	3	437	50.1	6.67	7.82	3	0	5.71383e+06	5.71383e+06	1
FALSE	High	Master Protein	Q15392	Delta(24)-sterol reductase OS=Homo sapiens OX=9606 GN=DHCR24 PE=1 SV=2	0	12.846	7	4	5	4	4	516	60.1	8.16	9.57	4	0	9.25592e+06	9.25592e+06	1
FALSE	High	Master Protein	Q9NZ45	CDGSH iron-sulfur domain-containing protein 1 OS=Homo sapiens OX=9606 GN=CISD1 PE=1 SV=1	0	12.84	36	3	3	3	3	108	12.2	9.09	7.1	3	0	3.82001e+06	3.82001e+06	1
FALSE	High	Master Protein	O95479	GDH/6PGL endoplasmic bifunctional protein OS=Homo sapiens OX=9606 GN=H6PD PE=1 SV=2	0	12.817	5	4	5	4	4	791	88.8	7.3	10.29	4	0	5.87824e+06	5.87824e+06	1
FALSE	High	Master Protein	P19338	Nucleolin OS=Homo sapiens OX=9606 GN=NCL PE=1 SV=3	0	12.734	8	6	6	6	6	710	76.6	4.7	8.79	6	0	7.77657e+06	7.77657e+06	1
FALSE	High	Master Protein	O75367	Core histone macro-H2A.1 OS=Homo sapiens OX=9606 GN=MACROH2A1 PE=1 SV=4	0	12.647	16	5	5	4	5	372	39.6	9.79	11.44	5	0	6.11144e+06	6.11144e+06	1
FALSE	High	Master Protein	O95563	Mitochondrial pyruvate carrier 2 OS=Homo sapiens OX=9606 GN=MPC2 PE=1 SV=1	0	12.643	25	4	6	4	4	127	14.3	10.43	10.37	4	0	7.51154e+06	7.51154e+06	1
FALSE	High	Master Protein	P56134	ATP synthase subunit f, mitochondrial OS=Homo sapiens OX=9606 GN=ATP5MF PE=1 SV=3	0	12.584	26	2	3	2	2	94	10.9	9.67	8.91	2	0	4.93963e+06	4.93963e+06	1
FALSE	High	Master Protein	Q2PZI1	Probable C-mannosyltransferase DPY19L1 OS=Homo sapiens OX=9606 GN=DPY19L1 PE=2 SV=1	0	12.561	8	5	5	4	5	675	77.3	8.95	9.39	5	0	4.60133e+06	4.60133e+06	1
FALSE	High	Master Protein	P20962	Parathymosin OS=Homo sapiens OX=9606 GN=PTMS PE=1 SV=2	0	12.506	23	3	3	3	3	102	11.5	4.16	8.57	3	0	1.08623e+07	1.08623e+07	1
FALSE	High	Master Protein	P02747	Complement C1q subcomponent subunit C OS=Homo sapiens OX=9606 GN=C1QC PE=1 SV=3	0	12.453	12	2	2	2	2	245	25.8	8.41	7.42	2	0	3.89382e+06	3.89382e+06	1
FALSE	High	Master Protein	P35914	Hydroxymethylglutaryl-CoA lyase, mitochondrial OS=Homo sapiens OX=9606 GN=HMGCL PE=1 SV=2	0	12.446	11	3	3	3	3	325	34.3	8.54	10.09	3	0	5503560	5503560	1
FALSE	High	Master Protein	P11940	Polyadenylate-binding protein 1 OS=Homo sapiens OX=9606 GN=PABPC1 PE=1 SV=2	0	12.38	9	6	6	0	5	636	70.6	9.5	10.07	6	1	5.52263e+06	5.52263e+06	1
FALSE	High	Master Protein	Q9BWD1	Acetyl-CoA acetyltransferase, cytosolic OS=Homo sapiens OX=9606 GN=ACAT2 PE=1 SV=2	0	12.377	7	2	3	2	2	397	41.3	6.92	9.64	2	0	1.21376e+06	1.21376e+06	1	Acetyl [N-Term]
FALSE	High	Master Protein	P08263	Glutathione S-transferase A1 OS=Homo sapiens OX=9606 GN=GSTA1 PE=1 SV=3	0	12.367	21	5	7	0	5	222	25.6	8.88	13.35	5	0	6.80303e+07	6.80303e+07	1
FALSE	High	Master Protein	Q9NQC3	Reticulon-4 OS=Homo sapiens OX=9606 GN=RTN4 PE=1 SV=2	0	12.36	3	3	3	3	3	1192	129.9	4.5	9.08	3	0	1.41426e+07	1.41426e+07	1
FALSE	High	Master Protein	P22314	Ubiquitin-like modifier-activating enzyme 1 OS=Homo sapiens OX=9606 GN=UBA1 PE=1 SV=3	0	12.354	4	3	3	3	3	1058	117.8	5.76	8.71	3	0	1.43501e+06	1.43501e+06	1
FALSE	High	Master Protein	Q9UKK9	ADP-sugar pyrophosphatase OS=Homo sapiens OX=9606 GN=NUDT5 PE=1 SV=1	0	12.314	18	3	3	3	3	219	24.3	4.94	8.84	3	0	1.63075e+06	1.63075e+06	1
FALSE	High	Master Protein	P14854	Cytochrome c oxidase subunit 6B1 OS=Homo sapiens OX=9606 GN=COX6B1 PE=1 SV=2	0	12.294	34	2	2	2	2	86	10.2	7.05	7.55	2	0	1524336	1524336	1
FALSE	High	Master Protein	P13716	Delta-aminolevulinic acid dehydratase OS=Homo sapiens OX=9606 GN=ALAD PE=1 SV=1	0	12.291	12	3	3	3	3	330	36.3	6.79	8.78	3	0	2.60538e+06	2.60538e+06	1
FALSE	High	Master Protein	P15144	Aminopeptidase N OS=Homo sapiens OX=9606 GN=ANPEP PE=1 SV=4	0	12.287	4	4	5	4	4	967	109.5	5.48	11.15	4	0	4.8462e+06	4.8462e+06	1
FALSE	High	Master Protein	Q15365	Poly(rC)-binding protein 1 OS=Homo sapiens OX=9606 GN=PCBP1 PE=1 SV=2	0	12.285	15	5	5	3	3	356	37.5	7.09	8.49	5	2	10078432	10078432	1
FALSE	High	Master Protein	P29966	Myristoylated alanine-rich C-kinase substrate OS=Homo sapiens OX=9606 GN=MARCKS PE=1 SV=4	0	12.256	11	2	2	2	2	332	31.5	4.45	6.78	2	0	1.52686e+06	1.52686e+06	1
FALSE	High	Master Protein	Q9BXJ8	Ion channel TACAN OS=Homo sapiens OX=9606 GN=TMEM120A PE=1 SV=1	0	12.233	13	4	4	4	4	343	40.6	8.98	8.91	4	0	4.84287e+06	4.84287e+06	1
FALSE	High	Master Protein	Q14204	Cytoplasmic dynein 1 heavy chain 1 OS=Homo sapiens OX=9606 GN=DYNC1H1 PE=1 SV=5	0	12.193	1	5	5	5	5	4646	532.1	6.4	4.82	5	0	2.85928e+06	2.85928e+06	1
FALSE	High	Master Protein	Q9UL46	Proteasome activator complex subunit 2 OS=Homo sapiens OX=9606 GN=PSME2 PE=1 SV=4	0	12.176	11	2	2	2	2	239	27.4	5.73	7.79	2	0	2.09507e+06	2.09507e+06	1
FALSE	High	Master Protein	Q92506	Estradiol 17-beta-dehydrogenase 8 OS=Homo sapiens OX=9606 GN=HSD17B8 PE=1 SV=2	0	12.117	16	3	3	3	3	261	27	6.54	8.76	3	0	1.88337e+06	1.88337e+06	1
FALSE	High	Master Protein	Q96LZ7	Regulator of microtubule dynamics protein 2 OS=Homo sapiens OX=9606 GN=RMDN2 PE=1 SV=2	0	12.071	9	3	3	3	3	410	47.4	6.54	8.95	3	0	1.93286e+06	1.93286e+06	1
FALSE	High	Master Protein	P26639	Threonine--tRNA ligase 1, cytoplasmic OS=Homo sapiens OX=9606 GN=TARS1 PE=1 SV=3	0	12.032	7	4	4	4	4	723	83.4	6.67	9.44	4	0	1.17793e+06	1.17793e+06	1
FALSE	High	Master Protein	Q03013	Glutathione S-transferase Mu 4 OS=Homo sapiens OX=9606 GN=GSTM4 PE=1 SV=3	0	11.988	18	3	3	1	1	218	25.5	5.9	8.39	3	0	1.43643e+06	1.43643e+06	1
FALSE	High	Master Protein	O43175	D-3-phosphoglycerate dehydrogenase OS=Homo sapiens OX=9606 GN=PHGDH PE=1 SV=4	0	11.908	7	3	3	3	3	533	56.6	6.71	8.29	3	0	5.53872e+06	5.53872e+06	1
FALSE	High	Master Protein	P04075	Fructose-bisphosphate aldolase A OS=Homo sapiens OX=9606 GN=ALDOA PE=1 SV=2	0	11.897	15	5	5	4	4	364	39.4	8.09	10.63	5	0	7.31628e+06	7.31628e+06	1
FALSE	High	Master Protein	O75907	Diacylglycerol O-acyltransferase 1 OS=Homo sapiens OX=9606 GN=DGAT1 PE=1 SV=2	0	11.875	6	2	2	2	2	488	55.2	9.32	5.03	2	0	2.04144e+06	2.04144e+06	1
FALSE	High	Master Protein	O60506	Heterogeneous nuclear ribonucleoprotein Q OS=Homo sapiens OX=9606 GN=SYNCRIP PE=1 SV=2	0	11.864	7	4	4	3	3	623	69.6	8.59	5.69	4	1	1.22331e+06	1.22331e+06	1
FALSE	High	Master Protein	Q15907	Ras-related protein Rab-11B OS=Homo sapiens OX=9606 GN=RAB11B PE=1 SV=4	0	11.839	20	4	4	1	4	218	24.5	5.94	9.63	4	0	4.52769e+06	4.52769e+06	1
FALSE	High	Master Protein	Q16836	Hydroxyacyl-coenzyme A dehydrogenase, mitochondrial OS=Homo sapiens OX=9606 GN=HADH PE=1 SV=3	0	11.827	22	5	5	5	5	314	34.3	8.85	6.8	5	0	1.43649e+07	1.43649e+07	1
FALSE	High	Master Protein	Q6UY14	ADAMTS-like protein 4 OS=Homo sapiens OX=9606 GN=ADAMTSL4 PE=1 SV=2	0	11.791	4	4	10	4	4	1074	116.5	8.34	27.22	4	0	2.41295e+07	2.41295e+07	1
FALSE	High	Master Protein	Q14974	Importin subunit beta-1 OS=Homo sapiens OX=9606 GN=KPNB1 PE=1 SV=2	0	11.784	5	4	4	4	4	876	97.1	4.78	9.14	4	0	1.84975e+06	1.84975e+06	1	Acetyl [N-Term]
FALSE	High	Master Protein	P00915	Carbonic anhydrase 1 OS=Homo sapiens OX=9606 GN=CA1 PE=1 SV=2	0	11.764	13	3	3	3	3	261	28.9	7.12	9.85	3	0	7.18971e+06	7.18971e+06	1
FALSE	High	Master Protein	P57105	Synaptojanin-2-binding protein OS=Homo sapiens OX=9606 GN=SYNJ2BP PE=1 SV=2	0	11.755	29	4	5	4	4	145	15.9	6.3	10.68	4	0	4687979	4687979	1
FALSE	High	Master Protein	P50135	Histamine N-methyltransferase OS=Homo sapiens OX=9606 GN=HNMT PE=1 SV=1	0	11.708	16	4	4	4	4	292	33.3	5.34	10.33	4	0	4.19435e+06	4.19435e+06	1
FALSE	High	Master Protein	Q9NP58	ATP-binding cassette sub-family B member 6, mitochondrial OS=Homo sapiens OX=9606 GN=ABCB6 PE=1 SV=1	0	11.68	5	4	4	4	4	842	93.8	8.48	9.65	4	0	3.16921e+07	3.16921e+07	1
FALSE	High	Master Protein	P05997	Collagen alpha-2(V) chain OS=Homo sapiens OX=9606 GN=COL5A2 PE=1 SV=3	0	11.662	3	3	3	3	3	1499	144.8	6.46	9.76	3	0	2.26563e+07	2.26563e+07	1
FALSE	High	Master Protein	Q14847	LIM and SH3 domain protein 1 OS=Homo sapiens OX=9606 GN=LASP1 PE=1 SV=2	0	11.654	21	6	7	6	6	261	29.7	7.05	8.08	6	0	1.17492e+07	1.17492e+07	1
FALSE	High	Master Protein	P39019	40S ribosomal protein S19 OS=Homo sapiens OX=9606 GN=RPS19 PE=1 SV=2	0	11.654	23	4	4	4	4	145	16.1	10.32	9.3	4	0	7.85108e+06	7.85108e+06	1
FALSE	High	Master Protein	P16152	Carbonyl reductase [NADPH] 1 OS=Homo sapiens OX=9606 GN=CBR1 PE=1 SV=3	0	11.591	11	3	4	2	2	277	30.4	8.32	10	3	1	9.08821e+06	9.08821e+06	1
FALSE	High	Master Protein	O00159	Unconventional myosin-Ic OS=Homo sapiens OX=9606 GN=MYO1C PE=1 SV=4	0	11.573	4	4	4	3	4	1063	121.6	9.41	3.36	4	0	1.68151e+06	1.68151e+06	1
FALSE	High	Master Protein	P11168	Solute carrier family 2, facilitated glucose transporter member 2 OS=Homo sapiens OX=9606 GN=SLC2A2 PE=1 SV=1	0	11.538	4	2	3	2	2	524	57.5	7.97	9.34	2	0	4.90808e+06	4.90808e+06	1
FALSE	High	Master Protein	Q9NTJ5	Phosphatidylinositol-3-phosphatase SAC1 OS=Homo sapiens OX=9606 GN=SACM1L PE=1 SV=2	0	11.523	6	4	5	4	4	587	66.9	7.12	12.39	4	0	3.36092e+06	3.36092e+06	1
FALSE	High	Master Protein	P02788	Lactotransferrin OS=Homo sapiens OX=9606 GN=LTF PE=1 SV=6	0	11.459	6	4	4	4	4	710	78.1	8.12	11.44	4	0	2.52167e+06	2.52167e+06	1
FALSE	High	Master Protein	Q02218	2-oxoglutarate dehydrogenase, mitochondrial OS=Homo sapiens OX=9606 GN=OGDH PE=1 SV=3	0	11.435	4	5	5	2	2	1023	115.9	6.86	10.9	5	3	4.90878e+06	4.90878e+06	1
FALSE	High	Master Protein	O60763	General vesicular transport factor p115 OS=Homo sapiens OX=9606 GN=USO1 PE=1 SV=2	0	11.347	5	5	5	5	5	962	107.8	4.91	9.61	5	0	3.00798e+06	3.00798e+06	1
FALSE	High	Master Protein	Q15363	Transmembrane emp24 domain-containing protein 2 OS=Homo sapiens OX=9606 GN=TMED2 PE=1 SV=1	0	11.343	14	2	2	2	2	201	22.7	5.17	8.17	2	0	509380	509380	1
FALSE	High	Master Protein	Q01995	Transgelin OS=Homo sapiens OX=9606 GN=TAGLN PE=1 SV=4	0	11.334	22	4	4	4	4	201	22.6	8.84	10.41	4	0	4.75393e+06	4.75393e+06	1
FALSE	High	Master Protein	Q9Y678	Coatomer subunit gamma-1 OS=Homo sapiens OX=9606 GN=COPG1 PE=1 SV=1	0	11.32	6	4	4	4	4	874	97.7	5.47	7.93	4	0	2.21219e+06	2.21219e+06	1
FALSE	High	Master Protein	P08134	Rho-related GTP-binding protein RhoC OS=Homo sapiens OX=9606 GN=RHOC PE=1 SV=1	0	11.313	18	3	3	0	1	193	22	6.58	8.46	3	0	3.65167e+06	3.65167e+06	1
FALSE	High	Master Protein	P61769	Beta-2-microglobulin OS=Homo sapiens OX=9606 GN=B2M PE=1 SV=1	0	11.279	17	2	4	2	2	119	13.7	6.52	7.79	2	0	2.06789e+07	2.06789e+07	1
FALSE	High	Master Protein	P09327	Villin-1 OS=Homo sapiens OX=9606 GN=VIL1 PE=1 SV=4	0	11.265	6	4	4	4	4	827	92.6	6.39	10.85	4	0	2.48898e+06	2.48898e+06	1
FALSE	High	Master Protein	P09488	Glutathione S-transferase Mu 1 OS=Homo sapiens OX=9606 GN=GSTM1 PE=1 SV=3	0	11.196	19	4	4	0	2	218	25.7	6.7	8.99	4	2	9.45259e+06	9.45259e+06	1
FALSE	High	Master Protein	Q13361	Microfibrillar-associated protein 5 OS=Homo sapiens OX=9606 GN=MFAP5 PE=1 SV=1	0	11.159	11	2	16	2	2	173	19.6	5.94	23.07	2	0	36489195	36489195	1
FALSE	High	Master Protein	P11310	Medium-chain specific acyl-CoA dehydrogenase, mitochondrial OS=Homo sapiens OX=9606 GN=ACADM PE=1 SV=1	0	11.158	9	3	3	3	3	421	46.6	8.37	9.44	3	0	3.78962e+06	3.78962e+06	1
FALSE	High	Master Protein	P07602	Prosaposin OS=Homo sapiens OX=9606 GN=PSAP PE=1 SV=2	0	11.149	9	5	5	5	5	524	58.1	5.17	9.72	5	0	9.49176e+06	9.49176e+06	1
FALSE	High	Master Protein	Q13838	Spliceosome RNA helicase DDX39B OS=Homo sapiens OX=9606 GN=DDX39B PE=1 SV=1	0	11.145	11	5	5	1	5	428	49	5.67	4.15	5	0	2.88577e+06	2.88577e+06	1
FALSE	High	Master Protein	Q6DD88	Atlastin-3 OS=Homo sapiens OX=9606 GN=ATL3 PE=1 SV=1	0	11.144	8	4	4	4	4	541	60.5	5.66	10.38	4	0	2578695	2578695	1
FALSE	High	Master Protein	P62195	26S proteasome regulatory subunit 8 OS=Homo sapiens OX=9606 GN=PSMC5 PE=1 SV=1	0	11.095	7	2	3	2	2	406	45.6	7.55	9.75	2	0	531989	531989	1
FALSE	High	Master Protein	P60866	40S ribosomal protein S20 OS=Homo sapiens OX=9606 GN=RPS20 PE=1 SV=1	0	11.065	25	3	5	3	3	119	13.4	9.94	12.45	3	0	7.32746e+06	7.32746e+06	1
FALSE	High	Master Protein	P52758	2-iminobutanoate/2-iminopropanoate deaminase OS=Homo sapiens OX=9606 GN=RIDA PE=1 SV=1	0	10.979	22	2	2	2	2	137	14.5	8.68	8.02	2	0	11045854	11045854	1
FALSE	High	Master Protein	Q9NVS9	Pyridoxine-5'-phosphate oxidase OS=Homo sapiens OX=9606 GN=PNPO PE=1 SV=1	0	10.962	9	2	3	2	2	261	30	7.06	5.79	2	0	1.13109e+06	1.13109e+06	1
FALSE	High	Master Protein	O15229	Kynurenine 3-monooxygenase OS=Homo sapiens OX=9606 GN=KMO PE=1 SV=2	0	10.926	8	4	4	4	4	486	55.8	9.03	9.69	4	0	7.85868e+06	7.85868e+06	1	Acetyl [N-Term]
FALSE	High	Master Protein	P61026	Ras-related protein Rab-10 OS=Homo sapiens OX=9606 GN=RAB10 PE=1 SV=1	0	10.925	10	2	3	2	2	200	22.5	8.38	8.31	2	0	5.24863e+06	5.24863e+06	1
FALSE	High	Master Protein	P84095	Rho-related GTP-binding protein RhoG OS=Homo sapiens OX=9606 GN=RHOG PE=1 SV=1	0	10.881	15	2	2	1	1	191	21.3	8.12	6.58	2	0	275243	275243	1
FALSE	High	Master Protein	O75306	NADH dehydrogenase [ubiquinone] iron-sulfur protein 2, mitochondrial OS=Homo sapiens OX=9606 GN=NDUFS2 PE=1 SV=2	0	10.876	8	4	4	4	4	463	52.5	7.55	8.25	4	0	5.3795e+06	5.3795e+06	1
FALSE	High	Master Protein	P07195	L-lactate dehydrogenase B chain OS=Homo sapiens OX=9606 GN=LDHB PE=1 SV=2	0	10.871	15	5	5	4	4	334	36.6	6.05	5.92	5	0	2.95646e+06	2.95646e+06	1
FALSE	High	Master Protein	Q6ZNB7	Alkylglycerol monooxygenase OS=Homo sapiens OX=9606 GN=AGMO PE=1 SV=1	0	10.865	8	3	3	3	3	445	51.5	7.91	5.34	3	0	2.29736e+06	2.29736e+06	1
FALSE	High	Master Protein	P08754	Guanine nucleotide-binding protein G(i) subunit alpha OS=Homo sapiens OX=9606 GN=GNAI3 PE=1 SV=3	0	10.863	8	3	4	1	1	354	40.5	5.69	7.21	3	0	1.05504e+06	1.05504e+06	1
FALSE	High	Master Protein	Q86WU2	Probable D-lactate dehydrogenase, mitochondrial OS=Homo sapiens OX=9606 GN=LDHD PE=1 SV=1	0	10.827	5	2	2	2	2	507	54.8	6.65	4.49	2	0	2.34777e+06	2.34777e+06	1
FALSE	High	Master Protein	P06753	Tropomyosin alpha-3 chain OS=Homo sapiens OX=9606 GN=TPM3 PE=1 SV=2	0	10.771	14	5	5	3	3	285	32.9	4.72	11	5	2	1.03035e+07	1.03035e+07	1
FALSE	High	Master Protein	P40429	60S ribosomal protein L13a OS=Homo sapiens OX=9606 GN=RPL13A PE=1 SV=2	0	10.754	18	4	6	3	4	203	23.6	10.93	11.3	4	0	1.11379e+07	1.11379e+07	1
FALSE	High	Master Protein	O96000	NADH dehydrogenase [ubiquinone] 1 beta subcomplex subunit 10 OS=Homo sapiens OX=9606 GN=NDUFB10 PE=1 SV=3	0	10.689	21	3	4	3	3	172	20.8	8.48	10.24	3	0	4.11199e+06	4.11199e+06	1
FALSE	High	Master Protein	P31943	Heterogeneous nuclear ribonucleoprotein H OS=Homo sapiens OX=9606 GN=HNRNPH1 PE=1 SV=4	0	10.676	10	3	4	0	2	449	49.2	6.3	13.47	3	0	2.77368e+06	2.77368e+06	1
FALSE	High	Master Protein	P51148	Ras-related protein Rab-5C OS=Homo sapiens OX=9606 GN=RAB5C PE=1 SV=2	0	10.674	21	4	4	2	4	216	23.5	8.41	9.59	4	0	7.76459e+06	7.76459e+06	1
FALSE	High	Master Protein	P18859	ATP synthase-coupling factor 6, mitochondrial OS=Homo sapiens OX=9606 GN=ATP5PF PE=1 SV=1	0	10.648	26	2	2	2	2	108	12.6	9.52	6.99	2	0	4.52444e+06	4.52444e+06	1
FALSE	High	Master Protein	Q5T8D3	Acyl-CoA-binding domain-containing protein 5 OS=Homo sapiens OX=9606 GN=ACBD5 PE=1 SV=1	0	10.622	6	3	3	3	3	534	60.1	5.33	7.27	3	0	2.14403e+06	2.14403e+06	1
FALSE	High	Master Protein	P62745	Rho-related GTP-binding protein RhoB OS=Homo sapiens OX=9606 GN=RHOB PE=1 SV=1	0	10.592	17	3	3	1	1	196	22.1	5.24	6.77	3	2	2.33303e+06	2.33303e+06	1
FALSE	High	Master Protein	Q16718	NADH dehydrogenase [ubiquinone] 1 alpha subcomplex subunit 5 OS=Homo sapiens OX=9606 GN=NDUFA5 PE=1 SV=3	0	10.588	30	3	3	3	3	116	13.5	5.99	8.3	3	0	3.45801e+06	3.45801e+06	1
FALSE	High	Master Protein	P63173	60S ribosomal protein L38 OS=Homo sapiens OX=9606 GN=RPL38 PE=1 SV=2	0	10.565	19	2	3	2	2	70	8.2	10.1	5.97	2	0	751017	751017	1
FALSE	High	Master Protein	P02656	Apolipoprotein C-III OS=Homo sapiens OX=9606 GN=APOC3 PE=1 SV=1	0	10.458	35	2	2	2	2	99	10.8	5.41	6.93	2	0	5534822	5534822	1
FALSE	High	Master Protein	P02461	Collagen alpha-1(III) chain OS=Homo sapiens OX=9606 GN=COL3A1 PE=1 SV=4	0	10.448	5	5	5	4	4	1466	138.5	6.61	7.08	5	1	1.12006e+08	1.12006e+08	1
FALSE	High	Master Protein	O75923	Dysferlin OS=Homo sapiens OX=9606 GN=DYSF PE=1 SV=1	0	10.322	2	3	3	3	3	2080	237.1	5.64	7.56	3	0	946214	946214	1
FALSE	High	Master Protein	Q6IAN0	Dehydrogenase/reductase SDR family member 7B OS=Homo sapiens OX=9606 GN=DHRS7B PE=1 SV=2	0	10.284	10	3	3	3	3	325	35.1	9.55	8.24	3	0	2.12798e+06	2.12798e+06	1
FALSE	High	Master Protein	P01019	Angiotensinogen OS=Homo sapiens OX=9606 GN=AGT PE=1 SV=1	0	10.277	7	3	3	3	3	485	53.1	6.32	6.66	3	0	1.16019e+06	1.16019e+06	1
FALSE	High	Master Protein	O94979	Protein transport protein Sec31A OS=Homo sapiens OX=9606 GN=SEC31A PE=1 SV=3	0	10.263	4	4	4	4	4	1220	132.9	6.89	4.03	4	0	3.4175e+06	3.4175e+06	1
FALSE	High	Master Protein	P26373	60S ribosomal protein L13 OS=Homo sapiens OX=9606 GN=RPL13 PE=1 SV=4	0	10.257	22	5	5	5	5	211	24.2	11.65	10.05	5	0	2.17233e+07	2.17233e+07	1
FALSE	High	Master Protein	P07858	Cathepsin B OS=Homo sapiens OX=9606 GN=CTSB PE=1 SV=3	0	10.238	11	3	3	3	3	339	37.8	6.3	4.08	3	0	8.38388e+06	8.38388e+06	1
FALSE	High	Master Protein	P36776	Lon protease homolog, mitochondrial OS=Homo sapiens OX=9606 GN=LONP1 PE=1 SV=2	0	10.219	3	3	3	3	3	959	106.4	6.39	8.45	3	0	1.50413e+06	1.50413e+06	1
FALSE	High	Master Protein	P00439	Phenylalanine-4-hydroxylase OS=Homo sapiens OX=9606 GN=PAH PE=1 SV=1	0	10.211	9	4	5	4	4	452	51.8	6.6	10.03	4	0	4.45553e+06	4.45553e+06	1
FALSE	High	Master Protein	Q02388	Collagen alpha-1(VII) chain OS=Homo sapiens OX=9606 GN=COL7A1 PE=1 SV=2	0	10.179	1	2	2	2	2	2944	295	6.27	5.96	2	0	4.12818e+06	4.12818e+06	1
FALSE	High	Master Protein	Q9UII2	ATPase inhibitor, mitochondrial OS=Homo sapiens OX=9606 GN=ATP5IF1 PE=1 SV=1	0	10.154	17	2	2	2	2	106	12.2	9.35	5.98	2	0	7.45318e+06	7.45318e+06	1
FALSE	High	Master Protein	Q10567	AP-1 complex subunit beta-1 OS=Homo sapiens OX=9606 GN=AP1B1 PE=1 SV=2	0	10.123	5	4	4	2	2	949	104.6	5.06	9.32	4	2	1.75349e+06	1.75349e+06	1
FALSE	High	Master Protein	P84098	60S ribosomal protein L19 OS=Homo sapiens OX=9606 GN=RPL19 PE=1 SV=1	0	10.123	13	2	2	2	2	196	23.5	11.47	7.1	2	0	8.97684e+06	8.97684e+06	1
FALSE	High	Master Protein	P51649	Succinate-semialdehyde dehydrogenase, mitochondrial OS=Homo sapiens OX=9606 GN=ALDH5A1 PE=1 SV=2	0	10.119	8	5	6	5	5	535	57.2	8.28	6.83	5	0	1.21598e+07	1.21598e+07	1
FALSE	High	Master Protein	Q71UI9	Histone H2A.V OS=Homo sapiens OX=9606 GN=H2AZ2 PE=1 SV=3	0	10.097	31	4	4	0	2	128	13.5	10.58	9.4	4	2	1.44162e+08	1.44162e+08	1
FALSE	High	Master Protein	Q96G23	Ceramide synthase 2 OS=Homo sapiens OX=9606 GN=CERS2 PE=1 SV=1	0	10.069	7	2	2	2	2	380	44.8	8.98	7.45	2	0	2.02469e+06	2.02469e+06	1
FALSE	High	Master Protein	P52597	Heterogeneous nuclear ribonucleoprotein F OS=Homo sapiens OX=9606 GN=HNRNPF PE=1 SV=3	0	10.043	8	3	4	2	2	415	45.6	5.58	9.33	3	1	2.54916e+06	2.54916e+06	1
FALSE	High	Master Protein	P51589	Cytochrome P450 2J2 OS=Homo sapiens OX=9606 GN=CYP2J2 PE=1 SV=2	0	10.042	7	3	3	3	3	502	57.6	8.6	6.69	3	0	4.16277e+06	4.16277e+06	1
FALSE	High	Master Protein	P02458	Collagen alpha-1(II) chain OS=Homo sapiens OX=9606 GN=COL2A1 PE=1 SV=3	0	10.039	3	4	5	1	1	1487	141.7	6.92	5.48	4	0	697301	697301	1
FALSE	High	Master Protein	Q9Y5U9	Immediate early response 3-interacting protein 1 OS=Homo sapiens OX=9606 GN=IER3IP1 PE=1 SV=1	0	10.028	24	1	1	1	1	82	9	8.22	4.58	1	0	1.00319e+06	1.00319e+06	1
FALSE	High	Master Protein	Q9Y281	Cofilin-2 OS=Homo sapiens OX=9606 GN=CFL2 PE=1 SV=1	0	10.027	17	2	2	2	2	166	18.7	7.88	6.66	2	0	2.12741e+06	2.12741e+06	1
FALSE	High	Master Protein	Q9Y2V2	Calcium-regulated heat-stable protein 1 OS=Homo sapiens OX=9606 GN=CARHSP1 PE=1 SV=2	0	10.019	24	3	3	3	3	147	15.9	8.21	5.96	3	0	2.66832e+06	2.66832e+06	1
FALSE	High	Master Protein	O75828	Carbonyl reductase [NADPH] 3 OS=Homo sapiens OX=9606 GN=CBR3 PE=1 SV=3	0	10.007	8	2	3	1	1	277	30.8	6.18	10.74	2	0	1.278e+06	1.278e+06	1
FALSE	High	Master Protein	O43927	C-X-C motif chemokine 13 OS=Homo sapiens OX=9606 GN=CXCL13 PE=1 SV=1	0	9.955	23	2	2	2	2	109	12.7	10.33	6.55	2	0	2.73864e+06	2.73864e+06	1
FALSE	High	Master Protein	P16671	Platelet glycoprotein 4 OS=Homo sapiens OX=9606 GN=CD36 PE=1 SV=2	0	9.933	7	3	3	3	3	472	53	7.96	7.54	3	0	7.99311e+06	7.99311e+06	1
FALSE	High	Master Protein	P07360	Complement component C8 gamma chain OS=Homo sapiens OX=9606 GN=C8G PE=1 SV=3	0	9.905	13	2	2	2	2	202	22.3	8.31	5.71	2	0	1.48996e+06	1.48996e+06	1
FALSE	High	Master Protein	O00571	ATP-dependent RNA helicase DDX3X OS=Homo sapiens OX=9606 GN=DDX3X PE=1 SV=3	0	9.905	5	3	3	1	3	662	73.2	7.18	9.24	3	0	1.18524e+06	1.18524e+06	1
FALSE	High	Master Protein	P01042	Kininogen-1 OS=Homo sapiens OX=9606 GN=KNG1 PE=1 SV=2	0	9.87	5	3	3	3	3	644	71.9	6.81	6.07	3	0	1.81809e+06	1.81809e+06	1
FALSE	High	Master Protein	Q96FX8	p53 apoptosis effector related to PMP-22 OS=Homo sapiens OX=9606 GN=PERP PE=1 SV=1	0	9.843	9	1	2	1	1	193	21.4	7.03	6.3	1	0	1.03368e+06	1.03368e+06	1
FALSE	High	Master Protein	Q16762	Thiosulfate sulfurtransferase OS=Homo sapiens OX=9606 GN=TST PE=1 SV=4	0	9.838	12	4	5	3	3	297	33.4	7.25	10.54	4	0	1.04268e+07	1.04268e+07	1
FALSE	High	Master Protein	Q32P51	Heterogeneous nuclear ribonucleoprotein A1-like 2 OS=Homo sapiens OX=9606 GN=HNRNPA1L2 PE=2 SV=2	0	9.808	8	3	4	0	1	320	34.2	9	8.77	3	1	1.58543e+06	1.58543e+06	1
FALSE	High	Master Protein	Q8WWI5	Choline transporter-like protein 1 OS=Homo sapiens OX=9606 GN=SLC44A1 PE=1 SV=1	0	9.804	6	3	3	3	3	657	73.3	8.6	8.85	3	0	1.56807e+06	1.56807e+06	1
FALSE	High	Master Protein	P05026	Sodium/potassium-transporting ATPase subunit beta-1 OS=Homo sapiens OX=9606 GN=ATP1B1 PE=1 SV=1	0	9.794	15	4	4	4	4	303	35	8.53	6.5	4	0	1.32419e+07	1.32419e+07	1
FALSE	High	Master Protein	O43772	Mitochondrial carnitine/acylcarnitine carrier protein OS=Homo sapiens OX=9606 GN=SLC25A20 PE=1 SV=1	0	9.793	10	4	5	4	4	301	32.9	9.41	11.34	4	0	1.05377e+07	1.05377e+07	1
FALSE	High	Master Protein	P62888	60S ribosomal protein L30 OS=Homo sapiens OX=9606 GN=RPL30 PE=1 SV=2	0	9.784	31	3	3	3	3	115	12.8	9.63	4.29	3	0	7.67933e+06	7.67933e+06	1
FALSE	High	Master Protein	Q99720	Sigma non-opioid intracellular receptor 1 OS=Homo sapiens OX=9606 GN=SIGMAR1 PE=1 SV=1	0	9.782	9	2	3	2	2	223	25.1	5.96	4.18	2	0	3.7835e+06	3.7835e+06	1
FALSE	High	Master Protein	Q9BTZ2	Dehydrogenase/reductase SDR family member 4 OS=Homo sapiens OX=9606 GN=DHRS4 PE=1 SV=3	0	9.781	16	5	5	3	5	278	29.5	8.56	5.3	5	0	8.96761e+06	8.96761e+06	1
FALSE	High	Master Protein	P37837	Transaldolase OS=Homo sapiens OX=9606 GN=TALDO1 PE=1 SV=2	0	9.743	11	4	4	4	4	337	37.5	6.81	7.56	4	0	7.90326e+06	7.90326e+06	1
FALSE	High	Master Protein	P18124	60S ribosomal protein L7 OS=Homo sapiens OX=9606 GN=RPL7 PE=1 SV=1	0	9.734	15	4	6	4	4	248	29.2	10.65	10.01	4	0	1.34676e+07	1.34676e+07	1
FALSE	High	Master Protein	P62244	40S ribosomal protein S15a OS=Homo sapiens OX=9606 GN=RPS15A PE=1 SV=2	0	9.727	35	5	5	5	5	130	14.8	10.13	10.04	5	0	1.33986e+07	1.33986e+07	1
FALSE	High	Master Protein	P23434	Glycine cleavage system H protein, mitochondrial OS=Homo sapiens OX=9606 GN=GCSH PE=1 SV=2	0	9.681	17	2	2	2	2	173	18.9	4.88	4.82	2	0	1.15781e+06	1.15781e+06	1
FALSE	High	Master Protein	Q9NVV5	Androgen-induced gene 1 protein OS=Homo sapiens OX=9606 GN=AIG1 PE=1 SV=3	0	9.676	8	2	13	2	2	238	27.4	7.17	38.08	2	0	1.15599e+07	1.15599e+07	1
FALSE	High	Master Protein	P20036	HLA class II histocompatibility antigen, DP alpha 1 chain OS=Homo sapiens OX=9606 GN=HLA-DPA1 PE=1 SV=1	0	9.639	5	1	2	1	1	260	29.4	5.21	6.62	1	0	4027731	4027731	1
FALSE	High	Master Protein	Q14108	Lysosome membrane protein 2 OS=Homo sapiens OX=9606 GN=SCARB2 PE=1 SV=2	0	9.636	6	3	3	3	3	478	54.3	5.14	8.33	3	0	4.27103e+06	4.27103e+06	1
FALSE	High	Master Protein	Q9UIJ7	GTP:AMP phosphotransferase AK3, mitochondrial OS=Homo sapiens OX=9606 GN=AK3 PE=1 SV=4	0	9.63	21	5	6	5	5	227	25.6	9.16	7.7	5	0	7.45318e+06	7.45318e+06	1
FALSE	High	Master Protein	Q6UX53	Methyltransferase-like protein 7B OS=Homo sapiens OX=9606 GN=METTL7B PE=1 SV=2	0	9.596	12	3	4	3	3	244	27.8	8.38	5.33	3	0	9.32774e+06	9.32774e+06	1
FALSE	High	Master Protein	O00299	Chloride intracellular channel protein 1 OS=Homo sapiens OX=9606 GN=CLIC1 PE=1 SV=4	0	9.586	11	2	2	2	2	241	26.9	5.17	4.19	2	0	965247	965247	1
FALSE	High	Master Protein	P08311	Cathepsin G OS=Homo sapiens OX=9606 GN=CTSG PE=1 SV=2	0	9.546	18	4	5	4	4	255	28.8	11.19	12.82	4	0	1.15558e+07	1.15558e+07	1
FALSE	High	Master Protein	Q969H8	Myeloid-derived growth factor OS=Homo sapiens OX=9606 GN=MYDGF PE=1 SV=1	0	9.538	15	2	3	2	2	173	18.8	6.68	4.9	2	0	1.30838e+06	1.30838e+06	1
FALSE	High	Master Protein	Q9NZ01	Very-long-chain enoyl-CoA reductase OS=Homo sapiens OX=9606 GN=TECR PE=1 SV=1	0	9.529	12	4	4	4	4	308	36	9.45	7.44	4	0	17224636	17224636	1
FALSE	High	Master Protein	P30040	Endoplasmic reticulum resident protein 29 OS=Homo sapiens OX=9606 GN=ERP29 PE=1 SV=4	0	9.522	12	3	4	3	3	261	29	7.31	10.52	3	0	9.77404e+06	9.77404e+06	1
FALSE	High	Master Protein	O75352	Mannose-P-dolichol utilization defect 1 protein OS=Homo sapiens OX=9606 GN=MPDU1 PE=1 SV=2	0	9.516	10	2	2	2	2	247	26.6	8.94	3.82	2	0	7.01144e+06	7.01144e+06	1
FALSE	High	Master Protein	Q9NP72	Ras-related protein Rab-18 OS=Homo sapiens OX=9606 GN=RAB18 PE=1 SV=1	0	9.491	18	3	4	3	3	206	23	5.24	6.48	3	0	1.70979e+06	1.70979e+06	1
FALSE	High	Master Protein	P05165	Propionyl-CoA carboxylase alpha chain, mitochondrial OS=Homo sapiens OX=9606 GN=PCCA PE=1 SV=4	0	9.484	7	5	5	5	5	728	80	7.52	7.59	5	0	3.86556e+06	3.86556e+06	1
FALSE	High	Master Protein	P07737	Profilin-1 OS=Homo sapiens OX=9606 GN=PFN1 PE=1 SV=2	0	9.476	19	3	5	3	3	140	15	8.27	6.59	3	0	1.07422e+07	1.07422e+07	1
FALSE	High	Master Protein	P61009	Signal peptidase complex subunit 3 OS=Homo sapiens OX=9606 GN=SPCS3 PE=1 SV=1	0	9.468	17	3	4	3	3	180	20.3	8.62	7.29	3	0	5.08446e+06	5.08446e+06	1
FALSE	High	Master Protein	P50502	Hsc70-interacting protein OS=Homo sapiens OX=9606 GN=ST13 PE=1 SV=2	0	9.46	9	3	3	0	3	369	41.3	5.27	7.04	3	0	3.32121e+06	3.32121e+06	1
FALSE	High	Master Protein	P51570	Galactokinase OS=Homo sapiens OX=9606 GN=GALK1 PE=1 SV=1	0	9.451	10	4	4	4	4	392	42.2	6.46	5.25	4	0	4.95995e+06	4.95995e+06	1
FALSE	High	Master Protein	Q9NX14	NADH dehydrogenase [ubiquinone] 1 beta subcomplex subunit 11, mitochondrial OS=Homo sapiens OX=9606 GN=NDUFB11 PE=1 SV=1	0	9.399	15	1	1	1	1	153	17.3	5.22	5.15	1	0	1.76857e+06	1.76857e+06	1
FALSE	High	Master Protein	Q8WUY1	Protein THEM6 OS=Homo sapiens OX=9606 GN=THEM6 PE=1 SV=2	0	9.388	20	5	6	5	5	208	23.9	9.55	7.5	5	0	2.52671e+06	2.52671e+06	1
FALSE	High	Master Protein	Q04637	Eukaryotic translation initiation factor 4 gamma 1 OS=Homo sapiens OX=9606 GN=EIF4G1 PE=1 SV=4	0	9.386	2	4	4	4	4	1599	175.4	5.33	8.78	4	0	2.29832e+06	2.29832e+06	1
FALSE	High	Master Protein	Q9H6R3	Acyl-CoA synthetase short-chain family member 3, mitochondrial OS=Homo sapiens OX=9606 GN=ACSS3 PE=1 SV=1	0	9.297	5	2	2	2	2	686	74.7	8.63	3.8	2	0	695322	695322	1
FALSE	High	Master Protein	Q9NZ08	Endoplasmic reticulum aminopeptidase 1 OS=Homo sapiens OX=9606 GN=ERAP1 PE=1 SV=3	0	9.259	4	4	4	4	4	941	107.2	6.46	7.98	4	0	3.93422e+06	3.93422e+06	1
FALSE	High	Master Protein	Q9Y3B3	Transmembrane emp24 domain-containing protein 7 OS=Homo sapiens OX=9606 GN=TMED7 PE=1 SV=2	0	9.243	8	1	1	1	1	224	25.2	6.89	4.75	1	0	459636	459636	1
FALSE	High	Master Protein	P05186	Alkaline phosphatase, tissue-nonspecific isozyme OS=Homo sapiens OX=9606 GN=ALPL PE=1 SV=4	0	9.236	6	3	3	3	3	524	57.3	6.67	6.13	3	0	6539812	6539812	1
FALSE	High	Master Protein	Q9BS26	Endoplasmic reticulum resident protein 44 OS=Homo sapiens OX=9606 GN=ERP44 PE=1 SV=1	0	9.234	8	3	3	3	3	406	46.9	5.26	6.07	3	0	3.34668e+06	3.34668e+06	1
FALSE	High	Master Protein	P10599	Thioredoxin OS=Homo sapiens OX=9606 GN=TXN PE=1 SV=3	0	9.212	30	3	3	3	3	105	11.7	4.92	6.22	3	0	1.66558e+07	1.66558e+07	1
FALSE	High	Master Protein	P62873	Guanine nucleotide-binding protein G(I)/G(S)/G(T) subunit beta-1 OS=Homo sapiens OX=9606 GN=GNB1 PE=1 SV=3	0	9.161	6	1	1	1	1	340	37.4	6	4.45	1	0	482200	482200	1
FALSE	High	Master Protein	P62987	Ubiquitin-60S ribosomal protein L40 OS=Homo sapiens OX=9606 GN=UBA52 PE=1 SV=2	0	9.159	21	3	4	0	3	128	14.7	9.83	7.55	3	0	37063220	37063220	1
FALSE	High	Master Protein	P61313	60S ribosomal protein L15 OS=Homo sapiens OX=9606 GN=RPL15 PE=1 SV=2	0	9.155	14	3	3	3	3	204	24.1	11.62	6.32	3	0	1.28859e+07	1.28859e+07	1
FALSE	High	Master Protein	P08865	40S ribosomal protein SA OS=Homo sapiens OX=9606 GN=RPSA PE=1 SV=4	0	9.148	9	2	2	2	2	295	32.8	4.87	6.56	2	0	2.10542e+06	2.10542e+06	1
FALSE	High	Master Protein	Q92841	Probable ATP-dependent RNA helicase DDX17 OS=Homo sapiens OX=9606 GN=DDX17 PE=1 SV=2	0	9.143	4	3	3	3	3	729	80.2	8.27	6.88	3	0	1.61933e+06	1.61933e+06	1
FALSE	High	Master Protein	Q9BQE5	Apolipoprotein L2 OS=Homo sapiens OX=9606 GN=APOL2 PE=1 SV=1	0	9.117	8	3	4	3	3	337	37.1	6.74	6.21	3	0	2.98493e+06	2.98493e+06	1
FALSE	High	Master Protein	P21439	Phosphatidylcholine translocator ABCB4 OS=Homo sapiens OX=9606 GN=ABCB4 PE=1 SV=2	0	9.051	4	6	6	2	2	1286	141.4	8.48	9.03	6	4	1.51647e+08	1.51647e+08	1
FALSE	High	Master Protein	Q9UGP8	Translocation protein SEC63 homolog OS=Homo sapiens OX=9606 GN=SEC63 PE=1 SV=2	0	9.013	4	3	3	3	3	760	87.9	5.31	7.01	3	0	3.0382e+06	3.0382e+06	1
FALSE	High	Master Protein	P15880	40S ribosomal protein S2 OS=Homo sapiens OX=9606 GN=RPS2 PE=1 SV=2	0	9.005	14	4	4	4	4	293	31.3	10.24	5.82	4	0	8.27802e+06	8.27802e+06	1
FALSE	High	Master Protein	Q9BVC6	Transmembrane protein 109 OS=Homo sapiens OX=9606 GN=TMEM109 PE=1 SV=1	0	8.972	9	3	3	3	3	243	26.2	10.48	7.21	3	0	8.48956e+07	8.48956e+07	1
FALSE	High	Master Protein	P09467	Fructose-1,6-bisphosphatase 1 OS=Homo sapiens OX=9606 GN=FBP1 PE=1 SV=5	0	8.941	10	4	4	3	4	338	36.8	6.99	5.92	4	0	3.54206e+06	3.54206e+06	1
FALSE	High	Master Protein	Q9NUI1	Peroxisomal 2,4-dienoyl-CoA reductase OS=Homo sapiens OX=9606 GN=DECR2 PE=1 SV=1	0	8.907	13	3	3	3	3	292	30.8	9.22	6.36	3	0	1.85361e+06	1.85361e+06	1
FALSE	High	Master Protein	Q8TAA3	Proteasome subunit alpha-type 8 OS=Homo sapiens OX=9606 GN=PSMA8 PE=2 SV=3	0	8.903	10	2	2	0	2	256	28.5	8.98	6.53	2	0	3.17195e+06	3.17195e+06	1
FALSE	High	Master Protein	Q07020	60S ribosomal protein L18 OS=Homo sapiens OX=9606 GN=RPL18 PE=1 SV=2	0	8.897	12	2	2	2	2	188	21.6	11.72	6.91	2	0	3.0166e+06	3.0166e+06	1
FALSE	High	Master Protein	Q9Y3E0	Vesicle transport protein GOT1B OS=Homo sapiens OX=9606 GN=GOLT1B PE=1 SV=1	0	8.893	25	3	3	3	3	138	15.4	10.36	5.19	3	0	4.69615e+06	4.69615e+06	1	Acetyl [N-Term]
FALSE	High	Master Protein	Q9BXN1	Asporin OS=Homo sapiens OX=9606 GN=ASPN PE=1 SV=2	0	8.87	8	3	3	3	3	380	43.4	7.08	7.54	3	0	3.69837e+06	3.69837e+06	1
FALSE	High	Master Protein	Q8IY95	Transmembrane protein 192 OS=Homo sapiens OX=9606 GN=TMEM192 PE=1 SV=1	0	8.868	10	2	3	2	2	271	30.9	7.99	3	2	0	1.55792e+06	1.55792e+06	1
FALSE	High	Master Protein	Q9BVK6	Transmembrane emp24 domain-containing protein 9 OS=Homo sapiens OX=9606 GN=TMED9 PE=1 SV=2	0	8.863	12	4	4	4	4	235	27.3	8.02	9.38	4	0	23855488	23855488	1
FALSE	High	Master Protein	P54727	UV excision repair protein RAD23 homolog B OS=Homo sapiens OX=9606 GN=RAD23B PE=1 SV=1	0	8.859	10	4	4	4	4	409	43.1	4.84	8.29	4	0	6.74582e+06	6.74582e+06	1
FALSE	High	Master Protein	P13473	Lysosome-associated membrane glycoprotein 2 OS=Homo sapiens OX=9606 GN=LAMP2 PE=1 SV=2	0	8.856	7	3	4	3	3	410	44.9	5.63	10.36	3	0	5586700	5586700	1
FALSE	High	Master Protein	P35241	Radixin OS=Homo sapiens OX=9606 GN=RDX PE=1 SV=1	0	8.855	5	3	3	1	1	583	68.5	6.37	4.71	3	0	341830	341830	1
FALSE	High	Master Protein	Q6NZI2	Caveolae-associated protein 1 OS=Homo sapiens OX=9606 GN=CAVIN1 PE=1 SV=1	0	8.834	5	1	1	1	1	390	43.5	5.6	5.32	1	0	550749	550749	1
FALSE	High	Master Protein	O14735	CDP-diacylglycerol--inositol 3-phosphatidyltransferase OS=Homo sapiens OX=9606 GN=CDIPT PE=1 SV=1	0	8.828	16	3	3	3	3	213	23.5	8.03	7.6	3	0	4.64121e+06	4.64121e+06	1
FALSE	High	Master Protein	P36021	Monocarboxylate transporter 8 OS=Homo sapiens OX=9606 GN=SLC16A2 PE=1 SV=2	0	8.808	7	3	3	3	3	539	59.5	5.59	7.08	3	0	6.02434e+06	6.02434e+06	1
FALSE	High	Master Protein	P07686	Beta-hexosaminidase subunit beta OS=Homo sapiens OX=9606 GN=HEXB PE=1 SV=3	0	8.763	6	3	3	3	3	556	63.1	6.76	7.57	3	0	1.44549e+06	1.44549e+06	1
FALSE	High	Master Protein	O75027	ATP-binding cassette sub-family B member 7, mitochondrial OS=Homo sapiens OX=9606 GN=ABCB7 PE=1 SV=2	0	8.762	3	2	2	2	2	752	82.6	9.33	5.65	2	0	947273	947273	1
FALSE	High	Master Protein	P35625	Metalloproteinase inhibitor 3 OS=Homo sapiens OX=9606 GN=TIMP3 PE=1 SV=2	0	8.758	9	2	3	2	2	211	24.1	8.72	7	2	0	9.87694e+06	9.87694e+06	1
FALSE	High	Master Protein	P46776	60S ribosomal protein L27a OS=Homo sapiens OX=9606 GN=RPL27A PE=1 SV=2	0	8.755	22	3	3	3	3	148	16.6	11	5.25	3	0	2.01792e+07	2.01792e+07	1
FALSE	High	Master Protein	O43493	Trans-Golgi network integral membrane protein 2 OS=Homo sapiens OX=9606 GN=TGOLN2 PE=1 SV=4	0	8.752	6	2	2	2	2	437	45.9	5.63	6.33	2	0	2.78178e+06	2.78178e+06	1
FALSE	High	Master Protein	Q8N5M9	Protein jagunal homolog 1 OS=Homo sapiens OX=9606 GN=JAGN1 PE=1 SV=1	0	8.719	10	2	3	2	2	183	21.1	9.73	4.09	2	0	3230015	3230015	1
FALSE	High	Master Protein	O96011	Peroxisomal membrane protein 11B OS=Homo sapiens OX=9606 GN=PEX11B PE=1 SV=1	0	8.689	12	3	3	3	3	259	28.4	9.85	4.96	3	0	1.40742e+06	1.40742e+06	1
FALSE	High	Master Protein	Q7Z7H5	Transmembrane emp24 domain-containing protein 4 OS=Homo sapiens OX=9606 GN=TMED4 PE=1 SV=1	0	8.677	13	4	4	4	4	227	25.9	8.28	4.05	4	0	2.93045e+06	2.93045e+06	1
FALSE	High	Master Protein	Q9H2A2	2-aminomuconic semialdehyde dehydrogenase OS=Homo sapiens OX=9606 GN=ALDH8A1 PE=1 SV=1	0	8.676	7	2	2	2	2	487	53.4	7.14	5.63	2	0	350264	350264	1
FALSE	High	Master Protein	P03915	NADH-ubiquinone oxidoreductase chain 5 OS=Homo sapiens OX=9606 GN=MT-ND5 PE=1 SV=2	0	8.667	3	1	1	1	1	603	67	9.03	5.18	1	0	1.72323e+06	1.72323e+06	1
FALSE	High	Master Protein	P09601	Heme oxygenase 1 OS=Homo sapiens OX=9606 GN=HMOX1 PE=1 SV=1	0	8.656	9	2	2	2	2	288	32.8	8.25	3.25	2	0	1.34933e+06	1.34933e+06	1
FALSE	High	Master Protein	P78539	Sushi repeat-containing protein SRPX OS=Homo sapiens OX=9606 GN=SRPX PE=1 SV=1	0	8.652	7	3	3	3	3	464	51.5	8.66	5.62	3	0	2169178	2169178	1
FALSE	High	Master Protein	Q9UDR5	Alpha-aminoadipic semialdehyde synthase, mitochondrial OS=Homo sapiens OX=9606 GN=AASS PE=1 SV=1	0	8.641	2	1	1	1	1	926	102.1	6.64	4	1	0	353678	353678	1
FALSE	High	Master Protein	Q14318	Peptidyl-prolyl cis-trans isomerase FKBP8 OS=Homo sapiens OX=9606 GN=FKBP8 PE=1 SV=2	0	8.628	6	2	2	2	2	412	44.5	4.84	3.63	2	0	705230	705230	1
FALSE	High	Master Protein	P14324	Farnesyl pyrophosphate synthase OS=Homo sapiens OX=9606 GN=FDPS PE=1 SV=4	0	8.619	9	3	3	3	3	419	48.2	6.15	7.17	3	0	2.75596e+06	2.75596e+06	1
FALSE	High	Master Protein	P62701	40S ribosomal protein S4, X isoform OS=Homo sapiens OX=9606 GN=RPS4X PE=1 SV=2	0	8.592	14	3	4	2	2	263	29.6	10.15	6.71	3	0	4408676	4408676	1
FALSE	High	Master Protein	O95299	NADH dehydrogenase [ubiquinone] 1 alpha subcomplex subunit 10, mitochondrial OS=Homo sapiens OX=9606 GN=NDUFA10 PE=1 SV=1	0	8.545	6	3	3	3	3	355	40.7	8.48	5.19	3	0	3.0353e+06	3.0353e+06	1
FALSE	High	Master Protein	Q03518	Antigen peptide transporter 1 OS=Homo sapiens OX=9606 GN=TAP1 PE=1 SV=2	0	8.533	5	4	4	4	4	808	87.2	8.02	9.45	4	0	2.74656e+06	2.74656e+06	1
FALSE	High	Master Protein	Q14195	Dihydropyrimidinase-related protein 3 OS=Homo sapiens OX=9606 GN=DPYSL3 PE=1 SV=1	0	8.532	5	2	2	1	1	570	61.9	6.49	6.19	2	0			1
FALSE	High	Master Protein	Q8N0U8	Vitamin K epoxide reductase complex subunit 1-like protein 1 OS=Homo sapiens OX=9606 GN=VKORC1L1 PE=1 SV=2	0	8.526	17	3	3	3	3	176	19.8	9.13	5.52	3	0	9.61665e+06	9.61665e+06	1
FALSE	High	Master Protein	Q9NZN3	EH domain-containing protein 3 OS=Homo sapiens OX=9606 GN=EHD3 PE=1 SV=2	0	8.522	4	2	2	1	2	535	60.8	6.57	5.42	2	0	380510	380510	1
FALSE	High	Master Protein	Q6NUQ4	Transmembrane protein 214 OS=Homo sapiens OX=9606 GN=TMEM214 PE=1 SV=2	0	8.516	5	4	4	4	4	689	77.1	9.14	8.09	4	0	2.38732e+06	2.38732e+06	1
FALSE	High	Master Protein	P07305	Histone H1.0 OS=Homo sapiens OX=9606 GN=H1-0 PE=1 SV=3	0	8.503	12	2	2	2	2	194	20.9	10.84	6.16	2	0	4.54569e+06	4.54569e+06	1
FALSE	High	Master Protein	P49821	NADH dehydrogenase [ubiquinone] flavoprotein 1, mitochondrial OS=Homo sapiens OX=9606 GN=NDUFV1 PE=1 SV=4	0	8.497	6	3	3	3	3	464	50.8	8.21	6.67	3	0	4.1151e+06	4.1151e+06	1
FALSE	High	Master Protein	Q9Y3D6	Mitochondrial fission 1 protein OS=Homo sapiens OX=9606 GN=FIS1 PE=1 SV=2	0	8.486	16	2	2	2	2	152	16.9	8.79	5.71	2	0	4.82936e+06	4.82936e+06	1
FALSE	High	Master Protein	Q96N76	Urocanate hydratase OS=Homo sapiens OX=9606 GN=UROC1 PE=1 SV=1	0	8.478	4	2	2	2	2	676	74.8	6.79	5.39	2	0	1.30026e+06	1.30026e+06	1
FALSE	High	Master Protein	Q9UNU6	7-alpha-hydroxycholest-4-en-3-one 12-alpha-hydroxylase OS=Homo sapiens OX=9606 GN=CYP8B1 PE=1 SV=2	0	8.477	8	6	6	6	6	501	58	8.66	9.43	6	0	6.80291e+06	6.80291e+06	1
FALSE	High	Master Protein	Q00325	Phosphate carrier protein, mitochondrial OS=Homo sapiens OX=9606 GN=SLC25A3 PE=1 SV=2	0	8.456	11	5	5	5	5	362	40.1	9.38	4.78	5	0	7.23983e+07	7.23983e+07	1
FALSE	High	Master Protein	Q8TCT8	Signal peptide peptidase-like 2A OS=Homo sapiens OX=9606 GN=SPPL2A PE=1 SV=2	0	8.436	4	2	2	2	2	520	58.1	8.32	4.22	2	0	602973	602973	1
FALSE	High	Master Protein	P00747	Plasminogen OS=Homo sapiens OX=9606 GN=PLG PE=1 SV=2	0	8.435	4	3	3	3	3	810	90.5	7.24	7.08	3	0	1.48823e+06	1.48823e+06	1
FALSE	High	Master Protein	O43242	26S proteasome non-ATPase regulatory subunit 3 OS=Homo sapiens OX=9606 GN=PSMD3 PE=1 SV=2	0	8.419	6	3	3	3	3	534	60.9	8.44	7.86	3	0	1.54754e+06	1.54754e+06	1
FALSE	High	Master Protein	Q9Y277	Voltage-dependent anion-selective channel protein 3 OS=Homo sapiens OX=9606 GN=VDAC3 PE=1 SV=1	0	8.385	8	2	2	1	1	283	30.6	8.66	5.72	2	0	4.80607e+06	4.80607e+06	1
FALSE	High	Master Protein	O94956	Solute carrier organic anion transporter family member 2B1 OS=Homo sapiens OX=9606 GN=SLCO2B1 PE=1 SV=2	0	8.383	4	2	2	2	2	709	76.7	8.32	7	2	0	3.45196e+06	3.45196e+06	1
FALSE	High	Master Protein	P05090	Apolipoprotein D OS=Homo sapiens OX=9606 GN=APOD PE=1 SV=1	0	8.372	16	3	5	3	3	189	21.3	5.15	11.11	3	0	1.88269e+07	1.88269e+07	1
FALSE	High	Master Protein	P57088	Transmembrane protein 33 OS=Homo sapiens OX=9606 GN=TMEM33 PE=1 SV=2	0	8.344	12	3	3	3	3	247	28	9.7	6.68	3	0	9.40382e+06	9.40382e+06	1
FALSE	High	Master Protein	Q9Y3A6	Transmembrane emp24 domain-containing protein 5 OS=Homo sapiens OX=9606 GN=TMED5 PE=1 SV=1	0	8.331	10	2	2	2	2	229	26	4.84	5.56	2	0	4.37321e+06	4.37321e+06	1
FALSE	High	Master Protein	P61160	Actin-related protein 2 OS=Homo sapiens OX=9606 GN=ACTR2 PE=1 SV=1	0	8.33	8	3	3	3	3	394	44.7	6.74	5.43	3	0	1.83233e+06	1.83233e+06	1
FALSE	High	Master Protein	P55735	Protein SEC13 homolog OS=Homo sapiens OX=9606 GN=SEC13 PE=1 SV=3	0	8.308	8	2	3	2	2	322	35.5	5.48	4.32	2	0	1.2825e+06	1.2825e+06	1
FALSE	High	Master Protein	Q86YT5	Solute carrier family 13 member 5 OS=Homo sapiens OX=9606 GN=SLC13A5 PE=1 SV=1	0	8.285	7	3	3	3	3	568	63	8.22	6.63	3	0	5.34907e+06	5.34907e+06	1
FALSE	High	Master Protein	Q96EK6	Glucosamine 6-phosphate N-acetyltransferase OS=Homo sapiens OX=9606 GN=GNPNAT1 PE=1 SV=1	0	8.284	12	2	2	2	2	184	20.7	7.99	6.82	2	0	1.77125e+06	1.77125e+06	1
FALSE	High	Master Protein	Q1KMD3	Heterogeneous nuclear ribonucleoprotein U-like protein 2 OS=Homo sapiens OX=9606 GN=HNRNPUL2 PE=1 SV=1	0	8.281	3	2	2	2	2	747	85.1	4.91	6.06	2	0	783346	783346	1
FALSE	High	Master Protein	P62263	40S ribosomal protein S14 OS=Homo sapiens OX=9606 GN=RPS14 PE=1 SV=3	0	8.249	14	2	3	2	2	151	16.3	10.05	4.57	2	0	3.38879e+06	3.38879e+06	1
FALSE	High	Master Protein	Q9Y320	Thioredoxin-related transmembrane protein 2 OS=Homo sapiens OX=9606 GN=TMX2 PE=1 SV=1	0	8.243	10	3	3	3	3	296	34	8.69	4.42	3	0	2.34326e+06	2.34326e+06	1
FALSE	High	Master Protein	Q96BI1	Solute carrier family 22 member 18 OS=Homo sapiens OX=9606 GN=SLC22A18 PE=1 SV=3	0	8.239	7	3	4	3	3	424	44.8	9.57	10.53	3	0	8.79189e+06	8.79189e+06	1
FALSE	High	Master Protein	Q9UHG3	Prenylcysteine oxidase 1 OS=Homo sapiens OX=9606 GN=PCYOX1 PE=1 SV=3	0	8.23	7	4	4	4	4	505	56.6	6.18	8.34	4	0	1.14164e+07	1.14164e+07	1
FALSE	High	Master Protein	O94919	Endonuclease domain-containing 1 protein OS=Homo sapiens OX=9606 GN=ENDOD1 PE=1 SV=2	0	8.22	5	2	2	2	2	500	55	5.71	5.87	2	0	718257	718257	1
FALSE	High	Master Protein	P25398	40S ribosomal protein S12 OS=Homo sapiens OX=9606 GN=RPS12 PE=1 SV=3	0	8.215	17	2	2	2	2	132	14.5	7.21	4.06	2	0	3.17352e+06	3.17352e+06	1
FALSE	High	Master Protein	P56470	Galectin-4 OS=Homo sapiens OX=9606 GN=LGALS4 PE=1 SV=1	0	8.215	11	3	3	3	3	323	35.9	9.16	5.02	3	0	2.45404e+06	2.45404e+06	1
FALSE	High	Master Protein	Q658P3	Metalloreductase STEAP3 OS=Homo sapiens OX=9606 GN=STEAP3 PE=1 SV=2	0	8.143	7	3	3	3	3	488	54.6	8.6	7.03	3	0	3.98136e+06	3.98136e+06	1
FALSE	High	Master Protein	P10606	Cytochrome c oxidase subunit 5B, mitochondrial OS=Homo sapiens OX=9606 GN=COX5B PE=1 SV=2	0	8.088	23	3	3	3	3	129	13.7	8.81	2.65	3	0	1.29791e+07	1.29791e+07	1
FALSE	High	Master Protein	P22897	Macrophage mannose receptor 1 OS=Homo sapiens OX=9606 GN=MRC1 PE=1 SV=1	0	8.052	2	3	3	3	3	1456	165.9	6.54	5.36	3	0	4.84125e+06	4.84125e+06	1
FALSE	High	Master Protein	P62879	Guanine nucleotide-binding protein G(I)/G(S)/G(T) subunit beta-2 OS=Homo sapiens OX=9606 GN=GNB2 PE=1 SV=3	0	8.042	6	1	1	1	1	340	37.3	6	4.48	1	0	536834	536834	1
FALSE	High	Master Protein	P37802	Transgelin-2 OS=Homo sapiens OX=9606 GN=TAGLN2 PE=1 SV=3	0	8.016	17	3	3	3	3	199	22.4	8.25	7.1	3	0	3.27898e+06	3.27898e+06	1
FALSE	High	Master Protein	Q99447	Ethanolamine-phosphate cytidylyltransferase OS=Homo sapiens OX=9606 GN=PCYT2 PE=1 SV=1	0	8.012	8	3	3	3	3	389	43.8	6.92	6.25	3	0	2.41341e+06	2.41341e+06	1
FALSE	High	Master Protein	P61247	40S ribosomal protein S3a OS=Homo sapiens OX=9606 GN=RPS3A PE=1 SV=2	0	8.002	11	3	3	3	3	264	29.9	9.73	5.2	3	0	7.4502e+06	7.4502e+06	1
FALSE	High	Master Protein	P61158	Actin-related protein 3 OS=Homo sapiens OX=9606 GN=ACTR3 PE=1 SV=3	0	7.966	7	3	3	2	3	418	47.3	5.88	4.55	3	0	1.27061e+06	1.27061e+06	1
FALSE	High	Master Protein	O75356	Ectonucleoside triphosphate diphosphohydrolase 5 OS=Homo sapiens OX=9606 GN=ENTPD5 PE=1 SV=1	0	7.962	5	2	2	2	2	428	47.5	6.33	6.18	2	0	1.20063e+06	1.20063e+06	1
FALSE	High	Master Protein	Q16181	Septin-7 OS=Homo sapiens OX=9606 GN=SEPTIN7 PE=1 SV=2	0	7.922	9	4	4	3	4	437	50.6	8.63	6.86	4	0	2.92261e+06	2.92261e+06	1
FALSE	High	Master Protein	P27658	Collagen alpha-1(VIII) chain OS=Homo sapiens OX=9606 GN=COL8A1 PE=1 SV=2	0	7.915	3	2	2	2	2	744	73.3	9.61	6.08	2	0	5.00968e+06	5.00968e+06	1
FALSE	High	Master Protein	P18077	60S ribosomal protein L35a OS=Homo sapiens OX=9606 GN=RPL35A PE=1 SV=2	0	7.887	19	2	3	2	2	110	12.5	11.06	7.44	2	0	7649295	7649295	1
FALSE	High	Master Protein	P60842	Eukaryotic initiation factor 4A-I OS=Homo sapiens OX=9606 GN=EIF4A1 PE=1 SV=1	0	7.833	11	5	5	2	5	406	46.1	5.48	3.96	5	0	4.61655e+06	4.61655e+06	1
FALSE	High	Master Protein	P12694	2-oxoisovalerate dehydrogenase subunit alpha, mitochondrial OS=Homo sapiens OX=9606 GN=BCKDHA PE=1 SV=2	0	7.824	8	3	3	3	3	445	50.4	8.27	6.26	3	0	1.34226e+06	1.34226e+06	1
FALSE	High	Master Protein	P02655	Apolipoprotein C-II OS=Homo sapiens OX=9606 GN=APOC2 PE=1 SV=1	0	7.795	29	3	3	3	3	101	11.3	4.72	3.72	3	0	1.76846e+07	1.76846e+07	1
FALSE	High	Master Protein	Q9UJU6	Drebrin-like protein OS=Homo sapiens OX=9606 GN=DBNL PE=1 SV=1	0	7.787	6	2	2	2	2	430	48.2	5.05	4.08	2	0	1.63747e+06	1.63747e+06	1
FALSE	High	Master Protein	Q14764	Major vault protein OS=Homo sapiens OX=9606 GN=MVP PE=1 SV=4	0	7.781	3	3	3	3	3	893	99.3	5.48	4.11	3	0	2.24859e+06	2.24859e+06	1
FALSE	High	Master Protein	P14207	Folate receptor beta OS=Homo sapiens OX=9606 GN=FOLR2 PE=1 SV=4	0	7.777	11	3	3	3	3	255	29.3	7.53	5.86	3	0	2.06887e+06	2.06887e+06	1
FALSE	High	Master Protein	Q9NVJ2	ADP-ribosylation factor-like protein 8B OS=Homo sapiens OX=9606 GN=ARL8B PE=1 SV=1	0	7.757	22	3	4	1	3	186	21.5	8.43	10.99	3	0	3.52028e+06	3.52028e+06	1
FALSE	High	Master Protein	Q8WTV0	Scavenger receptor class B member 1 OS=Homo sapiens OX=9606 GN=SCARB1 PE=1 SV=1	0	7.725	5	3	4	3	3	552	60.8	8.24	8.43	3	0	2.81931e+06	2.81931e+06	1
FALSE	High	Master Protein	Q8N490	Probable hydrolase PNKD OS=Homo sapiens OX=9606 GN=PNKD PE=1 SV=2	0	7.721	6	2	2	2	2	385	42.8	9.09	5.87	2	0	1.79014e+06	1.79014e+06	1
FALSE	High	Master Protein	P07108	Acyl-CoA-binding protein OS=Homo sapiens OX=9606 GN=DBI PE=1 SV=2	0	7.682	32	2	2	2	2	87	10	6.57	4.83	2	0	1.40658e+07	1.40658e+07	1
FALSE	High	Master Protein	P25311	Zinc-alpha-2-glycoprotein OS=Homo sapiens OX=9606 GN=AZGP1 PE=1 SV=2	0	7.65	9	2	2	2	2	298	34.2	6.05	4.91	2	0	972616	972616	1
FALSE	High	Master Protein	P13489	Ribonuclease inhibitor OS=Homo sapiens OX=9606 GN=RNH1 PE=1 SV=2	0	7.637	6	2	2	2	2	461	49.9	4.82	5.87	2	0	1716166	1716166	1
FALSE	High	Master Protein	P67809	Y-box-binding protein 1 OS=Homo sapiens OX=9606 GN=YBX1 PE=1 SV=3	0	7.611	7	1	1	1	1	324	35.9	9.88	4.71	1	0			1
FALSE	High	Master Protein	P00403	Cytochrome c oxidase subunit 2 OS=Homo sapiens OX=9606 GN=MT-CO2 PE=1 SV=1	0	7.604	11	2	2	2	2	227	25.5	4.82	6.2	2	0	3.47346e+06	3.47346e+06	1
FALSE	High	Master Protein	P05155	Plasma protease C1 inhibitor OS=Homo sapiens OX=9606 GN=SERPING1 PE=1 SV=2	0	7.509	5	2	2	2	2	500	55.1	6.55	5.25	2	0	3.52346e+06	3.52346e+06	1
FALSE	High	Master Protein	O00161	Synaptosomal-associated protein 23 OS=Homo sapiens OX=9606 GN=SNAP23 PE=1 SV=1	0	7.507	11	2	2	2	2	211	23.3	5.01	5.88	2	0	2.0662e+06	2.0662e+06	1
FALSE	High	Master Protein	O75531	Barrier-to-autointegration factor OS=Homo sapiens OX=9606 GN=BANF1 PE=1 SV=1	0	7.5	27	1	1	1	1	89	10.1	6.09	5.16	1	0	809510	809510	1
FALSE	High	Master Protein	Q6P587	Acylpyruvase FAHD1, mitochondrial OS=Homo sapiens OX=9606 GN=FAHD1 PE=1 SV=2	0	7.469	7	1	1	1	1	224	24.8	7.39	4.34	1	0	1.0989e+06	1.0989e+06	1
FALSE	High	Master Protein	P47985	Cytochrome b-c1 complex subunit Rieske, mitochondrial OS=Homo sapiens OX=9606 GN=UQCRFS1 PE=1 SV=2	0	7.456	11	3	3	1	3	274	29.6	8.32	7.56	3	0	1.13397e+07	1.13397e+07	1
FALSE	High	Master Protein	P47755	F-actin-capping protein subunit alpha-2 OS=Homo sapiens OX=9606 GN=CAPZA2 PE=1 SV=3	0	7.455	9	2	2	1	1	286	32.9	5.85	5.77	2	0	498674	498674	1
FALSE	High	Master Protein	P00395	Cytochrome c oxidase subunit 1 OS=Homo sapiens OX=9606 GN=MT-CO1 PE=1 SV=1	0	7.436	3	1	2	1	1	513	57	6.7	3.46	1	0	856010	856010	1
FALSE	High	Master Protein	P33947	ER lumen protein-retaining receptor 2 OS=Homo sapiens OX=9606 GN=KDELR2 PE=1 SV=1	0	7.424	9	2	3	0	2	212	24.4	8.72	6.82	2	0	62043265	62043265	1
FALSE	High	Master Protein	P09429	High mobility group protein B1 OS=Homo sapiens OX=9606 GN=HMGB1 PE=1 SV=3	0	7.422	6	1	2	0	1	215	24.9	5.74	2.84	1	0	1521393	1521393	1
FALSE	High	Master Protein	P62750	60S ribosomal protein L23a OS=Homo sapiens OX=9606 GN=RPL23A PE=1 SV=1	0	7.419	13	2	3	2	2	156	17.7	10.45	8.05	2	0	3.67563e+06	3.67563e+06	1
FALSE	High	Master Protein	P13010	X-ray repair cross-complementing protein 5 OS=Homo sapiens OX=9606 GN=XRCC5 PE=1 SV=3	0	7.412	4	2	2	2	2	732	82.7	5.81	4.01	2	0	750020	750020	1
FALSE	High	Master Protein	O60493	Sorting nexin-3 OS=Homo sapiens OX=9606 GN=SNX3 PE=1 SV=3	0	7.401	19	3	3	2	3	162	18.8	8.66	6.91	3	0	1.24203e+06	1.24203e+06	1
FALSE	High	Master Protein	Q8N0X4	Citramalyl-CoA lyase, mitochondrial OS=Homo sapiens OX=9606 GN=CLYBL PE=1 SV=2	0	7.392	9	3	3	3	3	340	37.3	8.73	5.56	3	0	2423342	2423342	1
FALSE	High	Master Protein	Q9NR77	Peroxisomal membrane protein 2 OS=Homo sapiens OX=9606 GN=PXMP2 PE=1 SV=3	0	7.381	18	4	4	4	4	195	22.2	10.58	4.65	4	0	2.95019e+07	2.95019e+07	1
FALSE	High	Master Protein	P29692	Elongation factor 1-delta OS=Homo sapiens OX=9606 GN=EEF1D PE=1 SV=5	0	7.371	9	2	2	2	2	281	31.1	5.01	4.9	2	0	1.86791e+06	1.86791e+06	1
FALSE	High	Master Protein	O75830	Serpin I2 OS=Homo sapiens OX=9606 GN=SERPINI2 PE=1 SV=1	0	7.36	6	2	2	1	2	405	46.1	5.16	5.24	2	0	576844	576844	1
FALSE	High	Master Protein	P02654	Apolipoprotein C-I OS=Homo sapiens OX=9606 GN=APOC1 PE=1 SV=1	0	7.36	24	3	4	3	3	83	9.3	8.47	4.29	3	0	1.68743e+07	1.68743e+07	1
FALSE	High	Master Protein	Q96CN7	Isochorismatase domain-containing protein 1 OS=Homo sapiens OX=9606 GN=ISOC1 PE=1 SV=3	0	7.333	9	2	2	2	2	298	32.2	7.39	4.39	2	0	849374	849374	1
FALSE	High	Master Protein	P30044	Peroxiredoxin-5, mitochondrial OS=Homo sapiens OX=9606 GN=PRDX5 PE=1 SV=4	0	7.319	15	3	3	3	3	214	22.1	8.7	7.84	3	0	9.58984e+06	9.58984e+06	1
FALSE	High	Master Protein	Q969Z3	Mitochondrial amidoxime reducing component 2 OS=Homo sapiens OX=9606 GN=MTARC2 PE=1 SV=1	0	7.291	10	4	5	4	4	335	38	9.16	9.84	4	0	2.36091e+07	2.36091e+07	1
FALSE	High	Master Protein	P23381	Tryptophan--tRNA ligase, cytoplasmic OS=Homo sapiens OX=9606 GN=WARS1 PE=1 SV=2	0	7.28	3	1	1	1	1	471	53.1	6.23	5	1	0	283533	283533	1
FALSE	High	Master Protein	P28062	Proteasome subunit beta type-8 OS=Homo sapiens OX=9606 GN=PSMB8 PE=1 SV=3	0	7.26	5	1	1	1	1	276	30.3	7.43	3.43	1	0	405195	405195	1
FALSE	High	Master Protein	Q16610	Extracellular matrix protein 1 OS=Homo sapiens OX=9606 GN=ECM1 PE=1 SV=2	0	7.249	7	4	4	4	4	540	60.6	6.71	5.01	4	0	3.04887e+06	3.04887e+06	1
FALSE	High	Master Protein	Q3YBM2	Transmembrane protein 176B OS=Homo sapiens OX=9606 GN=TMEM176B PE=1 SV=2	0	7.23	11	2	2	2	2	270	29	8.48	3.03	2	0	371300	371300	1
FALSE	High	Master Protein	Q8N139	ATP-binding cassette sub-family A member 6 OS=Homo sapiens OX=9606 GN=ABCA6 PE=1 SV=2	0	7.188	2	3	3	3	3	1617	184.2	7.36	7.08	3	0	2.44506e+06	2.44506e+06	1
FALSE	High	Master Protein	Q9Y639	Neuroplastin OS=Homo sapiens OX=9606 GN=NPTN PE=1 SV=2	0	7.181	6	2	2	2	2	398	44.4	7.99	2.63	2	0	2.85478e+06	2.85478e+06	1
FALSE	High	Master Protein	Q08722	Leukocyte surface antigen CD47 OS=Homo sapiens OX=9606 GN=CD47 PE=1 SV=1	0	7.167	11	4	4	4	4	323	35.2	7.21	8.04	4	0	1.34366e+07	1.34366e+07	1
FALSE	High	Master Protein	O15258	Protein RER1 OS=Homo sapiens OX=9606 GN=RER1 PE=1 SV=1	0	7.157	13	2	2	2	2	196	22.9	9.54	3.54	2	0	5.87379e+06	5.87379e+06	1
FALSE	High	Master Protein	Q9NNX6	CD209 antigen OS=Homo sapiens OX=9606 GN=CD209 PE=1 SV=1	0	7.15	5	2	2	0	2	404	45.7	5.47	4.76	2	0	907864	907864	1
FALSE	High	Master Protein	P42357	Histidine ammonia-lyase OS=Homo sapiens OX=9606 GN=HAL PE=1 SV=1	0	7.102	4	3	3	3	3	657	72.7	6.95	6.53	3	0	1.45607e+06	1.45607e+06	1
FALSE	High	Master Protein	P67936	Tropomyosin alpha-4 chain OS=Homo sapiens OX=9606 GN=TPM4 PE=1 SV=3	0	7.085	9	2	2	1	1	248	28.5	4.69	5.93	2	0	675392	675392	1
FALSE	High	Master Protein	Q96QK1	Vacuolar protein sorting-associated protein 35 OS=Homo sapiens OX=9606 GN=VPS35 PE=1 SV=2	0	7.083	5	4	4	4	4	796	91.6	5.49	8.26	4	0	1.1114e+07	1.1114e+07	1
FALSE	High	Master Protein	Q96HC4	PDZ and LIM domain protein 5 OS=Homo sapiens OX=9606 GN=PDLIM5 PE=1 SV=5	0	7.077	3	2	4	2	2	596	63.9	8.21	3.73	2	0	2.67712e+06	2.67712e+06	1
FALSE	High	Master Protein	Q9Y2H6	Fibronectin type-III domain-containing protein 3A OS=Homo sapiens OX=9606 GN=FNDC3A PE=1 SV=4	0	7.074	2	3	3	3	3	1198	131.8	6.71	3.77	3	0	1.00433e+06	1.00433e+06	1
FALSE	High	Master Protein	Q6NVY1	3-hydroxyisobutyryl-CoA hydrolase, mitochondrial OS=Homo sapiens OX=9606 GN=HIBCH PE=1 SV=2	0	7.07	3	1	2	1	1	386	43.5	8.19	2.27	1	0	536984	536984	1
FALSE	High	Master Protein	Q9H0U4	Ras-related protein Rab-1B OS=Homo sapiens OX=9606 GN=RAB1B PE=1 SV=1	0	7.062	13	3	3	1	1	201	22.2	5.73	4.89	3	2	8.95224e+06	8.95224e+06	1	Acetyl [N-Term]
FALSE	High	Master Protein	P04196	Histidine-rich glycoprotein OS=Homo sapiens OX=9606 GN=HRG PE=1 SV=1	0	7.048	4	2	2	2	2	525	59.5	7.5	6.36	2	0	2.11655e+06	2.11655e+06	1
FALSE	High	Master Protein	P02753	Retinol-binding protein 4 OS=Homo sapiens OX=9606 GN=RBP4 PE=1 SV=3	0	7.031	14	3	3	3	3	201	23	6.07	7.04	3	0	4.60978e+06	4.60978e+06	1
FALSE	High	Master Protein	Q5EB52	Mesoderm-specific transcript homolog protein OS=Homo sapiens OX=9606 GN=MEST PE=1 SV=2	0	7.028	9	2	3	2	2	335	38.8	9.74	7.03	2	0	1.30202e+06	1.30202e+06	1
FALSE	High	Master Protein	P50914	60S ribosomal protein L14 OS=Homo sapiens OX=9606 GN=RPL14 PE=1 SV=4	0	6.996	10	2	2	2	2	215	23.4	10.93	5.54	2	0	5.16389e+06	5.16389e+06	1
FALSE	High	Master Protein	P08246	Neutrophil elastase OS=Homo sapiens OX=9606 GN=ELANE PE=1 SV=1	0	6.973	4	1	2	1	1	267	28.5	9.35	5.23	1	0	7339162	7339162	1
FALSE	High	Master Protein	Q96AQ6	Pre-B-cell leukemia transcription factor-interacting protein 1 OS=Homo sapiens OX=9606 GN=PBXIP1 PE=1 SV=1	0	6.95	3	2	2	2	2	731	80.6	5.33	5.13	2	0	505057	505057	1
FALSE	High	Master Protein	Q13201	Multimerin-1 OS=Homo sapiens OX=9606 GN=MMRN1 PE=1 SV=3	0	6.95	1	1	1	1	1	1228	138	7.93	3.8	1	0	210568	210568	1
FALSE	High	Master Protein	Q14376	UDP-glucose 4-epimerase OS=Homo sapiens OX=9606 GN=GALE PE=1 SV=2	0	6.91	7	3	3	3	3	348	38.3	6.73	4.91	3	0	1.78656e+06	1.78656e+06	1
FALSE	High	Master Protein	O43677	NADH dehydrogenase [ubiquinone] 1 subunit C1, mitochondrial OS=Homo sapiens OX=9606 GN=NDUFC1 PE=1 SV=1	0	6.905	28	2	3	2	2	76	8.7	10.2	5.91	2	0	5.82936e+06	5.82936e+06	1
FALSE	High	Master Protein	P05107	Integrin beta-2 OS=Homo sapiens OX=9606 GN=ITGB2 PE=1 SV=2	0	6.904	3	2	2	2	2	769	84.7	6.95	3.87	2	0	812083	812083	1
FALSE	High	Master Protein	O14737	Programmed cell death protein 5 OS=Homo sapiens OX=9606 GN=PDCD5 PE=1 SV=3	0	6.895	19	2	2	2	2	125	14.3	6.04	5.49	2	0	532555	532555	1
FALSE	High	Master Protein	P20815	Cytochrome P450 3A5 OS=Homo sapiens OX=9606 GN=CYP3A5 PE=1 SV=1	0	6.877	5	2	2	1	1	502	57.1	8.75	5.99	2	0	2.06123e+06	2.06123e+06	1
FALSE	High	Master Protein	Q9Y4P3	Transducin beta-like protein 2 OS=Homo sapiens OX=9606 GN=TBL2 PE=1 SV=1	0	6.871	5	2	2	2	2	447	49.8	9.44	4.77	2	0	1.05304e+06	1.05304e+06	1
FALSE	High	Master Protein	Q96D96	Voltage-gated hydrogen channel 1 OS=Homo sapiens OX=9606 GN=HVCN1 PE=1 SV=1	0	6.848	9	2	2	2	2	273	31.7	6.8	4.88	2	0	2.1799e+06	2.1799e+06	1
FALSE	High	Master Protein	Q13151	Heterogeneous nuclear ribonucleoprotein A0 OS=Homo sapiens OX=9606 GN=HNRNPA0 PE=1 SV=1	0	6.847	5	1	1	1	1	305	30.8	9.29	4.12	1	0	471122	471122	1
FALSE	High	Master Protein	P30047	GTP cyclohydrolase 1 feedback regulatory protein OS=Homo sapiens OX=9606 GN=GCHFR PE=1 SV=3	0	6.818	19	1	1	1	1	84	9.7	6.54	3.07	1	0	393259	393259	1
FALSE	High	Master Protein	Q8N4T8	Carbonyl reductase family member 4 OS=Homo sapiens OX=9606 GN=CBR4 PE=1 SV=3	0	6.817	8	1	1	1	1	237	25.3	9.33	4.22	1	0	232287	232287	1
FALSE	High	Master Protein	P27701	CD82 antigen OS=Homo sapiens OX=9606 GN=CD82 PE=1 SV=1	0	6.805	8	2	2	2	2	267	29.6	5.24	5.35	2	0	2.74091e+06	2.74091e+06	1
FALSE	High	Master Protein	Q99439	Calponin-2 OS=Homo sapiens OX=9606 GN=CNN2 PE=1 SV=4	0	6.798	5	1	1	1	1	309	33.7	7.33	3.99	1	0	306923	306923	1
FALSE	High	Master Protein	Q96LJ7	Dehydrogenase/reductase SDR family member 1 OS=Homo sapiens OX=9606 GN=DHRS1 PE=1 SV=1	0	6.783	14	3	3	3	3	313	33.9	7.83	4.73	3	0	4.87846e+07	4.87846e+07	1
FALSE	High	Master Protein	P08559	Pyruvate dehydrogenase E1 component subunit alpha, somatic form, mitochondrial OS=Homo sapiens OX=9606 GN=PDHA1 PE=1 SV=3	0	6.774	5	2	2	2	2	390	43.3	8.06	2.81	2	0	935624	935624	1
FALSE	High	Master Protein	Q9NRV9	Heme-binding protein 1 OS=Homo sapiens OX=9606 GN=HEBP1 PE=1 SV=1	0	6.769	14	2	2	2	2	189	21.1	5.8	2.35	2	0	823216	823216	1
FALSE	High	Master Protein	P52209	6-phosphogluconate dehydrogenase, decarboxylating OS=Homo sapiens OX=9606 GN=PGD PE=1 SV=3	0	6.763	7	4	4	4	4	483	53.1	7.23	3.75	4	0	6.51664e+06	6.51664e+06	1
FALSE	High	Master Protein	Q15041	ADP-ribosylation factor-like protein 6-interacting protein 1 OS=Homo sapiens OX=9606 GN=ARL6IP1 PE=1 SV=2	0	6.724	9	2	4	2	2	203	23.3	9.32	10.19	2	0	2.75531e+07	2.75531e+07	1
FALSE	High	Master Protein	Q15035	Translocating chain-associated membrane protein 2 OS=Homo sapiens OX=9606 GN=TRAM2 PE=1 SV=1	0	6.724	8	3	3	3	3	370	43.3	9.22	2.5	3	0	4.84505e+06	4.84505e+06	1
FALSE	High	Master Protein	Q92887	Canalicular multispecific organic anion transporter 1 OS=Homo sapiens OX=9606 GN=ABCC2 PE=1 SV=3	0	6.723	1	1	1	1	1	1545	174.1	8.32	3.21	1	0	688520	688520	1
FALSE	High	Master Protein	Q9BRX8	Peroxiredoxin-like 2A OS=Homo sapiens OX=9606 GN=PRXL2A PE=1 SV=3	0	6.684	10	2	2	2	2	229	25.7	8.84	5.52	2	0	6.27578e+06	6.27578e+06	1
FALSE	High	Master Protein	O75964	ATP synthase subunit g, mitochondrial OS=Homo sapiens OX=9606 GN=ATP5MG PE=1 SV=3	0	6.682	23	2	3	2	2	103	11.4	9.64	8	2	0	1.50721e+07	1.50721e+07	1
FALSE	High	Master Protein	P10515	Dihydrolipoyllysine-residue acetyltransferase component of pyruvate dehydrogenase complex, mitochondrial OS=Homo sapiens OX=9606 GN=DLAT PE=1 SV=3	0	6.681	5	4	4	4	4	647	69	7.84	2.76	4	0	5.60914e+06	5.60914e+06	1
FALSE	High	Master Protein	Q9BY49	Peroxisomal trans-2-enoyl-CoA reductase OS=Homo sapiens OX=9606 GN=PECR PE=1 SV=2	0	6.678	8	2	2	2	2	303	32.5	8.81	3.31	2	0	3.3003e+06	3.3003e+06	1
FALSE	High	Master Protein	P38606	V-type proton ATPase catalytic subunit A OS=Homo sapiens OX=9606 GN=ATP6V1A PE=1 SV=2	0	6.671	6	4	4	4	4	617	68.3	5.52	2.68	4	0	2.4345e+06	2.4345e+06	1
FALSE	High	Master Protein	Q92520	Protein FAM3C OS=Homo sapiens OX=9606 GN=FAM3C PE=1 SV=1	0	6.667	7	1	1	1	1	227	24.7	8.29	4.16	1	0	580356	580356	1
FALSE	High	Master Protein	P00491	Purine nucleoside phosphorylase OS=Homo sapiens OX=9606 GN=PNP PE=1 SV=2	0	6.65	8	2	2	2	2	289	32.1	6.95	5.11	2	0	921867	921867	1
FALSE	High	Master Protein	P61204	ADP-ribosylation factor 3 OS=Homo sapiens OX=9606 GN=ARF3 PE=1 SV=2	0	6.641	13	2	3	0	2	181	20.6	7.43	5.07	2	0	4.42857e+06	4.42857e+06	1
FALSE	High	Master Protein	Q92685	Dol-P-Man:Man(5)GlcNAc(2)-PP-Dol alpha-1,3-mannosyltransferase OS=Homo sapiens OX=9606 GN=ALG3 PE=1 SV=1	0	6.634	5	2	2	2	2	438	50.1	9.44	6.4	2	0	3.5779e+06	3.5779e+06	1
FALSE	High	Master Protein	P10301	Ras-related protein R-Ras OS=Homo sapiens OX=9606 GN=RRAS PE=1 SV=1	0	6.623	11	2	2	1	2	218	23.5	6.93	5.02	2	0	938231	938231	1
FALSE	High	Master Protein	Q9BV10	Dol-P-Man:Man(7)GlcNAc(2)-PP-Dol alpha-1,6-mannosyltransferase OS=Homo sapiens OX=9606 GN=ALG12 PE=1 SV=1	0	6.616	5	3	3	3	3	488	54.6	9.58	4.41	3	0	7764638	7764638	1
FALSE	High	Master Protein	P00390	Glutathione reductase, mitochondrial OS=Homo sapiens OX=9606 GN=GSR PE=1 SV=2	0	6.615	4	1	1	1	1	522	56.2	8.5	4.3	1	0	357192	357192	1
FALSE	High	Master Protein	Q9ULD0	2-oxoglutarate dehydrogenase-like, mitochondrial OS=Homo sapiens OX=9606 GN=OGDHL PE=1 SV=3	0	6.613	3	4	4	1	1	1010	114.4	6.65	8.05	4	0	525678	525678	1
FALSE	High	Master Protein	P55001	Microfibrillar-associated protein 2 OS=Homo sapiens OX=9606 GN=MFAP2 PE=1 SV=1	0	6.576	10	2	2	2	2	183	20.8	4.97	4.51	2	0	27792635	27792635	1
FALSE	High	Master Protein	P06744	Glucose-6-phosphate isomerase OS=Homo sapiens OX=9606 GN=GPI PE=1 SV=4	0	6.571	6	4	4	4	4	558	63.1	8.32	1.84	4	0	1.60959e+07	1.60959e+07	1
FALSE	High	Master Protein	A0A0C4DH29	Immunoglobulin heavy variable 1-3 OS=Homo sapiens OX=9606 GN=IGHV1-3 PE=3 SV=1	0	6.57	13	1	1	1	1	117	13	9.55	4.17	1	0	212325	212325	1
FALSE	High	Master Protein	P04732	Metallothionein-1E OS=Homo sapiens OX=9606 GN=MT1E PE=1 SV=1	0	6.53	33	2	2	0	1	61	6	7.96	5.83	2	1	4.12479e+06	4.12479e+06	1
FALSE	High	Master Protein	P28066	Proteasome subunit alpha type-5 OS=Homo sapiens OX=9606 GN=PSMA5 PE=1 SV=3	0	6.529	8	1	1	1	1	241	26.4	4.79	2.67	1	0	474947	474947	1
FALSE	High	Master Protein	P51690	Arylsulfatase L OS=Homo sapiens OX=9606 GN=ARSL PE=1 SV=2	0	6.522	4	2	2	2	2	589	65.6	6.96	2.11	2	0	852344	852344	1
FALSE	High	Master Protein	Q8IWW8	Hydroxyacid-oxoacid transhydrogenase, mitochondrial OS=Homo sapiens OX=9606 GN=ADHFE1 PE=1 SV=1	0	6.515	4	2	2	2	2	467	50.3	7.77	3.17	2	0	1.09319e+06	1.09319e+06	1
FALSE	High	Master Protein	P80297	Metallothionein-1X OS=Homo sapiens OX=9606 GN=MT1X PE=1 SV=1	0	6.511	33	2	2	0	1	61	6.1	7.96	4.73	2	0	15195295	15195295	1
FALSE	High	Master Protein	P22760	Arylacetamide deacetylase OS=Homo sapiens OX=9606 GN=AADAC PE=1 SV=5	0	6.506	7	3	3	3	3	399	45.7	8.69	2.98	3	0	1.24554e+07	1.24554e+07	1
FALSE	High	Master Protein	Q6XQN6	Nicotinate phosphoribosyltransferase OS=Homo sapiens OX=9606 GN=NAPRT PE=1 SV=2	0	6.499	3	1	1	1	1	538	57.5	5.68	4.82	1	0	1.00732e+06	1.00732e+06	1
FALSE	High	Master Protein	Q9H477	Ribokinase OS=Homo sapiens OX=9606 GN=RBKS PE=1 SV=1	0	6.491	9	3	3	3	3	322	34.1	5.05	4.15	3	0	1.14141e+06	1.14141e+06	1
FALSE	High	Master Protein	Q71UM5	40S ribosomal protein S27-like OS=Homo sapiens OX=9606 GN=RPS27L PE=1 SV=3	0	6.464	13	1	3	1	1	84	9.5	9.45	5.63	1	0	2.19058e+06	2.19058e+06	1
FALSE	High	Master Protein	Q14353	Guanidinoacetate N-methyltransferase OS=Homo sapiens OX=9606 GN=GAMT PE=1 SV=1	0	6.459	9	1	1	1	1	236	26.3	6.14	4.43	1	0	425094	425094	1
FALSE	High	Master Protein	P04179	Superoxide dismutase [Mn], mitochondrial OS=Homo sapiens OX=9606 GN=SOD2 PE=1 SV=3	0	6.44	9	2	2	2	2	222	24.7	8.25	5.33	2	0	2.93057e+07	2.93057e+07	1
FALSE	High	Master Protein	Q8NC51	Plasminogen activator inhibitor 1 RNA-binding protein OS=Homo sapiens OX=9606 GN=SERBP1 PE=1 SV=2	0	6.428	4	1	1	1	1	408	44.9	8.65	3.03	1	0			1
FALSE	High	Master Protein	Q9NSE4	Isoleucine--tRNA ligase, mitochondrial OS=Homo sapiens OX=9606 GN=IARS2 PE=1 SV=2	0	6.41	3	3	3	3	3	1012	113.7	7.2	4.05	3	0	1.57512e+06	1.57512e+06	1
FALSE	High	Master Protein	P22090	40S ribosomal protein S4, Y isoform 1 OS=Homo sapiens OX=9606 GN=RPS4Y1 PE=1 SV=2	0	6.402	11	3	3	0	2	263	29.4	10.24	5.3	3	1	5.13279e+06	5.13279e+06	1
FALSE	High	Master Protein	Q9H2M3	S-methylmethionine--homocysteine S-methyltransferase BHMT2 OS=Homo sapiens OX=9606 GN=BHMT2 PE=1 SV=1	0	6.395	12	4	4	2	2	363	40.3	5.87	7.02	4	0	1.28459e+06	1.28459e+06	1
FALSE	High	Master Protein	Q01955	Collagen alpha-3(IV) chain OS=Homo sapiens OX=9606 GN=COL4A3 PE=1 SV=3	0	6.395	1	1	4	1	1	1670	161.7	9.16	8.72	1	0	162592280	162592280	1
FALSE	High	Master Protein	Q8NBQ7	Aquaporin-11 OS=Homo sapiens OX=9606 GN=AQP11 PE=1 SV=1	0	6.377	7	2	2	2	2	271	30.2	7.9	4.24	2	0	403273	403273	1
FALSE	High	Master Protein	O95292	Vesicle-associated membrane protein-associated protein B/C OS=Homo sapiens OX=9606 GN=VAPB PE=1 SV=3	0	6.372	12	3	3	3	3	243	27.2	7.3	2.36	3	0	5.45975e+06	5.45975e+06	1
FALSE	High	Master Protein	P04233	HLA class II histocompatibility antigen gamma chain OS=Homo sapiens OX=9606 GN=CD74 PE=1 SV=3	0	6.366	8	2	2	2	2	296	33.5	8.44	4.91	2	0	1.82156e+06	1.82156e+06	1
FALSE	High	Master Protein	Q14032	Bile acid-CoA:amino acid N-acyltransferase OS=Homo sapiens OX=9606 GN=BAAT PE=1 SV=1	0	6.361	6	3	4	3	3	418	46.3	6.99	7.05	3	0	6.96239e+06	6.96239e+06	1
FALSE	High	Master Protein	P13674	Prolyl 4-hydroxylase subunit alpha-1 OS=Homo sapiens OX=9606 GN=P4HA1 PE=1 SV=2	0	6.36	4	2	2	2	2	534	61	6.01	4.2	2	0	755310	755310	1
FALSE	High	Master Protein	P62913	60S ribosomal protein L11 OS=Homo sapiens OX=9606 GN=RPL11 PE=1 SV=2	0	6.347	13	2	2	2	2	178	20.2	9.6	5.82	2	0	8.37731e+06	8.37731e+06	1
FALSE	High	Master Protein	P14406	Cytochrome c oxidase subunit 7A2, mitochondrial OS=Homo sapiens OX=9606 GN=COX7A2 PE=1 SV=1	0	6.341	28	2	2	2	2	83	9.4	9.76	4.89	2	0	6.45922e+06	6.45922e+06	1
FALSE	High	Master Protein	O43676	NADH dehydrogenase [ubiquinone] 1 beta subcomplex subunit 3 OS=Homo sapiens OX=9606 GN=NDUFB3 PE=1 SV=3	0	6.339	21	2	2	2	2	98	11.4	9.2	4.83	2	0	3.0014e+06	3.0014e+06	1
FALSE	High	Master Protein	Q01105	Protein SET OS=Homo sapiens OX=9606 GN=SET PE=1 SV=3	0	6.338	7	2	2	1	2	290	33.5	4.32	4.84	2	0	8.50087e+06	8.50087e+06	1
FALSE	High	Master Protein	Q9Y624	Junctional adhesion molecule A OS=Homo sapiens OX=9606 GN=F11R PE=1 SV=1	0	6.335	14	3	3	3	3	299	32.6	7.9	6.11	3	0	1.26177e+06	1.26177e+06	1
FALSE	High	Master Protein	P05156	Complement factor I OS=Homo sapiens OX=9606 GN=CFI PE=1 SV=2	0	6.324	4	2	2	2	2	583	65.7	7.5	3.56	2	0	269326	269326	1
FALSE	High	Master Protein	P60228	Eukaryotic translation initiation factor 3 subunit E OS=Homo sapiens OX=9606 GN=EIF3E PE=1 SV=1	0	6.32	6	3	3	3	3	445	52.2	6.04	2.28	3	0	1.3629e+06	1.3629e+06	1
FALSE	High	Master Protein	P42126	Enoyl-CoA delta isomerase 1, mitochondrial OS=Homo sapiens OX=9606 GN=ECI1 PE=1 SV=1	0	6.295	9	3	5	3	3	302	32.8	8.54	8.94	3	0	6.23808e+06	6.23808e+06	1
FALSE	High	Master Protein	O00483	Cytochrome c oxidase subunit NDUFA4 OS=Homo sapiens OX=9606 GN=NDUFA4 PE=1 SV=1	0	6.265	25	2	3	2	2	81	9.4	9.38	3.2	2	0	8.06589e+06	8.06589e+06	1
FALSE	High	Master Protein	Q6ZVW7	Putative interleukin-17 receptor E-like OS=Homo sapiens OX=9606 GN=IL17REL PE=2 SV=2	0	6.257	8	3	3	3	3	336	37.5	8.32	7.18	3	0	2.47226e+06	2.47226e+06	1
FALSE	High	Master Protein	O95202	Mitochondrial proton/calcium exchanger protein OS=Homo sapiens OX=9606 GN=LETM1 PE=1 SV=1	0	6.257	4	3	3	3	3	739	83.3	6.7	4.53	3	0	2.75004e+06	2.75004e+06	1
FALSE	High	Master Protein	Q9UNZ2	NSFL1 cofactor p47 OS=Homo sapiens OX=9606 GN=NSFL1C PE=1 SV=2	0	6.256	4	1	1	1	1	370	40.5	5.1	3.13	1	0	288365	288365	1
FALSE	High	Master Protein	P62277	40S ribosomal protein S13 OS=Homo sapiens OX=9606 GN=RPS13 PE=1 SV=2	0	6.239	19	3	3	3	3	151	17.2	10.54	6.56	3	0	1.85497e+07	1.85497e+07	1
FALSE	High	Master Protein	Q96I36	Cytochrome c oxidase assembly protein COX14 OS=Homo sapiens OX=9606 GN=COX14 PE=1 SV=1	0	6.231	28	2	3	2	2	57	6.6	9.55	4.33	2	0	7.48472e+06	7.48472e+06	1
FALSE	High	Master Protein	P28300	Protein-lysine 6-oxidase OS=Homo sapiens OX=9606 GN=LOX PE=1 SV=2	0	6.231	5	1	1	1	1	417	46.9	8.09	3.45	1	0	277271	277271	1
FALSE	High	Master Protein	P10643	Complement component C7 OS=Homo sapiens OX=9606 GN=C7 PE=1 SV=2	0	6.224	3	2	2	2	2	843	93.5	6.48	2.93	2	0	1.12875e+06	1.12875e+06	1
FALSE	High	Master Protein	Q14103	Heterogeneous nuclear ribonucleoprotein D0 OS=Homo sapiens OX=9606 GN=HNRNPD PE=1 SV=1	0	6.217	6	2	2	2	2	355	38.4	7.81	4.5	2	0	1.2533e+06	1.2533e+06	1
FALSE	High	Master Protein	P31146	Coronin-1A OS=Homo sapiens OX=9606 GN=CORO1A PE=1 SV=4	0	6.204	6	3	3	3	3	461	51	6.68	4.13	3	0	1.97485e+06	1.97485e+06	1
FALSE	High	Master Protein	Q9H444	Charged multivesicular body protein 4b OS=Homo sapiens OX=9606 GN=CHMP4B PE=1 SV=1	0	6.187	7	1	1	1	1	224	24.9	4.82	3.3	1	0	159549	159549	1
FALSE	High	Master Protein	P14317	Hematopoietic lineage cell-specific protein OS=Homo sapiens OX=9606 GN=HCLS1 PE=1 SV=3	0	6.182	4	2	2	2	2	486	54	4.81	2.62	2	0	1.56828e+06	1.56828e+06	1
FALSE	High	Master Protein	P49189	4-trimethylaminobutyraldehyde dehydrogenase OS=Homo sapiens OX=9606 GN=ALDH9A1 PE=1 SV=3	0	6.182	6	3	3	3	3	494	53.8	5.87	3.6	3	0	1.05624e+07	1.05624e+07	1
FALSE	High	Master Protein	Q16629	Serine/arginine-rich splicing factor 7 OS=Homo sapiens OX=9606 GN=SRSF7 PE=1 SV=1	0	6.155	6	1	1	0	1	238	27.4	11.82	2.62	1	0	1.24349e+06	1.24349e+06	1
FALSE	High	Master Protein	Q86VP6	Cullin-associated NEDD8-dissociated protein 1 OS=Homo sapiens OX=9606 GN=CAND1 PE=1 SV=2	0	6.135	2	2	2	2	2	1230	136.3	5.78	5.05	2	0	544280	544280	1
FALSE	High	Master Protein	P01619	Immunoglobulin kappa variable 3-20 OS=Homo sapiens OX=9606 GN=IGKV3-20 PE=1 SV=2	0	6.125	20	2	2	0	2	116	12.5	4.96	5.09	2	0	2.18619e+07	2.18619e+07	1
FALSE	High	Master Protein	Q9H936	Mitochondrial glutamate carrier 1 OS=Homo sapiens OX=9606 GN=SLC25A22 PE=1 SV=1	0	6.122	7	2	2	1	2	323	34.4	9.29	5.77	2	0	4.43535e+06	4.43535e+06	1
FALSE	High	Master Protein	P46940	Ras GTPase-activating-like protein IQGAP1 OS=Homo sapiens OX=9606 GN=IQGAP1 PE=1 SV=1	0	6.118	2	4	4	3	4	1657	189.1	6.48	4.82	4	0	2.55271e+06	2.55271e+06	1
FALSE	High	Master Protein	P22234	Multifunctional protein ADE2 OS=Homo sapiens OX=9606 GN=PAICS PE=1 SV=3	0	6.115	7	3	3	3	3	425	47	7.23	4.74	3	0	1.71514e+06	1.71514e+06	1
FALSE	High	Master Protein	Q00765	Receptor expression-enhancing protein 5 OS=Homo sapiens OX=9606 GN=REEP5 PE=1 SV=3	0	6.112	16	3	3	3	3	189	21.5	8.1	6.72	3	0	9.81643e+06	9.81643e+06	1
FALSE	High	Master Protein	P04632	Calpain small subunit 1 OS=Homo sapiens OX=9606 GN=CAPNS1 PE=1 SV=1	0	6.108	9	3	3	1	3	268	28.3	5.2	2.11	3	0	915012	915012	1	Acetyl [N-Term]
FALSE	High	Master Protein	Q9UNL2	Translocon-associated protein subunit gamma OS=Homo sapiens OX=9606 GN=SSR3 PE=1 SV=1	0	6.096	8	1	1	1	1	185	21.1	9.61	3.97	1	0	2.02305e+06	2.02305e+06	1
FALSE	High	Master Protein	P12956	X-ray repair cross-complementing protein 6 OS=Homo sapiens OX=9606 GN=XRCC6 PE=1 SV=2	0	6.095	3	2	2	2	2	609	69.8	6.64	4.82	2	0	846860	846860	1
FALSE	High	Master Protein	P62249	40S ribosomal protein S16 OS=Homo sapiens OX=9606 GN=RPS16 PE=1 SV=2	0	6.077	18	3	3	3	3	146	16.4	10.21	6.46	3	0	3.90397e+06	3.90397e+06	1
FALSE	High	Master Protein	Q9BU23	Lipase maturation factor 2 OS=Homo sapiens OX=9606 GN=LMF2 PE=1 SV=2	0	6.069	3	2	2	2	2	707	79.6	10.1	7.11	2	0	3.94615e+06	3.94615e+06	1
FALSE	High	Master Protein	Q9P0S9	Transmembrane protein 14C OS=Homo sapiens OX=9606 GN=TMEM14C PE=1 SV=1	0	6.065	26	1	1	1	1	112	11.6	9.88	3.32	1	0	158928	158928	1
FALSE	High	Master Protein	Q5JPE7	Nodal modulator 2 OS=Homo sapiens OX=9606 GN=NOMO2 PE=1 SV=1	0	6.041	3	3	3	0	3	1267	139.4	5.76	4.3	3	0	1704078	1704078	1
FALSE	High	Master Protein	P08240	Signal recognition particle receptor subunit alpha OS=Homo sapiens OX=9606 GN=SRPRA PE=1 SV=2	0	6.027	4	3	3	3	3	638	69.8	8.95	3.72	3	0	1.31974e+06	1.31974e+06	1
FALSE	High	Master Protein	O94826	Mitochondrial import receptor subunit TOM70 OS=Homo sapiens OX=9606 GN=TOMM70 PE=1 SV=1	0	6.024	3	2	3	2	2	608	67.4	7.12	7	2	0	2.74264e+06	2.74264e+06	1
FALSE	High	Master Protein	P09455	Retinol-binding protein 1 OS=Homo sapiens OX=9606 GN=RBP1 PE=1 SV=2	0	6.02	16	2	2	2	2	135	15.8	5.11	5.12	2	0	1.39843e+06	1.39843e+06	1
FALSE	High	Master Protein	P08236	Beta-glucuronidase OS=Homo sapiens OX=9606 GN=GUSB PE=1 SV=2	0	6.012	5	4	4	4	4	651	74.7	7.02	1.73	4	0	2.52797e+06	2.52797e+06	1
FALSE	High	Master Protein	Q9Y6B6	GTP-binding protein SAR1b OS=Homo sapiens OX=9606 GN=SAR1B PE=1 SV=1	0	5.997	11	2	3	1	1	198	22.4	6.11	2.35	2	0	5.65794e+06	5.65794e+06	1
FALSE	High	Master Protein	Q9Y6K0	Choline/ethanolaminephosphotransferase 1 OS=Homo sapiens OX=9606 GN=CEPT1 PE=1 SV=1	0	5.996	7	3	3	3	3	416	46.5	8.21	4.49	3	0	4.67048e+06	4.67048e+06	1
FALSE	High	Master Protein	Q99757	Thioredoxin, mitochondrial OS=Homo sapiens OX=9606 GN=TXN2 PE=1 SV=2	0	5.989	9	1	1	1	1	166	18.4	8.29	2.58	1	0	372820	372820	1
FALSE	High	Master Protein	P42677	40S ribosomal protein S27 OS=Homo sapiens OX=9606 GN=RPS27 PE=1 SV=3	0	5.967	13	1	2	1	1	84	9.5	9.45	5.13	1	0	2.74364e+06	2.74364e+06	1
FALSE	High	Master Protein	P05386	60S acidic ribosomal protein P1 OS=Homo sapiens OX=9606 GN=RPLP1 PE=1 SV=1	0	5.94	14	1	1	1	1	114	11.5	4.32	4	1	0	1.72283e+06	1.72283e+06	1
FALSE	High	Master Protein	P09972	Fructose-bisphosphate aldolase C OS=Homo sapiens OX=9606 GN=ALDOC PE=1 SV=2	0	5.932	8	3	3	2	2	364	39.4	6.87	6.04	3	0	1.66864e+06	1.66864e+06	1
FALSE	High	Master Protein	Q99497	Parkinson disease protein 7 OS=Homo sapiens OX=9606 GN=PARK7 PE=1 SV=2	0	5.924	17	2	2	2	2	189	19.9	6.79	4.15	2	0	5.56833e+06	5.56833e+06	1
FALSE	High	Master Protein	P23378	Glycine dehydrogenase (decarboxylating), mitochondrial OS=Homo sapiens OX=9606 GN=GLDC PE=1 SV=2	0	5.915	2	2	2	2	2	1020	112.7	7.11	5.85	2	0	2.33342e+06	2.33342e+06	1
FALSE	High	Master Protein	Q08397	Lysyl oxidase homolog 1 OS=Homo sapiens OX=9606 GN=LOXL1 PE=1 SV=2	0	5.911	5	3	3	3	3	574	63.1	7.52	2.11	3	0	4.41394e+06	4.41394e+06	1
FALSE	High	Master Protein	Q9H1N7	Adenosine 3'-phospho 5'-phosphosulfate transporter 2 OS=Homo sapiens OX=9606 GN=SLC35B3 PE=1 SV=1	0	5.91	3	1	1	1	1	401	44.6	9.23	3.59	1	0	175691	175691	1
FALSE	High	Master Protein	O95197	Reticulon-3 OS=Homo sapiens OX=9606 GN=RTN3 PE=1 SV=2	0	5.909	1	1	2	1	1	1032	112.5	4.96	6.71	1	0	4.03893e+06	4.03893e+06	1
FALSE	High	Master Protein	P40763	Signal transducer and activator of transcription 3 OS=Homo sapiens OX=9606 GN=STAT3 PE=1 SV=2	0	5.907	2	1	1	1	1	770	88	6.3	2.35	1	0	269573	269573	1
FALSE	High	Master Protein	O75900	Matrix metalloproteinase-23 OS=Homo sapiens OX=9606 GN=MMP23B PE=1 SV=2	0	5.882	6	2	2	2	2	390	43.9	9.89	5.05	2	0	624658	624658	1
FALSE	High	Master Protein	O14832	Phytanoyl-CoA dioxygenase, peroxisomal OS=Homo sapiens OX=9606 GN=PHYH PE=1 SV=1	0	5.862	8	3	3	3	3	338	38.5	8.47	2.26	3	0	2.47281e+06	2.47281e+06	1
FALSE	High	Master Protein	Q9NTX5	Ethylmalonyl-CoA decarboxylase OS=Homo sapiens OX=9606 GN=ECHDC1 PE=1 SV=2	0	5.856	7	2	2	2	2	307	33.7	8.21	2.06	2	0	1.09537e+06	1.09537e+06	1
FALSE	High	Master Protein	P01909	HLA class II histocompatibility antigen, DQ alpha 1 chain OS=Homo sapiens OX=9606 GN=HLA-DQA1 PE=1 SV=1	0	5.842	9	2	2	2	2	254	27.8	5.72	2.63	2	0	501686	501686	1
FALSE	High	Master Protein	Q8NCH0	Carbohydrate sulfotransferase 14 OS=Homo sapiens OX=9606 GN=CHST14 PE=1 SV=2	0	5.84	6	2	2	2	2	376	43	9.48	5.29	2	0	742386	742386	1
FALSE	High	Master Protein	P30613	Pyruvate kinase PKLR OS=Homo sapiens OX=9606 GN=PKLR PE=1 SV=2	0	5.834	3	1	1	1	1	574	61.8	7.74	3.63	1	0			1
FALSE	High	Master Protein	Q9HCU5	Prolactin regulatory element-binding protein OS=Homo sapiens OX=9606 GN=PREB PE=1 SV=2	0	5.802	6	2	2	2	2	417	45.4	7.88	3.07	2	0	455566	455566	1
FALSE	High	Master Protein	Q9HC35	Echinoderm microtubule-associated protein-like 4 OS=Homo sapiens OX=9606 GN=EML4 PE=1 SV=3	0	5.802	2	2	2	2	2	981	108.8	6.4	4.27	2	0	1.00279e+06	1.00279e+06	1
FALSE	High	Master Protein	Q5T9A4	ATPase family AAA domain-containing protein 3B OS=Homo sapiens OX=9606 GN=ATAD3B PE=1 SV=1	0	5.797	4	3	3	1	3	648	72.5	9.2	6.93	3	0	1.57371e+06	1.57371e+06	1
FALSE	High	Master Protein	Q8TB61	Adenosine 3'-phospho 5'-phosphosulfate transporter 1 OS=Homo sapiens OX=9606 GN=SLC35B2 PE=1 SV=1	0	5.75	7	3	3	3	3	432	47.5	9.16	6.29	3	0	3.09529e+06	3.09529e+06	1
FALSE	High	Master Protein	Q9UGT4	Sushi domain-containing protein 2 OS=Homo sapiens OX=9606 GN=SUSD2 PE=1 SV=1	0	5.743	3	1	1	1	1	822	90.2	6.28	2.12	1	0	273148	273148	1
FALSE	High	Master Protein	P17612	cAMP-dependent protein kinase catalytic subunit alpha OS=Homo sapiens OX=9606 GN=PRKACA PE=1 SV=2	0	5.743	6	2	2	1	2	351	40.6	8.79	5.05	2	0	1.09144e+06	1.09144e+06	1
FALSE	High	Master Protein	P00751	Complement factor B OS=Homo sapiens OX=9606 GN=CFB PE=1 SV=2	0	5.743	4	3	3	3	3	764	85.5	7.06	6.38	3	0	3.54126e+06	3.54126e+06	1
FALSE	High	Master Protein	P15531	Nucleoside diphosphate kinase A OS=Homo sapiens OX=9606 GN=NME1 PE=1 SV=1	0	5.737	20	3	3	1	3	152	17.1	6.19	3.93	3	0	2.71354e+06	2.71354e+06	1
FALSE	High	Master Protein	P36269	Glutathione hydrolase 5 proenzyme OS=Homo sapiens OX=9606 GN=GGT5 PE=1 SV=2	0	5.716	3	2	2	2	2	586	62.2	7.55	5.06	2	0	1.38428e+06	1.38428e+06	1
FALSE	High	Master Protein	P30039	Phenazine biosynthesis-like domain-containing protein OS=Homo sapiens OX=9606 GN=PBLD PE=1 SV=2	0	5.691	11	3	3	3	3	288	31.8	6.52	4.56	3	0	3.49694e+06	3.49694e+06	1
FALSE	High	Master Protein	Q56VL3	OCIA domain-containing protein 2 OS=Homo sapiens OX=9606 GN=OCIAD2 PE=1 SV=1	0	5.669	18	3	4	3	3	154	16.9	9.03	8.79	3	0	5.7632e+06	5.7632e+06	1
FALSE	High	Master Protein	Q92930	Ras-related protein Rab-8B OS=Homo sapiens OX=9606 GN=RAB8B PE=1 SV=2	0	5.662	13	3	3	2	2	207	23.6	9.07	1.63	3	1	2.54799e+06	2.54799e+06	1
FALSE	High	Master Protein	P17735	Tyrosine aminotransferase OS=Homo sapiens OX=9606 GN=TAT PE=1 SV=1	0	5.652	5	3	3	3	3	454	50.4	6.3	2.35	3	0	1.71054e+06	1.71054e+06	1
FALSE	High	Master Protein	Q969X1	Protein lifeguard 3 OS=Homo sapiens OX=9606 GN=TMBIM1 PE=1 SV=2	0	5.643	5	1	1	1	1	311	34.6	7.72	3.45	1	0	8466571	8466571	1
FALSE	High	Master Protein	Q9NNW7	Thioredoxin reductase 2, mitochondrial OS=Homo sapiens OX=9606 GN=TXNRD2 PE=1 SV=3	0	5.641	5	3	3	3	3	524	56.5	7.5	2.11	3	0	4.47252e+06	4.47252e+06	1
FALSE	High	Master Protein	Q9Y241	HIG1 domain family member 1A, mitochondrial OS=Homo sapiens OX=9606 GN=HIGD1A PE=1 SV=1	0	5.603	33	2	2	1	2	93	10.1	9.79	4.35	2	0	730127	730127	1
FALSE	High	Master Protein	P62820	Ras-related protein Rab-1A OS=Homo sapiens OX=9606 GN=RAB1A PE=1 SV=3	0	5.578	14	3	3	1	1	205	22.7	6.21	4.33	3	0	1.03352e+06	1.03352e+06	1
FALSE	High	Master Protein	O60749	Sorting nexin-2 OS=Homo sapiens OX=9606 GN=SNX2 PE=1 SV=2	0	5.573	3	1	1	1	1	519	58.4	5.12	3.64	1	0	337486	337486	1
FALSE	High	Master Protein	H3BR10	Small leucine-rich protein 1 OS=Homo sapiens OX=9606 GN=SMLR1 PE=1 SV=1	0	5.548	13	1	1	1	1	107	12.3	10.42	3.2	1	0	1.09711e+06	1.09711e+06	1
FALSE	High	Master Protein	Q5JTV8	Torsin-1A-interacting protein 1 OS=Homo sapiens OX=9606 GN=TOR1AIP1 PE=1 SV=2	0	5.546	2	1	1	1	1	583	66.2	8.18	3.04	1	0	270656	270656	1
FALSE	High	Master Protein	P78382	CMP-sialic acid transporter OS=Homo sapiens OX=9606 GN=SLC35A1 PE=1 SV=1	0	5.542	4	1	1	1	1	337	36.8	8.95	3.09	1	0	639077	639077	1
FALSE	High	Master Protein	P51970	NADH dehydrogenase [ubiquinone] 1 alpha subcomplex subunit 8 OS=Homo sapiens OX=9606 GN=NDUFA8 PE=1 SV=3	0	5.535	16	3	4	3	3	172	20.1	7.65	8.19	3	0	2.26399e+06	2.26399e+06	1
FALSE	High	Master Protein	P48506	Glutamate--cysteine ligase catalytic subunit OS=Homo sapiens OX=9606 GN=GCLC PE=1 SV=2	0	5.528	4	3	3	2	3	637	72.7	6.09	5.49	3	0	1.65301e+06	1.65301e+06	1
FALSE	High	Master Protein	Q10469	Alpha-1,6-mannosyl-glycoprotein 2-beta-N-acetylglucosaminyltransferase OS=Homo sapiens OX=9606 GN=MGAT2 PE=1 SV=1	0	5.528	5	2	2	2	2	447	51.5	8.76	2.03	2	0	691978	691978	1
FALSE	High	Master Protein	P55957	BH3-interacting domain death agonist OS=Homo sapiens OX=9606 GN=BID PE=1 SV=1	0	5.522	7	1	1	1	1	195	22	5.44	2.73	1	0	571510	571510	1
FALSE	High	Master Protein	P02746	Complement C1q subcomponent subunit B OS=Homo sapiens OX=9606 GN=C1QB PE=1 SV=3	0	5.519	6	1	1	1	1	253	26.7	8.63	2.39	1	0	2.77675e+06	2.77675e+06	1
FALSE	High	Master Protein	P04003	C4b-binding protein alpha chain OS=Homo sapiens OX=9606 GN=C4BPA PE=1 SV=2	0	5.516	2	1	1	1	1	597	67	7.3	3.47	1	0	507069	507069	1
FALSE	High	Master Protein	P63010	AP-2 complex subunit beta OS=Homo sapiens OX=9606 GN=AP2B1 PE=1 SV=1	0	5.502	3	3	3	1	1	937	104.5	5.38	4.81	3	0	338181	338181	1
FALSE	High	Master Protein	Q92544	Transmembrane 9 superfamily member 4 OS=Homo sapiens OX=9606 GN=TM9SF4 PE=1 SV=2	0	5.499	3	2	2	2	2	642	74.5	6.54	4.41	2	0	774129	774129	1
FALSE	High	Master Protein	Q5JWF2	Guanine nucleotide-binding protein G(s) subunit alpha isoforms XLas OS=Homo sapiens OX=9606 GN=GNAS PE=1 SV=2	0	5.488	3	3	3	0	3	1037	111	5.03	4.33	3	0	2.38662e+06	2.38662e+06	1
FALSE	High	Master Protein	P40261	Nicotinamide N-methyltransferase OS=Homo sapiens OX=9606 GN=NNMT PE=1 SV=1	0	5.484	7	2	2	2	2	264	29.6	5.74	4.15	2	0	3.17817e+06	3.17817e+06	1
FALSE	High	Master Protein	O95822	Malonyl-CoA decarboxylase, mitochondrial OS=Homo sapiens OX=9606 GN=MLYCD PE=1 SV=3	0	5.479	4	2	2	1	2	493	55	8.95	2.9	2	0	929546	929546	1
FALSE	High	Master Protein	P48061	Stromal cell-derived factor 1 OS=Homo sapiens OX=9606 GN=CXCL12 PE=1 SV=1	0	5.477	15	1	1	1	1	93	10.7	9.88	3.43	1	0	769313	769313	1
FALSE	High	Master Protein	P63208	S-phase kinase-associated protein 1 OS=Homo sapiens OX=9606 GN=SKP1 PE=1 SV=2	0	5.462	15	2	2	2	2	163	18.6	4.54	4.05	2	0	1.05137e+06	1.05137e+06	1
FALSE	High	Master Protein	P11182	Lipoamide acyltransferase component of branched-chain alpha-keto acid dehydrogenase complex, mitochondrial OS=Homo sapiens OX=9606 GN=DBT PE=1 SV=3	0	5.461	2	2	2	2	2	482	53.5	8.51	4.69	2	0	1.08763e+06	1.08763e+06	1
FALSE	High	Master Protein	Q9H2U2	Inorganic pyrophosphatase 2, mitochondrial OS=Homo sapiens OX=9606 GN=PPA2 PE=1 SV=2	0	5.46	6	2	2	2	2	334	37.9	7.39	3.18	2	0	2.19515e+06	2.19515e+06	1
FALSE	High	Master Protein	O43598	2'-deoxynucleoside 5'-phosphate N-hydrolase 1 OS=Homo sapiens OX=9606 GN=DNPH1 PE=1 SV=1	0	5.449	10	1	1	1	1	174	19.1	5.05	3.54	1	0	329913	329913	1
FALSE	High	Master Protein	P53985	Monocarboxylate transporter 1 OS=Homo sapiens OX=9606 GN=SLC16A1 PE=1 SV=3	0	5.444	2	1	1	1	1	500	53.9	8.66	3.09	1	0	3.818e+06	3.818e+06	1
FALSE	High	Master Protein	Q9Y2B0	Protein canopy homolog 2 OS=Homo sapiens OX=9606 GN=CNPY2 PE=1 SV=1	0	5.437	14	2	2	2	2	182	20.6	4.92	6.32	2	0	1.71158e+06	1.71158e+06	1
FALSE	High	Master Protein	P24158	Myeloblastin OS=Homo sapiens OX=9606 GN=PRTN3 PE=1 SV=3	0	5.423	8	2	2	2	2	256	27.8	8.35	2.13	2	0	2.30533e+06	2.30533e+06	1
FALSE	High	Master Protein	Q04760	Lactoylglutathione lyase OS=Homo sapiens OX=9606 GN=GLO1 PE=1 SV=4	0	5.413	14	3	3	3	3	184	20.8	5.31	4.8	3	0	3.16473e+06	3.16473e+06	1
FALSE	High	Master Protein	Q08211	ATP-dependent RNA helicase A OS=Homo sapiens OX=9606 GN=DHX9 PE=1 SV=4	0	5.399	1	1	1	1	1	1270	140.9	6.84	2.48	1	0	531842	531842	1
FALSE	High	Master Protein	Q9UKR5	Ergosterol biosynthetic protein 28 homolog OS=Homo sapiens OX=9606 GN=ERG28 PE=1 SV=1	0	5.383	7	1	2	1	1	140	15.9	9.83	4.98	1	0	2.22647e+06	2.22647e+06	1
FALSE	High	Master Protein	Q14914	Prostaglandin reductase 1 OS=Homo sapiens OX=9606 GN=PTGR1 PE=1 SV=2	0	5.382	6	2	2	2	2	329	35.8	8.29	4.89	2	0	9.37424e+06	9.37424e+06	1
FALSE	High	Master Protein	O14681	Etoposide-induced protein 2.4 homolog OS=Homo sapiens OX=9606 GN=EI24 PE=1 SV=4	0	5.367	6	2	2	2	2	340	38.9	9.72	4.15	2	0	2.90231e+06	2.90231e+06	1
FALSE	High	Master Protein	P15311	Ezrin OS=Homo sapiens OX=9606 GN=EZR PE=1 SV=4	0	5.349	4	3	3	1	1	586	69.4	6.27	1.71	3	0	641260	641260	1
FALSE	High	Master Protein	P04080	Cystatin-B OS=Homo sapiens OX=9606 GN=CSTB PE=1 SV=2	0	5.344	12	1	1	1	1	98	11.1	7.56	2.85	1	0	542937	542937	1
FALSE	High	Master Protein	Q9NS15	Latent-transforming growth factor beta-binding protein 3 OS=Homo sapiens OX=9606 GN=LTBP3 PE=1 SV=4	0	5.336	2	3	3	2	2	1303	139.3	6.07	6.38	3	0	3.44499e+06	3.44499e+06	1
FALSE	High	Master Protein	Q9H1C4	Protein unc-93 homolog B1 OS=Homo sapiens OX=9606 GN=UNC93B1 PE=1 SV=2	0	5.334	2	1	1	1	1	597	66.6	6.96	3.2	1	0	486260	486260	1
FALSE	High	Master Protein	Q9Y266	Nuclear migration protein nudC OS=Homo sapiens OX=9606 GN=NUDC PE=1 SV=1	0	5.329	6	2	2	2	2	331	38.2	5.38	3.66	2	0	1873494	1873494	1
FALSE	High	Master Protein	Q9H490	Phosphatidylinositol glycan anchor biosynthesis class U protein OS=Homo sapiens OX=9606 GN=PIGU PE=1 SV=3	0	5.327	4	1	1	1	1	435	50	7.72	3.27	1	0	245167	245167	1
FALSE	High	Master Protein	P46778	60S ribosomal protein L21 OS=Homo sapiens OX=9606 GN=RPL21 PE=1 SV=2	0	5.295	9	1	1	1	1	160	18.6	10.49	2.71	1	0	617214	617214	1
FALSE	High	Master Protein	O76031	ATP-dependent Clp protease ATP-binding subunit clpX-like, mitochondrial OS=Homo sapiens OX=9606 GN=CLPX PE=1 SV=2	0	5.294	4	2	2	2	2	633	69.2	7.58	4.54	2	0	1.64927e+06	1.64927e+06	1
FALSE	High	Master Protein	P04217	Alpha-1B-glycoprotein OS=Homo sapiens OX=9606 GN=A1BG PE=1 SV=4	0	5.286	4	2	2	2	2	495	54.2	5.86	1.99	2	0	1.71785e+06	1.71785e+06	1
FALSE	High	Master Protein	Q8NE62	Choline dehydrogenase, mitochondrial OS=Homo sapiens OX=9606 GN=CHDH PE=1 SV=2	0	5.284	3	1	1	1	1	594	65.3	8.28	3.76	1	0	641240	641240	1
FALSE	High	Master Protein	P62081	40S ribosomal protein S7 OS=Homo sapiens OX=9606 GN=RPS7 PE=1 SV=1	0	5.278	11	2	2	2	2	194	22.1	10.1	2.92	2	0	957481	957481	1
FALSE	High	Master Protein	P07307	Asialoglycoprotein receptor 2 OS=Homo sapiens OX=9606 GN=ASGR2 PE=1 SV=2	0	5.262	6	2	2	2	2	311	35.1	6.25	1.8	2	0	1190374	1190374	1
FALSE	High	Master Protein	P17858	ATP-dependent 6-phosphofructokinase, liver type OS=Homo sapiens OX=9606 GN=PFKL PE=1 SV=6	0	5.26	2	2	2	2	2	780	85	7.5	5.2	2	0	1.29761e+06	1.29761e+06	1
FALSE	High	Master Protein	P61457	Pterin-4-alpha-carbinolamine dehydratase OS=Homo sapiens OX=9606 GN=PCBD1 PE=1 SV=2	0	5.255	24	3	3	3	3	104	12	6.8	4.56	3	0	9.51867e+06	9.51867e+06	1
FALSE	High	Master Protein	P81605	Dermcidin OS=Homo sapiens OX=9606 GN=DCD PE=1 SV=2	0	5.247	20	2	2	2	2	110	11.3	6.54	2.03	2	0	1.46012e+06	1.46012e+06	1
FALSE	High	Master Protein	Q16611	Bcl-2 homologous antagonist/killer OS=Homo sapiens OX=9606 GN=BAK1 PE=1 SV=1	0	5.246	10	2	3	2	2	211	23.4	6.01	8.22	2	0	843101	843101	1
FALSE	High	Master Protein	O15120	1-acyl-sn-glycerol-3-phosphate acyltransferase beta OS=Homo sapiens OX=9606 GN=AGPAT2 PE=1 SV=1	0	5.208	5	1	1	1	1	278	30.9	9.01	3.78	1	0	132298	132298	1
FALSE	High	Master Protein	Q14571	Inositol 1,4,5-trisphosphate receptor type 2 OS=Homo sapiens OX=9606 GN=ITPR2 PE=1 SV=2	0	5.203	1	3	3	2	3	2701	307.9	6.43	4.3	3	0	2.47079e+06	2.47079e+06	1
FALSE	High	Master Protein	P25774	Cathepsin S OS=Homo sapiens OX=9606 GN=CTSS PE=1 SV=3	0	5.181	9	2	2	2	2	331	37.5	8.34	5.5	2	0	749868	749868	1
FALSE	High	Master Protein	O94973	AP-2 complex subunit alpha-2 OS=Homo sapiens OX=9606 GN=AP2A2 PE=1 SV=2	0	5.135	3	3	3	1	3	939	103.9	6.96	4.49	3	0	2.27168e+06	2.27168e+06	1
FALSE	High	Master Protein	A0A087WW87	Immunoglobulin kappa variable 2-40 OS=Homo sapiens OX=9606 GN=IGKV2-40 PE=3 SV=2	0	5.123	11	1	1	0	1	121	13.3	4.61	3.39	1	0	3.24727e+06	3.24727e+06	1
FALSE	High	Master Protein	Q9H9P8	L-2-hydroxyglutarate dehydrogenase, mitochondrial OS=Homo sapiens OX=9606 GN=L2HGDH PE=1 SV=3	0	5.105	4	2	2	2	2	463	50.3	8.15	2.16	2	0	2.73148e+06	2.73148e+06	1
FALSE	High	Master Protein	P09493	Tropomyosin alpha-1 chain OS=Homo sapiens OX=9606 GN=TPM1 PE=1 SV=2	0	5.097	8	2	2	0	1	284	32.7	4.74	3.38	2	0	772989	772989	1
FALSE	High	Master Protein	P24821	Tenascin OS=Homo sapiens OX=9606 GN=TNC PE=1 SV=3	0	5.089	1	1	1	1	1	2201	240.7	4.89	3.39	1	0	1.527e+06	1.527e+06	1
FALSE	High	Master Protein	B5ME19	Eukaryotic translation initiation factor 3 subunit C-like protein OS=Homo sapiens OX=9606 GN=EIF3CL PE=1 SV=1	0	5.083	2	2	2	0	2	914	105.4	5.64	3.52	2	0	709048	709048	1
FALSE	High	Master Protein	Q15493	Regucalcin OS=Homo sapiens OX=9606 GN=RGN PE=1 SV=1	0	5.077	6	2	2	2	2	299	33.2	6.25	4.52	2	0	964566	964566	1
FALSE	High	Master Protein	P41567	Eukaryotic translation initiation factor 1 OS=Homo sapiens OX=9606 GN=EIF1 PE=1 SV=1	0	5.073	14	1	1	0	1	113	12.7	7.44	2.22	1	0	252721	252721	1
FALSE	High	Master Protein	P30049	ATP synthase subunit delta, mitochondrial OS=Homo sapiens OX=9606 GN=ATP5F1D PE=1 SV=2	0	5.066	8	1	1	1	1	168	17.5	5.49	3.76	1	0	10719746	10719746	1
FALSE	High	Master Protein	P05455	Lupus La protein OS=Homo sapiens OX=9606 GN=SSB PE=1 SV=2	0	5.058	3	1	1	1	1	408	46.8	7.12	3.48	1	0	345467	345467	1
FALSE	High	Master Protein	Q7Z2K6	Endoplasmic reticulum metallopeptidase 1 OS=Homo sapiens OX=9606 GN=ERMP1 PE=1 SV=2	0	5.04	2	2	2	2	2	904	100.2	7.52	5.52	2	0	2.29341e+06	2.29341e+06	1
FALSE	High	Master Protein	P61803	Dolichyl-diphosphooligosaccharide--protein glycosyltransferase subunit DAD1 OS=Homo sapiens OX=9606 GN=DAD1 PE=1 SV=3	0	5.024	11	1	1	1	1	113	12.5	7.08	3.46	1	0	15817259	15817259	1
FALSE	High	Master Protein	P62917	60S ribosomal protein L8 OS=Homo sapiens OX=9606 GN=RPL8 PE=1 SV=2	0	5.017	10	3	4	3	3	257	28	11.03	9.12	3	0	1.63923e+07	1.63923e+07	1
FALSE	High	Master Protein	Q969I3	Glycine N-acyltransferase-like protein 1 OS=Homo sapiens OX=9606 GN=GLYATL1 PE=1 SV=1	0	5.005	5	1	1	1	1	302	35.1	6.87	3.37	1	0	605419	605419	1
FALSE	High	Master Protein	G3V0H7	Putative solute carrier organic anion transporter family member 1B7 OS=Homo sapiens OX=9606 GN=SLCO1B7 PE=5 SV=1	0	5.001	4	3	3	1	1	640	71.2	8.5	5.64	3	0	4.11124e+06	4.11124e+06	1
FALSE	High	Master Protein	Q9Y512	Sorting and assembly machinery component 50 homolog OS=Homo sapiens OX=9606 GN=SAMM50 PE=1 SV=3	0	4.986	4	2	2	2	2	469	51.9	6.9	2.47	2	0	1.4332e+06	1.4332e+06	1
FALSE	High	Master Protein	Q9Y672	Dolichyl pyrophosphate Man9GlcNAc2 alpha-1,3-glucosyltransferase OS=Homo sapiens OX=9606 GN=ALG6 PE=1 SV=2	0	4.979	5	3	3	3	3	507	58.1	8.46	5.62	3	0	8.33098e+06	8.33098e+06	1
FALSE	High	Master Protein	Q5RI15	Cytochrome c oxidase assembly protein COX20, mitochondrial OS=Homo sapiens OX=9606 GN=COX20 PE=1 SV=2	0	4.978	12	1	1	1	1	118	13.3	8.76	3.36	1	0	755095	755095	1
FALSE	High	Master Protein	Q96IU4	Protein ABHD14B OS=Homo sapiens OX=9606 GN=ABHD14B PE=1 SV=1	0	4.965	7	1	1	1	1	210	22.3	6.4	3.21	1	0	265898	265898	1
FALSE	High	Master Protein	Q15417	Calponin-3 OS=Homo sapiens OX=9606 GN=CNN3 PE=1 SV=1	0	4.964	3	1	2	1	1	329	36.4	6.05	2.33	1	0	1.68529e+06	1.68529e+06	1
FALSE	High	Master Protein	Q07954	Prolow-density lipoprotein receptor-related protein 1 OS=Homo sapiens OX=9606 GN=LRP1 PE=1 SV=2	0	4.939	0	2	2	2	2	4544	504.3	5.39	4.84	2	0	1.04423e+06	1.04423e+06	1
FALSE	High	Master Protein	Q8NET6	Carbohydrate sulfotransferase 13 OS=Homo sapiens OX=9606 GN=CHST13 PE=1 SV=1	0	4.935	9	3	3	3	3	341	38.9	10.55	3.98	3	0	7.94594e+06	7.94594e+06	1
FALSE	High	Master Protein	O00168	Phospholemman OS=Homo sapiens OX=9606 GN=FXYD1 PE=1 SV=2	0	4.929	13	1	2	1	1	92	10.4	9.14	5.14	1	0	2.33419e+06	2.33419e+06	1
FALSE	High	Master Protein	P08729	Keratin, type II cytoskeletal 7 OS=Homo sapiens OX=9606 GN=KRT7 PE=1 SV=5	0	4.922	4	2	2	1	1	469	51.4	5.48	4.61	2	0	326759	326759	1
FALSE	High	Master Protein	O14618	Copper chaperone for superoxide dismutase OS=Homo sapiens OX=9606 GN=CCS PE=1 SV=1	0	4.922	5	1	1	1	1	274	29	5.58	2.46	1	0	367926	367926	1
FALSE	High	Master Protein	P61006	Ras-related protein Rab-8A OS=Homo sapiens OX=9606 GN=RAB8A PE=1 SV=1	0	4.914	10	2	2	1	1	207	23.7	9.07	2.06	2	0	430365	430365	1
FALSE	High	Master Protein	Q15166	Serum paraoxonase/lactonase 3 OS=Homo sapiens OX=9606 GN=PON3 PE=1 SV=3	0	4.899	5	2	2	2	2	354	39.6	5.41	4.22	2	0	3.55734e+06	3.55734e+06	1
FALSE	High	Master Protein	P36551	Oxygen-dependent coproporphyrinogen-III oxidase, mitochondrial OS=Homo sapiens OX=9606 GN=CPOX PE=1 SV=3	0	4.889	4	2	2	2	2	454	50.1	8.25	2.16	2	0	1.20472e+06	1.20472e+06	1
FALSE	High	Master Protein	P34913	Bifunctional epoxide hydrolase 2 OS=Homo sapiens OX=9606 GN=EPHX2 PE=1 SV=2	0	4.885	4	3	3	3	3	555	62.6	6.28	4.4	3	0	4.35958e+06	4.35958e+06	1
FALSE	High	Master Protein	Q9BSH5	Haloacid dehalogenase-like hydrolase domain-containing protein 3 OS=Homo sapiens OX=9606 GN=HDHD3 PE=1 SV=1	0	4.884	8	2	2	2	2	251	28	6.71	4.57	2	0	516047	516047	1
FALSE	High	Master Protein	P46952	3-hydroxyanthranilate 3,4-dioxygenase OS=Homo sapiens OX=9606 GN=HAAO PE=1 SV=2	0	4.88	5	1	1	1	1	286	32.5	5.88	3.41	1	0	386188	386188	1
FALSE	High	Master Protein	P40121	Macrophage-capping protein OS=Homo sapiens OX=9606 GN=CAPG PE=1 SV=2	0	4.88	4	1	1	1	1	348	38.5	6.19	3.16	1	0	304786	304786	1
FALSE	High	Master Protein	Q16706	Alpha-mannosidase 2 OS=Homo sapiens OX=9606 GN=MAN2A1 PE=1 SV=2	0	4.878	1	1	1	1	1	1144	131.1	7.58	3.3	1	0	567212	567212	1
FALSE	High	Master Protein	P28676	Grancalcin OS=Homo sapiens OX=9606 GN=GCA PE=1 SV=2	0	4.875	9	2	3	2	2	217	24	5.21	1.75	2	0	3.01963e+06	3.01963e+06	1
FALSE	High	Master Protein	P27144	Adenylate kinase 4, mitochondrial OS=Homo sapiens OX=9606 GN=AK4 PE=1 SV=1	0	4.871	14	3	3	3	3	223	25.3	8.4	6.15	3	0	2.78951e+06	2.78951e+06	1
FALSE	High	Master Protein	Q9BW60	Elongation of very long chain fatty acids protein 1 OS=Homo sapiens OX=9606 GN=ELOVL1 PE=1 SV=1	0	4.869	5	1	1	1	1	279	32.6	9.6	3.43	1	0	435456	435456	1
FALSE	High	Master Protein	Q9UHQ9	NADH-cytochrome b5 reductase 1 OS=Homo sapiens OX=9606 GN=CYB5R1 PE=1 SV=1	0	4.845	9	3	3	3	3	305	34.1	9.38	4	3	0	5.23639e+06	5.23639e+06	1
FALSE	High	Master Protein	P35606	Coatomer subunit beta' OS=Homo sapiens OX=9606 GN=COPB2 PE=1 SV=2	0	4.82	2	2	2	2	2	906	102.4	5.27	3.73	2	0	935693	935693	1
FALSE	High	Master Protein	P54136	Arginine--tRNA ligase, cytoplasmic OS=Homo sapiens OX=9606 GN=RARS1 PE=1 SV=2	0	4.8	2	1	1	1	1	660	75.3	6.68	2.95	1	0	231534	231534	1
FALSE	High	Master Protein	Q53H12	Acylglycerol kinase, mitochondrial OS=Homo sapiens OX=9606 GN=AGK PE=1 SV=2	0	4.797	5	2	2	2	2	422	47.1	8.09	3.8	2	0	976414	976414	1
FALSE	High	Master Protein	Q8N2U9	Solute carrier family 66 member 2 OS=Homo sapiens OX=9606 GN=SLC66A2 PE=1 SV=1	0	4.796	4	1	1	1	1	271	30.5	8.18	2.86	1	0			1
FALSE	High	Master Protein	P03886	NADH-ubiquinone oxidoreductase chain 1 OS=Homo sapiens OX=9606 GN=MT-ND1 PE=1 SV=1	0	4.779	6	2	2	2	2	318	35.6	6.55	1.8	2	0	850777	850777	1
FALSE	High	Master Protein	Q9NQR4	Omega-amidase NIT2 OS=Homo sapiens OX=9606 GN=NIT2 PE=1 SV=1	0	4.778	4	1	1	1	1	276	30.6	7.21	3.18	1	0			1
FALSE	High	Master Protein	Q86UB9	Transmembrane protein 135 OS=Homo sapiens OX=9606 GN=TMEM135 PE=2 SV=2	0	4.76	3	1	1	1	1	458	52.3	9.45	2.61	1	0			1
FALSE	High	Master Protein	O75340	Programmed cell death protein 6 OS=Homo sapiens OX=9606 GN=PDCD6 PE=1 SV=1	0	4.76	6	1	1	1	1	191	21.9	5.4	3.28	1	0	562795	562795	1
FALSE	High	Master Protein	P60059	Protein transport protein Sec61 subunit gamma OS=Homo sapiens OX=9606 GN=SEC61G PE=1 SV=1	0	4.749	18	1	1	1	1	68	7.7	9.99	3.4	1	0	990287	990287	1	Acetyl [N-Term]
FALSE	High	Master Protein	Q9H0E2	Toll-interacting protein OS=Homo sapiens OX=9606 GN=TOLLIP PE=1 SV=1	0	4.739	5	1	1	1	1	274	30.3	5.97	3.14	1	0	259959	259959	1
FALSE	High	Master Protein	P13693	Translationally-controlled tumor protein OS=Homo sapiens OX=9606 GN=TPT1 PE=1 SV=1	0	4.734	8	1	1	1	1	172	19.6	4.93	2.97	1	0	529897	529897	1
FALSE	High	Master Protein	O00232	26S proteasome non-ATPase regulatory subunit 12 OS=Homo sapiens OX=9606 GN=PSMD12 PE=1 SV=3	0	4.73	3	1	1	1	1	456	52.9	7.65	2.88	1	0			1
FALSE	High	Master Protein	O95573	Long-chain-fatty-acid--CoA ligase 3 OS=Homo sapiens OX=9606 GN=ACSL3 PE=1 SV=3	0	4.716	2	1	1	1	1	720	80.4	8.38	2.5	1	0	523821	523821	1
FALSE	High	Master Protein	P49961	Ectonucleoside triphosphate diphosphohydrolase 1 OS=Homo sapiens OX=9606 GN=ENTPD1 PE=1 SV=1	0	4.709	4	2	2	2	2	510	57.9	6.34	3.28	2	0	747894	747894	1
FALSE	High	Master Protein	Q03692	Collagen alpha-1(X) chain OS=Homo sapiens OX=9606 GN=COL10A1 PE=1 SV=2	0	4.697	2	1	1	1	1	680	66.1	9.67	3.1	1	0	3.27862e+06	3.27862e+06	1
FALSE	High	Master Protein	P43307	Translocon-associated protein subunit alpha OS=Homo sapiens OX=9606 GN=SSR1 PE=1 SV=3	0	4.69	7	2	2	2	2	286	32.2	4.49	4.06	2	0	3.85094e+06	3.85094e+06	1
FALSE	High	Master Protein	P12544	Granzyme A OS=Homo sapiens OX=9606 GN=GZMA PE=1 SV=2	0	4.688	9	2	2	2	2	262	29	8.91	1.83	2	0	826033	826033	1
FALSE	High	Master Protein	Q03252	Lamin-B2 OS=Homo sapiens OX=9606 GN=LMNB2 PE=1 SV=4	0	4.667	4	3	4	3	3	620	69.9	5.59	3.73	3	0	3.12376e+06	3.12376e+06	1
FALSE	High	Master Protein	Q5R3I4	Tetratricopeptide repeat protein 38 OS=Homo sapiens OX=9606 GN=TTC38 PE=1 SV=1	0	4.666	4	2	2	2	2	469	52.8	5.99	2.67	2	0	1.1321e+06	1.1321e+06	1
FALSE	High	Master Protein	Q7Z3B0	Small integral membrane protein 15 OS=Homo sapiens OX=9606 GN=SMIM15 PE=3 SV=1	0	4.662	16	1	1	1	1	74	8.6	9.82	2.88	1	0	613667	613667	1
FALSE	High	Master Protein	Q01469	Fatty acid-binding protein 5 OS=Homo sapiens OX=9606 GN=FABP5 PE=1 SV=3	0	4.656	13	2	2	2	2	135	15.2	7.01	4.37	2	0	1.73744e+06	1.73744e+06	1
FALSE	High	Master Protein	Q92820	Gamma-glutamyl hydrolase OS=Homo sapiens OX=9606 GN=GGH PE=1 SV=2	0	4.647	5	1	1	1	1	318	35.9	7.11	2.94	1	0	682068	682068	1
FALSE	High	Master Protein	O60313	Dynamin-like 120 kDa protein, mitochondrial OS=Homo sapiens OX=9606 GN=OPA1 PE=1 SV=3	0	4.638	2	2	2	2	2	960	111.6	7.87	2.01	2	0	697756	697756	1
FALSE	High	Master Protein	P53999	Activated RNA polymerase II transcriptional coactivator p15 OS=Homo sapiens OX=9606 GN=SUB1 PE=1 SV=3	0	4.634	10	1	1	1	1	127	14.4	9.6	2.96	1	0	532674	532674	1
FALSE	High	Master Protein	P02786	Transferrin receptor protein 1 OS=Homo sapiens OX=9606 GN=TFRC PE=1 SV=2	0	4.606	3	2	2	2	2	760	84.8	6.61	1.99	2	0	1.16253e+06	1.16253e+06	1
FALSE	High	Master Protein	A6NLP5	Tetratricopeptide repeat protein 36 OS=Homo sapiens OX=9606 GN=TTC36 PE=1 SV=1	0	4.606	7	1	1	1	1	189	20.9	5.12	3.69	1	0	730883	730883	1
FALSE	High	Master Protein	Q9UBX1	Cathepsin F OS=Homo sapiens OX=9606 GN=CTSF PE=1 SV=1	0	4.581	4	2	2	2	2	484	53.3	8.22	3.85	2	0	919710	919710	1
FALSE	High	Master Protein	Q8WVM8	Sec1 family domain-containing protein 1 OS=Homo sapiens OX=9606 GN=SCFD1 PE=1 SV=4	0	4.579	4	2	2	2	2	642	72.3	6.27	4.15	2	0	439162	439162	1
FALSE	High	Master Protein	P48651	Phosphatidylserine synthase 1 OS=Homo sapiens OX=9606 GN=PTDSS1 PE=1 SV=1	0	4.57	3	1	1	1	1	473	55.5	8.43	3.03	1	0	1.56884e+06	1.56884e+06	1
FALSE	High	Master Protein	O75521	Enoyl-CoA delta isomerase 2 OS=Homo sapiens OX=9606 GN=ECI2 PE=1 SV=4	0	4.561	7	2	2	2	2	394	43.6	9	5.37	2	0	1.77751e+06	1.77751e+06	1
FALSE	High	Master Protein	P09382	Galectin-1 OS=Homo sapiens OX=9606 GN=LGALS1 PE=1 SV=2	0	4.549	9	1	1	1	1	135	14.7	5.5	2.16	1	0	927974	927974	1
FALSE	High	Master Protein	P26885	Peptidyl-prolyl cis-trans isomerase FKBP2 OS=Homo sapiens OX=9606 GN=FKBP2 PE=1 SV=2	0	4.543	8	1	1	1	1	142	15.6	9.13	2.38	1	0	3.43722e+06	3.43722e+06	1
FALSE	High	Master Protein	Q96CM8	Medium-chain acyl-CoA ligase ACSF2, mitochondrial OS=Homo sapiens OX=9606 GN=ACSF2 PE=1 SV=2	0	4.533	3	2	2	2	2	615	68.1	7.55	2.13	2	0	3.04853e+06	3.04853e+06	1
FALSE	High	Master Protein	O43399	Tumor protein D54 OS=Homo sapiens OX=9606 GN=TPD52L2 PE=1 SV=2	0	4.524	10	1	1	1	1	206	22.2	5.36	3.57	1	0	174418	174418	1
FALSE	High	Master Protein	Q96BI3	Gamma-secretase subunit APH-1A OS=Homo sapiens OX=9606 GN=APH1A PE=1 SV=1	0	4.517	5	1	1	1	1	265	29	7.9	2.99	1	0	485184	485184	1
FALSE	High	Master Protein	Q8TBQ9	Protein kish-A OS=Homo sapiens OX=9606 GN=TMEM167A PE=1 SV=1	0	4.496	25	2	2	2	2	72	8.1	8.95	4.81	2	0	1.79018e+07	1.79018e+07	1
FALSE	High	Master Protein	Q9NVH1	DnaJ homolog subfamily C member 11 OS=Homo sapiens OX=9606 GN=DNAJC11 PE=1 SV=2	0	4.491	5	2	2	2	2	559	63.2	8.4	2.73	2	0	723980	723980	1
FALSE	High	Master Protein	O95571	Persulfide dioxygenase ETHE1, mitochondrial OS=Homo sapiens OX=9606 GN=ETHE1 PE=1 SV=2	0	4.488	6	1	1	1	1	254	27.9	6.83	3.13	1	0	433375	433375	1
FALSE	High	Master Protein	Q9H553	Alpha-1,3/1,6-mannosyltransferase ALG2 OS=Homo sapiens OX=9606 GN=ALG2 PE=1 SV=1	0	4.486	3	1	1	1	1	416	47.1	7.05	2.63	1	0	272513	272513	1
FALSE	High	Master Protein	P07902	Galactose-1-phosphate uridylyltransferase OS=Homo sapiens OX=9606 GN=GALT PE=1 SV=3	0	4.47	4	1	1	1	1	379	43.3	6.99	2.17	1	0	254386	254386	1
FALSE	High	Master Protein	P83731	60S ribosomal protein L24 OS=Homo sapiens OX=9606 GN=RPL24 PE=1 SV=1	0	4.455	11	2	2	2	2	157	17.8	11.25	4.93	2	0	3.03409e+06	3.03409e+06	1
FALSE	High	Master Protein	O43760	Synaptogyrin-2 OS=Homo sapiens OX=9606 GN=SYNGR2 PE=1 SV=1	0	4.455	9	2	2	2	2	224	24.8	4.94	4.25	2	0	7.5648e+06	7.5648e+06	1
FALSE	High	Master Protein	P18085	ADP-ribosylation factor 4 OS=Homo sapiens OX=9606 GN=ARF4 PE=1 SV=3	0	4.443	10	2	2	2	2	180	20.5	7.14	2.18	2	0	4.22914e+06	4.22914e+06	1
FALSE	High	Master Protein	Q96A26	Protein FAM162A OS=Homo sapiens OX=9606 GN=FAM162A PE=1 SV=2	0	4.42	12	2	2	2	2	154	17.3	9.77	4.22	2	0	8.17053e+06	8.17053e+06	1
FALSE	High	Master Protein	P62280	40S ribosomal protein S11 OS=Homo sapiens OX=9606 GN=RPS11 PE=1 SV=3	0	4.414	15	3	3	3	3	158	18.4	10.3	1.62	3	0	1.13975e+07	1.13975e+07	1
FALSE	High	Master Protein	O43181	NADH dehydrogenase [ubiquinone] iron-sulfur protein 4, mitochondrial OS=Homo sapiens OX=9606 GN=NDUFS4 PE=1 SV=1	0	4.414	9	1	1	1	1	175	20.1	10.3	3.47	1	0	783042	783042	1
FALSE	High	Master Protein	P08174	Complement decay-accelerating factor OS=Homo sapiens OX=9606 GN=CD55 PE=1 SV=4	0	4.411	4	2	2	2	2	381	41.4	7.59	4.51	2	0	1.67687e+06	1.67687e+06	1
FALSE	High	Master Protein	Q969I6	Sodium-coupled neutral amino acid transporter 4 OS=Homo sapiens OX=9606 GN=SLC38A4 PE=1 SV=1	0	4.401	3	2	2	2	2	547	60.7	6.47	2.99	2	0	5.53719e+06	5.53719e+06	1
FALSE	High	Master Protein	P31948	Stress-induced-phosphoprotein 1 OS=Homo sapiens OX=9606 GN=STIP1 PE=1 SV=1	0	4.383	3	2	2	2	2	543	62.6	6.8	2.18	2	0	950717	950717	1
FALSE	High	Master Protein	P43007	Neutral amino acid transporter A OS=Homo sapiens OX=9606 GN=SLC1A4 PE=1 SV=1	0	4.375	2	1	1	1	1	532	55.7	6.25	2.85	1	0	219662	219662	1
FALSE	High	Master Protein	Q9UEW3	Macrophage receptor MARCO OS=Homo sapiens OX=9606 GN=MARCO PE=1 SV=1	0	4.373	2	1	1	1	1	520	52.6	8.78	0	1	0	315001	315001	1
FALSE	High	Master Protein	P30048	Thioredoxin-dependent peroxide reductase, mitochondrial OS=Homo sapiens OX=9606 GN=PRDX3 PE=1 SV=3	0	4.305	7	2	3	2	2	256	27.7	7.78	5	2	0	1.04895e+07	1.04895e+07	1
FALSE	High	Master Protein	Q14624	Inter-alpha-trypsin inhibitor heavy chain H4 OS=Homo sapiens OX=9606 GN=ITIH4 PE=1 SV=4	0	4.302	2	2	2	2	2	930	103.3	6.98	3.96	2	0	1.20706e+06	1.20706e+06	1
FALSE	High	Master Protein	P35558	Phosphoenolpyruvate carboxykinase, cytosolic [GTP] OS=Homo sapiens OX=9606 GN=PCK1 PE=1 SV=3	0	4.298	4	2	3	2	2	622	69.2	6.14	6.95	2	0	694277	694277	1
FALSE	High	Master Protein	P78344	Eukaryotic translation initiation factor 4 gamma 2 OS=Homo sapiens OX=9606 GN=EIF4G2 PE=1 SV=1	0	4.297	2	2	2	2	2	907	102.3	7.14	3.73	2	0	556709	556709	1
FALSE	High	Master Protein	P01591	Immunoglobulin J chain OS=Homo sapiens OX=9606 GN=JCHAIN PE=1 SV=4	0	4.296	8	1	1	1	1	159	18.1	5.24	2.96	1	0	3527085	3527085	1
FALSE	High	Master Protein	Q8NBU5	ATPase family AAA domain-containing protein 1 OS=Homo sapiens OX=9606 GN=ATAD1 PE=1 SV=1	0	4.294	5	2	2	2	2	361	40.7	6.9	4.82	2	0	4.38538e+06	4.38538e+06	1
FALSE	High	Master Protein	Q8TEM1	Nuclear pore membrane glycoprotein 210 OS=Homo sapiens OX=9606 GN=NUP210 PE=1 SV=3	0	4.288	1	2	2	2	2	1887	205	6.81	2.28	2	0	1.6331e+06	1.6331e+06	1
FALSE	High	Master Protein	Q9UPI3	Feline leukemia virus subgroup C receptor-related protein 2 OS=Homo sapiens OX=9606 GN=FLVCR2 PE=1 SV=1	0	4.288	2	1	1	1	1	526	57.2	6.18	2.58	1	0	855058	855058	1
FALSE	High	Master Protein	P07203	Glutathione peroxidase 1 OS=Homo sapiens OX=9606 GN=GPX1 PE=1 SV=4	0	4.284	9	2	2	2	2	203	22.1	6.55	4.84	2	0	1.6086e+06	1.6086e+06	1
FALSE	High	Master Protein	Q96AE4	Far upstream element-binding protein 1 OS=Homo sapiens OX=9606 GN=FUBP1 PE=1 SV=3	0	4.278	2	2	2	0	1	644	67.5	7.61	2.16	2	1	1.11102e+06	1.11102e+06	1
FALSE	High	Master Protein	O14773	Tripeptidyl-peptidase 1 OS=Homo sapiens OX=9606 GN=TPP1 PE=1 SV=2	0	4.272	3	1	1	1	1	563	61.2	6.48	3.95	1	0	662489	662489	1
FALSE	High	Master Protein	Q9NR31	GTP-binding protein SAR1a OS=Homo sapiens OX=9606 GN=SAR1A PE=1 SV=1	0	4.26	10	2	2	1	1	198	22.4	6.68	2.41	2	1	3.85377e+06	3.85377e+06	1
FALSE	High	Master Protein	Q8N2S1	Latent-transforming growth factor beta-binding protein 4 OS=Homo sapiens OX=9606 GN=LTBP4 PE=1 SV=2	0	4.258	1	1	1	1	1	1624	173.3	5.43	3.46	1	0	369522	369522	1
FALSE	High	Master Protein	Q86UP2	Kinectin OS=Homo sapiens OX=9606 GN=KTN1 PE=1 SV=1	0	4.237	2	2	2	2	2	1357	156.2	5.64	2.53	2	0	543638	543638	1
FALSE	High	Master Protein	Q92945	Far upstream element-binding protein 2 OS=Homo sapiens OX=9606 GN=KHSRP PE=1 SV=4	0	4.224	3	2	2	1	1	711	73.1	7.3	2.66	2	0	387766	387766	1
FALSE	High	Master Protein	P51571	Translocon-associated protein subunit delta OS=Homo sapiens OX=9606 GN=SSR4 PE=1 SV=1	0	4.224	6	1	1	1	1	173	19	6.15	2.84	1	0	383231	383231	1
FALSE	High	Master Protein	Q9H0U3	Magnesium transporter protein 1 OS=Homo sapiens OX=9606 GN=MAGT1 PE=1 SV=1	0	4.209	5	2	2	2	2	335	38	9.63	3.95	2	0	7.60306e+06	7.60306e+06	1
FALSE	High	Master Protein	P62857	40S ribosomal protein S28 OS=Homo sapiens OX=9606 GN=RPS28 PE=1 SV=1	0	4.201	17	1	1	1	1	69	7.8	10.7	3.05	1	0	536571	536571	1
FALSE	High	Master Protein	Q6YN16	Hydroxysteroid dehydrogenase-like protein 2 OS=Homo sapiens OX=9606 GN=HSDL2 PE=1 SV=1	0	4.189	5	2	3	2	2	418	45.4	7.99	2.14	2	0	2.91562e+06	2.91562e+06	1
FALSE	High	Master Protein	Q14444	Caprin-1 OS=Homo sapiens OX=9606 GN=CAPRIN1 PE=1 SV=2	0	4.186	4	3	3	3	3	709	78.3	5.25	3.29	3	0	988620	988620	1
FALSE	High	Master Protein	O96005	Cleft lip and palate transmembrane protein 1 OS=Homo sapiens OX=9606 GN=CLPTM1 PE=1 SV=1	0	4.175	2	1	1	1	1	669	76	6.3	2.92	1	0	339326	339326	1
FALSE	High	Master Protein	P35575	Glucose-6-phosphatase OS=Homo sapiens OX=9606 GN=G6PC PE=1 SV=2	0	4.171	3	1	1	1	1	357	40.5	8.47	3.55	1	0	3.03772e+06	3.03772e+06	1
FALSE	High	Master Protein	Q53FZ2	Acyl-coenzyme A synthetase ACSM3, mitochondrial OS=Homo sapiens OX=9606 GN=ACSM3 PE=1 SV=2	0	4.164	3	2	2	2	2	586	66.1	9.04	2.68	2	0	1.02143e+06	1.02143e+06	1
FALSE	High	Master Protein	P35998	26S proteasome regulatory subunit 7 OS=Homo sapiens OX=9606 GN=PSMC2 PE=1 SV=3	0	4.158	4	2	2	2	2	433	48.6	5.95	3.48	2	0	1.0614e+06	1.0614e+06	1
FALSE	High	Master Protein	Q86YB7	Enoyl-CoA hydratase domain-containing protein 2, mitochondrial OS=Homo sapiens OX=9606 GN=ECHDC2 PE=1 SV=2	0	4.145	9	2	2	2	2	292	31.1	8.72	4.46	2	0	3.22592e+06	3.22592e+06	1
FALSE	High	Master Protein	P24534	Elongation factor 1-beta OS=Homo sapiens OX=9606 GN=EEF1B2 PE=1 SV=3	0	4.126	6	1	1	1	1	225	24.7	4.67	3.12	1	0	1.06093e+06	1.06093e+06	1
FALSE	High	Master Protein	Q7L1Q6	Basic leucine zipper and W2 domain-containing protein 1 OS=Homo sapiens OX=9606 GN=BZW1 PE=1 SV=1	0	4.1	4	2	2	2	2	419	48	5.92	2.88	2	0	774335	774335	1
FALSE	High	Master Protein	P04083	Annexin A1 OS=Homo sapiens OX=9606 GN=ANXA1 PE=1 SV=2	0	4.084	6	2	2	2	2	346	38.7	7.02	2.14	2	0	1.16296e+06	1.16296e+06	1
FALSE	High	Master Protein	Q8IYB3	Serine/arginine repetitive matrix protein 1 OS=Homo sapiens OX=9606 GN=SRRM1 PE=1 SV=2	0	4.063	1	1	1	1	1	904	102.3	11.84	3.5	1	0	232824	232824	1
FALSE	High	Master Protein	Q14031	Collagen alpha-6(IV) chain OS=Homo sapiens OX=9606 GN=COL4A6 PE=1 SV=3	0	4.061	1	1	1	1	1	1691	163.7	9.2	2.21	1	0	116408	116408	1
FALSE	High	Master Protein	Q92954	Proteoglycan 4 OS=Homo sapiens OX=9606 GN=PRG4 PE=1 SV=3	0	4.056	1	1	1	1	1	1404	151	9.51	2.28	1	0			1
FALSE	High	Master Protein	P20132	L-serine dehydratase/L-threonine deaminase OS=Homo sapiens OX=9606 GN=SDS PE=1 SV=2	0	4.046	7	2	2	2	2	328	34.6	8.02	2.71	2	0	2.8208e+06	2.8208e+06	1
FALSE	High	Master Protein	P25786	Proteasome subunit alpha type-1 OS=Homo sapiens OX=9606 GN=PSMA1 PE=1 SV=1	0	4.038	8	2	3	2	2	263	29.5	6.61	0	2	0	1.16186e+06	1.16186e+06	1
FALSE	High	Master Protein	P59190	Ras-related protein Rab-15 OS=Homo sapiens OX=9606 GN=RAB15 PE=1 SV=1	0	4.037	5	1	1	1	1	212	24.4	5.71	2.52	1	0	12343534	12343534	1
FALSE	High	Master Protein	Q5BKT4	Dol-P-Glc:Glc(2)Man(9)GlcNAc(2)-PP-Dol alpha-1,2-glucosyltransferase OS=Homo sapiens OX=9606 GN=ALG10 PE=1 SV=1	0	4.037	5	3	4	1	3	473	55.6	9.29	8.21	3	0	2.70576e+06	2.70576e+06	1
FALSE	High	Master Protein	P53396	ATP-citrate synthase OS=Homo sapiens OX=9606 GN=ACLY PE=1 SV=3	0	4.027	1	1	1	1	1	1101	120.8	7.33	3.59	1	0	866750	866750	1
FALSE	High	Master Protein	P12081	Histidine--tRNA ligase, cytoplasmic OS=Homo sapiens OX=9606 GN=HARS1 PE=1 SV=2	0	4.025	2	1	1	1	1	509	57.4	5.88	2.52	1	0	175783	175783	1
FALSE	High	Master Protein	P53597	Succinate--CoA ligase [ADP/GDP-forming] subunit alpha, mitochondrial OS=Homo sapiens OX=9606 GN=SUCLG1 PE=1 SV=4	0	4.02	6	2	2	2	2	346	36.2	8.79	2.38	2	0	8.44027e+06	8.44027e+06	1
FALSE	High	Master Protein	P63244	Receptor of activated protein C kinase 1 OS=Homo sapiens OX=9606 GN=RACK1 PE=1 SV=3	0	4.011	6	2	2	2	2	317	35.1	7.69	4.3	2	0	1.37382e+06	1.37382e+06	1
FALSE	High	Master Protein	P31512	Dimethylaniline monooxygenase [N-oxide-forming] 4 OS=Homo sapiens OX=9606 GN=FMO4 PE=1 SV=3	0	4.008	3	2	2	1	1	558	63.3	8.46	2.73	2	0	397456	397456	1
FALSE	High	Master Protein	O00244	Copper transport protein ATOX1 OS=Homo sapiens OX=9606 GN=ATOX1 PE=1 SV=1	0	4.006	25	1	1	1	1	68	7.4	7.24	2.25	1	0	319164	319164	1
FALSE	High	Master Protein	P08575	Receptor-type tyrosine-protein phosphatase C OS=Homo sapiens OX=9606 GN=PTPRC PE=1 SV=3	0	4.002	1	2	2	2	2	1306	147.4	6.15	2.52	2	0	930361	930361	1
FALSE	High	Master Protein	Q9Y6M5	Zinc transporter 1 OS=Homo sapiens OX=9606 GN=SLC30A1 PE=1 SV=3	0	3.997	6	3	3	3	3	507	55.3	6.48	3.55	3	0	1.7474e+06	1.7474e+06	1
FALSE	High	Master Protein	P50225	Sulfotransferase 1A1 OS=Homo sapiens OX=9606 GN=SULT1A1 PE=1 SV=3	0	3.994	10	3	3	1	3	295	34.1	6.62	3.63	3	0	1.22928e+07	1.22928e+07	1
FALSE	High	Master Protein	P49588	Alanine--tRNA ligase, cytoplasmic OS=Homo sapiens OX=9606 GN=AARS1 PE=1 SV=2	0	3.964	1	1	1	1	1	968	106.7	5.53	2.09	1	0	640344	640344	1
FALSE	High	Master Protein	P01700	Immunoglobulin lambda variable 1-47 OS=Homo sapiens OX=9606 GN=IGLV1-47 PE=1 SV=2	0	3.955	11	1	1	1	1	117	12.3	5.91	2.54	1	0	629454	629454	1
FALSE	High	Master Protein	P43304	Glycerol-3-phosphate dehydrogenase, mitochondrial OS=Homo sapiens OX=9606 GN=GPD2 PE=1 SV=3	0	3.953	2	1	1	1	1	727	80.8	7.69	2.83	1	0	317617	317617	1
FALSE	High	Master Protein	P48444	Coatomer subunit delta OS=Homo sapiens OX=9606 GN=ARCN1 PE=1 SV=1	0	3.943	2	1	1	1	1	511	57.2	6.21	3.53	1	0	959304	959304	1
FALSE	High	Master Protein	P00414	Cytochrome c oxidase subunit 3 OS=Homo sapiens OX=9606 GN=MT-CO3 PE=1 SV=2	0	3.937	3	1	2	1	1	261	29.9	7.31	2.34	1	0	1.0303e+06	1.0303e+06	1
FALSE	High	Master Protein	P01008	Antithrombin-III OS=Homo sapiens OX=9606 GN=SERPINC1 PE=1 SV=1	0	3.929	5	3	3	3	3	464	52.6	6.71	3.62	3	0	5287214	5287214	1
FALSE	High	Master Protein	P49458	Signal recognition particle 9 kDa protein OS=Homo sapiens OX=9606 GN=SRP9 PE=1 SV=2	0	3.923	13	1	1	1	1	86	10.1	7.97	2.4	1	0	178269	178269	1
FALSE	High	Master Protein	O95070	Protein YIF1A OS=Homo sapiens OX=9606 GN=YIF1A PE=1 SV=2	0	3.917	5	1	1	1	1	293	32	8.95	2.63	1	0	923971	923971	1
FALSE	High	Master Protein	Q9NVV0	Trimeric intracellular cation channel type B OS=Homo sapiens OX=9606 GN=TMEM38B PE=1 SV=1	0	3.913	4	1	1	1	1	291	32.5	9.06	2.47	1	0	629684	629684	1
FALSE	High	Master Protein	P51636	Caveolin-2 OS=Homo sapiens OX=9606 GN=CAV2 PE=1 SV=2	0	3.913	10	1	1	1	1	162	18.3	5.27	3.37	1	0	486003	486003	1
FALSE	High	Master Protein	P21953	2-oxoisovalerate dehydrogenase subunit beta, mitochondrial OS=Homo sapiens OX=9606 GN=BCKDHB PE=1 SV=2	0	3.909	3	1	1	1	1	392	43.1	6.29	2.24	1	0	644050	644050	1
FALSE	High	Master Protein	Q9BRK5	45 kDa calcium-binding protein OS=Homo sapiens OX=9606 GN=SDF4 PE=1 SV=1	0	3.905	3	1	1	1	1	362	41.8	4.86	1.97	1	0	406257	406257	1
FALSE	High	Master Protein	Q9HC38	Glyoxalase domain-containing protein 4 OS=Homo sapiens OX=9606 GN=GLOD4 PE=1 SV=1	0	3.9	4	1	1	1	1	313	34.8	5.6	2.96	1	0	399147	399147	1
FALSE	High	Master Protein	P47989	Xanthine dehydrogenase/oxidase OS=Homo sapiens OX=9606 GN=XDH PE=1 SV=4	0	3.895	1	2	2	2	2	1333	146.3	7.66	2.01	2	0	880768	880768	1
FALSE	High	Master Protein	Q86UD5	Sodium/hydrogen exchanger 9B2 OS=Homo sapiens OX=9606 GN=SLC9B2 PE=1 SV=2	0	3.892	5	2	2	2	2	537	57.5	6.71	4.03	2	0	1.61713e+06	1.61713e+06	1
FALSE	High	Master Protein	P03897	NADH-ubiquinone oxidoreductase chain 3 OS=Homo sapiens OX=9606 GN=MT-ND3 PE=1 SV=1	0	3.888	13	1	1	1	1	115	13.2	4.44	2.75	1	0	284780	284780	1
FALSE	High	Master Protein	P0DN79	Cystathionine beta-synthase-like protein OS=Homo sapiens OX=9606 GN=CBSL PE=1 SV=1	0	3.876	3	2	2	2	2	551	60.5	6.65	2.81	2	0	2.58854e+06	2.58854e+06	1
FALSE	High	Master Protein	P99999	Cytochrome c OS=Homo sapiens OX=9606 GN=CYCS PE=1 SV=2	0	3.868	18	2	2	2	2	105	11.7	9.57	5.41	2	0	3.14621e+06	3.14621e+06	1
FALSE	High	Master Protein	Q99735	Microsomal glutathione S-transferase 2 OS=Homo sapiens OX=9606 GN=MGST2 PE=1 SV=1	0	3.867	10	1	2	1	1	147	16.6	9.55	5.11	1	0	15747660	15747660	1
FALSE	High	Master Protein	Q8N5K1	CDGSH iron-sulfur domain-containing protein 2 OS=Homo sapiens OX=9606 GN=CISD2 PE=1 SV=1	0	3.861	14	2	2	2	2	135	15.3	9.61	4.03	2	0	1.72893e+06	1.72893e+06	1
FALSE	High	Master Protein	P09543	2',3'-cyclic-nucleotide 3'-phosphodiesterase OS=Homo sapiens OX=9606 GN=CNP PE=1 SV=2	0	3.856	4	2	2	2	2	421	47.5	9.07	4.19	2	0	1.32283e+06	1.32283e+06	1
FALSE	High	Master Protein	Q96DB5	Regulator of microtubule dynamics protein 1 OS=Homo sapiens OX=9606 GN=RMDN1 PE=1 SV=1	0	3.855	4	1	1	1	1	314	35.8	8.5	2.29	1	0	319070	319070	1
FALSE	High	Master Protein	Q86YQ8	Copine-8 OS=Homo sapiens OX=9606 GN=CPNE8 PE=1 SV=2	0	3.846	3	2	2	0	2	564	63.1	5.96	2.01	2	0	703692	703692	1
FALSE	High	Master Protein	P62316	Small nuclear ribonucleoprotein Sm D2 OS=Homo sapiens OX=9606 GN=SNRPD2 PE=1 SV=1	0	3.84	14	2	2	2	2	118	13.5	9.91	2.13	2	0	1179663	1179663	1
FALSE	High	Master Protein	Q96NB2	Sideroflexin-2 OS=Homo sapiens OX=9606 GN=SFXN2 PE=1 SV=2	0	3.836	4	1	1	1	1	322	36.2	9.41	2.43	1	0	1.07094e+06	1.07094e+06	1
FALSE	High	Master Protein	A8MUH7	Putative PDZ domain-containing protein PDZK1P1 OS=Homo sapiens OX=9606 GN=PDZK1P1 PE=5 SV=2	0	3.831	3	1	1	0	1	402	44	5.63	2.43	1	0	610722	610722	1
FALSE	High	Master Protein	Q15286	Ras-related protein Rab-35 OS=Homo sapiens OX=9606 GN=RAB35 PE=1 SV=1	0	3.831	5	1	1	1	1	201	23	8.29	2.6	1	0	16329012	16329012	1
FALSE	High	Master Protein	P02763	Alpha-1-acid glycoprotein 1 OS=Homo sapiens OX=9606 GN=ORM1 PE=1 SV=1	0	3.826	8	2	2	1	1	201	23.5	5.02	4.34	2	1	7.39485e+06	7.39485e+06	1
FALSE	High	Master Protein	P46779	60S ribosomal protein L28 OS=Homo sapiens OX=9606 GN=RPL28 PE=1 SV=3	0	3.823	14	2	3	2	2	137	15.7	12.02	6.9	2	0	1.27887e+07	1.27887e+07	1
FALSE	High	Master Protein	Q9NQQ7	Solute carrier family 35 member C2 OS=Homo sapiens OX=9606 GN=SLC35C2 PE=1 SV=2	0	3.818	5	2	2	2	2	365	40.4	8.18	2.18	2	0	1.0044e+06	1.0044e+06	1
FALSE	High	Master Protein	Q5BJH7	Protein YIF1B OS=Homo sapiens OX=9606 GN=YIF1B PE=1 SV=1	0	3.814	4	1	1	1	1	314	34.4	9.16	2.19	1	0	1.71937e+06	1.71937e+06	1
FALSE	High	Master Protein	Q96F10	Thialysine N-epsilon-acetyltransferase OS=Homo sapiens OX=9606 GN=SAT2 PE=1 SV=1	0	3.808	9	2	2	2	2	170	19.1	6.04	2.13	2	0	2.22492e+06	2.22492e+06	1
FALSE	High	Master Protein	O15143	Actin-related protein 2/3 complex subunit 1B OS=Homo sapiens OX=9606 GN=ARPC1B PE=1 SV=3	0	3.806	3	1	1	1	1	372	40.9	8.35	2.97	1	0	707145	707145	1
FALSE	High	Master Protein	P49773	Histidine triad nucleotide-binding protein 1 OS=Homo sapiens OX=9606 GN=HINT1 PE=1 SV=2	0	3.804	13	2	2	2	2	126	13.8	6.95	4.31	2	0	8.49874e+06	8.49874e+06	1
FALSE	High	Master Protein	P10768	S-formylglutathione hydrolase OS=Homo sapiens OX=9606 GN=ESD PE=1 SV=2	0	3.803	4	1	1	1	1	282	31.4	7.02	2.48	1	0	475050	475050	1
FALSE	High	Master Protein	Q92604	Acyl-CoA:lysophosphatidylglycerol acyltransferase 1 OS=Homo sapiens OX=9606 GN=LPGAT1 PE=1 SV=1	0	3.802	3	1	1	1	1	370	43.1	8.92	2.8	1	0	639196	639196	1
FALSE	High	Master Protein	Q15274	Nicotinate-nucleotide pyrophosphorylase [carboxylating] OS=Homo sapiens OX=9606 GN=QPRT PE=1 SV=3	0	3.799	4	1	1	1	1	297	30.8	6.21	2.78	1	0	556474	556474	1
FALSE	High	Master Protein	P55769	NHP2-like protein 1 OS=Homo sapiens OX=9606 GN=SNU13 PE=1 SV=3	0	3.796	9	1	1	1	1	128	14.2	8.46	2.51	1	0	703002	703002	1
FALSE	High	Master Protein	Q9H098	Protein FAM107B OS=Homo sapiens OX=9606 GN=FAM107B PE=1 SV=1	0	3.792	13	2	2	2	2	131	15.5	8.29	4.67	2	0	848228	848228	1
FALSE	High	Master Protein	P36268	Inactive glutathione hydrolase 2 OS=Homo sapiens OX=9606 GN=GGT2 PE=1 SV=3	0	3.78	2	1	1	0	1	569	61.7	7.58	2.88	1	0	416582	416582	1
FALSE	High	Master Protein	O15551	Claudin-3 OS=Homo sapiens OX=9606 GN=CLDN3 PE=1 SV=1	0	3.771	5	1	1	1	1	220	23.3	8.05	2.43	1	0	409466	409466	1
FALSE	High	Master Protein	Q13445	Transmembrane emp24 domain-containing protein 1 OS=Homo sapiens OX=9606 GN=TMED1 PE=1 SV=1	0	3.77	7	2	3	2	2	227	25.2	4.48	1.77	2	0	4.60818e+06	4.60818e+06	1
FALSE	High	Master Protein	Q8N159	N-acetylglutamate synthase, mitochondrial OS=Homo sapiens OX=9606 GN=NAGS PE=1 SV=1	0	3.77	2	1	1	1	1	534	58.1	8.9	2.25	1	0	270812	270812	1
FALSE	High	Master Protein	Q16531	DNA damage-binding protein 1 OS=Homo sapiens OX=9606 GN=DDB1 PE=1 SV=1	0	3.763	2	2	2	2	2	1140	126.9	5.26	3.66	2	0	919242	919242	1
FALSE	High	Master Protein	Q9P2R7	Succinate--CoA ligase [ADP-forming] subunit beta, mitochondrial OS=Homo sapiens OX=9606 GN=SUCLA2 PE=1 SV=3	0	3.761	4	2	2	2	2	463	50.3	7.42	4.2	2	0	3.37502e+06	3.37502e+06	1
FALSE	High	Master Protein	Q9HD40	O-phosphoseryl-tRNA(Sec) selenium transferase OS=Homo sapiens OX=9606 GN=SEPSECS PE=1 SV=2	0	3.746	2	1	1	1	1	501	55.7	8.05	2.02	1	0	235058	235058	1
FALSE	High	Master Protein	P19652	Alpha-1-acid glycoprotein 2 OS=Homo sapiens OX=9606 GN=ORM2 PE=1 SV=2	0	3.741	8	2	2	1	1	201	23.6	5.11	3.63	2	0	326264	326264	1
FALSE	High	Master Protein	Q99731	C-C motif chemokine 19 OS=Homo sapiens OX=9606 GN=CCL19 PE=1 SV=1	0	3.739	21	2	2	2	2	98	11	9.76	2.22	2	0	1.09398e+06	1.09398e+06	1
FALSE	High	Master Protein	Q15485	Ficolin-2 OS=Homo sapiens OX=9606 GN=FCN2 PE=1 SV=2	0	3.731	4	1	1	1	1	313	34	6.77	2.72	1	0	239549	239549	1
FALSE	High	Master Protein	P26599	Polypyrimidine tract-binding protein 1 OS=Homo sapiens OX=9606 GN=PTBP1 PE=1 SV=1	0	3.714	4	2	2	1	2	531	57.2	9.17	1.9	2	0	1.4063e+06	1.4063e+06	1
FALSE	High	Master Protein	P12830	Cadherin-1 OS=Homo sapiens OX=9606 GN=CDH1 PE=1 SV=3	0	3.711	2	1	1	1	1	882	97.4	4.73	2.93	1	0	692839	692839	1
FALSE	High	Master Protein	Q99832	T-complex protein 1 subunit eta OS=Homo sapiens OX=9606 GN=CCT7 PE=1 SV=2	0	3.705	4	2	2	2	2	543	59.3	7.65	4.6	2	0	1.81193e+06	1.81193e+06	1
FALSE	High	Master Protein	P60763	Ras-related C3 botulinum toxin substrate 3 OS=Homo sapiens OX=9606 GN=RAC3 PE=1 SV=1	0	3.704	10	2	2	0	1	192	21.4	8.15	2.35	2	0	925009	925009	1
FALSE	High	Master Protein	Q9NVD7	Alpha-parvin OS=Homo sapiens OX=9606 GN=PARVA PE=1 SV=1	0	3.696	4	1	1	1	1	372	42.2	5.95	1.74	1	0	313643	313643	1
FALSE	High	Master Protein	Q13310	Polyadenylate-binding protein 4 OS=Homo sapiens OX=9606 GN=PABPC4 PE=1 SV=1	0	3.695	3	2	2	1	1	644	70.7	9.26	1.65	2	0	309932	309932	1
FALSE	High	Master Protein	P61626	Lysozyme C OS=Homo sapiens OX=9606 GN=LYZ PE=1 SV=1	0	3.692	15	3	3	3	3	148	16.5	9.16	0	3	0	3.7249e+06	3.7249e+06	1
FALSE	High	Master Protein	P52815	39S ribosomal protein L12, mitochondrial OS=Homo sapiens OX=9606 GN=MRPL12 PE=1 SV=2	0	3.688	6	1	1	1	1	198	21.3	8.87	1.78	1	0	456908	456908	1
FALSE	High	Master Protein	P80723	Brain acid soluble protein 1 OS=Homo sapiens OX=9606 GN=BASP1 PE=1 SV=2	0	3.688	6	1	1	1	1	227	22.7	4.63	2.23	1	0	893909	893909	1
FALSE	High	Master Protein	Q9NUJ1	Mycophenolic acid acyl-glucuronide esterase, mitochondrial OS=Homo sapiens OX=9606 GN=ABHD10 PE=1 SV=1	0	3.659	4	1	1	1	1	306	33.9	8.57	2.85	1	0	534765	534765	1
FALSE	High	Master Protein	Q96DG6	Carboxymethylenebutenolidase homolog OS=Homo sapiens OX=9606 GN=CMBL PE=1 SV=1	0	3.656	7	2	2	2	2	245	28	7.18	4.32	2	0	3.01716e+06	3.01716e+06	1
FALSE	High	Master Protein	A0A0B4J1V0	Immunoglobulin heavy variable 3-15 OS=Homo sapiens OX=9606 GN=IGHV3-15 PE=3 SV=1	0	3.645	11	1	1	1	1	119	12.9	8.62	3.19	1	0	1.1369e+06	1.1369e+06	1
FALSE	High	Master Protein	Q9HD20	Manganese-transporting ATPase 13A1 OS=Homo sapiens OX=9606 GN=ATP13A1 PE=1 SV=2	0	3.641	1	2	2	2	2	1204	132.9	8.13	2.01	2	0	1.02634e+06	1.02634e+06	1
FALSE	High	Master Protein	Q96RQ3	Methylcrotonoyl-CoA carboxylase subunit alpha, mitochondrial OS=Homo sapiens OX=9606 GN=MCCC1 PE=1 SV=3	0	3.638	3	2	2	2	2	725	80.4	7.78	2.39	2	0	2.01482e+06	2.01482e+06	1
FALSE	High	Master Protein	P16401	Histone H1.5 OS=Homo sapiens OX=9606 GN=H1-5 PE=1 SV=3	0	3.618	5	1	1	1	1	226	22.6	10.92	2.71	1	0	1.7121e+06	1.7121e+06	1
FALSE	High	Master Protein	O95470	Sphingosine-1-phosphate lyase 1 OS=Homo sapiens OX=9606 GN=SGPL1 PE=1 SV=3	0	3.617	3	1	1	1	1	568	63.5	9.16	1.68	1	0	562107	562107	1
FALSE	High	Master Protein	P01780	Immunoglobulin heavy variable 3-7 OS=Homo sapiens OX=9606 GN=IGHV3-7 PE=1 SV=2	0	3.591	14	2	2	2	2	117	12.9	6.57	0	2	0	2.36516e+06	2.36516e+06	1
FALSE	High	Master Protein	Q16719	Kynureninase OS=Homo sapiens OX=9606 GN=KYNU PE=1 SV=1	0	3.575	2	1	1	1	1	465	52.3	7.03	3.15	1	0	685952	685952	1
FALSE	High	Master Protein	Q9UL25	Ras-related protein Rab-21 OS=Homo sapiens OX=9606 GN=RAB21 PE=1 SV=3	0	3.571	5	1	1	1	1	225	24.3	7.94	2.51	1	0	451925	451925	1
FALSE	High	Master Protein	Q8NC44	Reticulophagy regulator 2 OS=Homo sapiens OX=9606 GN=RETREG2 PE=1 SV=3	0	3.553	2	1	1	1	1	543	57.8	4.45	2.62	1	0	232212	232212	1
FALSE	High	Master Protein	O75381	Peroxisomal membrane protein PEX14 OS=Homo sapiens OX=9606 GN=PEX14 PE=1 SV=1	0	3.549	3	1	1	1	1	377	41.2	4.94	0	1	0			1
FALSE	High	Master Protein	Q15800	Methylsterol monooxygenase 1 OS=Homo sapiens OX=9606 GN=MSMO1 PE=1 SV=1	0	3.54	4	1	1	1	1	293	35.2	7.23	2.55	1	0	1.12719e+06	1.12719e+06	1
FALSE	High	Master Protein	Q6PIU2	Neutral cholesterol ester hydrolase 1 OS=Homo sapiens OX=9606 GN=NCEH1 PE=1 SV=3	0	3.537	3	1	1	1	1	408	45.8	7.23	2.59	1	0	401924	401924	1
FALSE	High	Master Protein	Q15181	Inorganic pyrophosphatase OS=Homo sapiens OX=9606 GN=PPA1 PE=1 SV=2	0	3.53	6	2	2	2	2	289	32.6	5.86	4.77	2	0	1.53613e+06	1.53613e+06	1
FALSE	High	Master Protein	Q9UF12	Hydroxyproline dehydrogenase OS=Homo sapiens OX=9606 GN=PRODH2 PE=1 SV=1	0	3.519	2	1	1	1	1	536	58.8	8.6	3.13	1	0	576228	576228	1
FALSE	High	Master Protein	P40616	ADP-ribosylation factor-like protein 1 OS=Homo sapiens OX=9606 GN=ARL1 PE=1 SV=1	0	3.516	6	1	1	1	1	181	20.4	5.72	2.46	1	0	901701	901701	1
FALSE	High	Master Protein	Q9NS69	Mitochondrial import receptor subunit TOM22 homolog OS=Homo sapiens OX=9606 GN=TOMM22 PE=1 SV=3	0	3.513	8	1	1	1	1	142	15.5	4.34	2.85	1	0	612621	612621	1
FALSE	High	Master Protein	O00339	Matrilin-2 OS=Homo sapiens OX=9606 GN=MATN2 PE=1 SV=4	0	3.511	1	1	1	1	1	956	106.8	6.27	0	1	0	368601	368601	1
FALSE	High	Master Protein	P51991	Heterogeneous nuclear ribonucleoprotein A3 OS=Homo sapiens OX=9606 GN=HNRNPA3 PE=1 SV=2	0	3.51	4	2	2	1	1	378	39.6	9.01	1.65	2	0	1.293e+06	1.293e+06	1
FALSE	High	Master Protein	P02794	Ferritin heavy chain OS=Homo sapiens OX=9606 GN=FTH1 PE=1 SV=2	0	3.507	11	2	2	2	2	183	21.2	5.55	4.22	2	0	2.05439e+06	2.05439e+06	1
FALSE	High	Master Protein	P05114	Non-histone chromosomal protein HMG-14 OS=Homo sapiens OX=9606 GN=HMGN1 PE=1 SV=3	0	3.503	13	1	1	1	1	100	10.7	9.6	2.27	1	0	494599	494599	1
FALSE	High	Master Protein	Q5VW38	Protein GPR107 OS=Homo sapiens OX=9606 GN=GPR107 PE=1 SV=1	0	3.497	2	1	1	1	1	600	66.9	7.24	3.34	1	0	666796	666796	1
FALSE	High	Master Protein	P56556	NADH dehydrogenase [ubiquinone] 1 alpha subcomplex subunit 6 OS=Homo sapiens OX=9606 GN=NDUFA6 PE=1 SV=4	0	3.497	13	2	3	2	2	128	15.1	9.98	4.48	2	0	3.09896e+06	3.09896e+06	1
FALSE	High	Master Protein	P78383	Solute carrier family 35 member B1 OS=Homo sapiens OX=9606 GN=SLC35B1 PE=1 SV=1	0	3.496	3	1	1	1	1	322	35.7	9.26	2.64	1	0	1.03742e+06	1.03742e+06	1
FALSE	High	Master Protein	O95169	NADH dehydrogenase [ubiquinone] 1 beta subcomplex subunit 8, mitochondrial OS=Homo sapiens OX=9606 GN=NDUFB8 PE=1 SV=1	0	3.489	6	1	1	1	1	186	21.8	6.8	2.98	1	0	584918	584918	1
FALSE	High	Master Protein	Q5JXB2	Putative ubiquitin-conjugating enzyme E2 N-like OS=Homo sapiens OX=9606 GN=UBE2NL PE=1 SV=1	0	3.479	7	1	1	0	1	153	17.4	5.92	2.7	1	0	757815	757815	1
FALSE	High	Master Protein	Q96FQ6	Protein S100-A16 OS=Homo sapiens OX=9606 GN=S100A16 PE=1 SV=1	0	3.471	11	1	1	1	1	103	11.8	6.79	2.64	1	0	195768	195768	1
FALSE	High	Master Protein	P01116	GTPase KRas OS=Homo sapiens OX=9606 GN=KRAS PE=1 SV=1	0	3.469	6	1	1	0	1	189	21.6	6.77	1.84	1	0	945965	945965	1
FALSE	High	Master Protein	O60437	Periplakin OS=Homo sapiens OX=9606 GN=PPL PE=1 SV=4	0	3.468	1	1	1	1	1	1756	204.6	5.6	3.05	1	0			1
FALSE	High	Master Protein	O14521	Succinate dehydrogenase [ubiquinone] cytochrome b small subunit, mitochondrial OS=Homo sapiens OX=9606 GN=SDHD PE=1 SV=1	0	3.467	11	2	2	2	2	159	17	8.63	1.8	2	0	3184555	3184555	1
FALSE	High	Master Protein	Q9NWS8	Required for meiotic nuclear division protein 1 homolog OS=Homo sapiens OX=9606 GN=RMND1 PE=1 SV=2	0	3.466	3	1	1	1	1	449	51.6	8.69	3.04	1	0	348963	348963	1
FALSE	High	Master Protein	P35268	60S ribosomal protein L22 OS=Homo sapiens OX=9606 GN=RPL22 PE=1 SV=2	0	3.465	9	1	1	1	1	128	14.8	9.19	2.47	1	0	1.55704e+06	1.55704e+06	1
FALSE	High	Master Protein	P62308	Small nuclear ribonucleoprotein G OS=Homo sapiens OX=9606 GN=SNRPG PE=1 SV=1	0	3.464	16	1	1	0	1	76	8.5	8.88	2.55	1	0	375344	375344	1
FALSE	High	Master Protein	Q96A33	Coiled-coil domain-containing protein 47 OS=Homo sapiens OX=9606 GN=CCDC47 PE=1 SV=1	0	3.46	3	2	2	2	2	483	55.8	4.87	1.99	2	0	1.64922e+06	1.64922e+06	1
FALSE	High	Master Protein	P05166	Propionyl-CoA carboxylase beta chain, mitochondrial OS=Homo sapiens OX=9606 GN=PCCB PE=1 SV=3	0	3.458	4	2	2	2	2	539	58.2	7.64	4.02	2	0	1297939	1297939	1
FALSE	High	Master Protein	O43826	Glucose-6-phosphate exchanger SLC37A4 OS=Homo sapiens OX=9606 GN=SLC37A4 PE=1 SV=1	0	3.453	2	1	2	1	1	429	46.3	8.62	1.81	1	0	5.194e+06	5.194e+06	1
FALSE	High	Master Protein	P14678	Small nuclear ribonucleoprotein-associated proteins B and B' OS=Homo sapiens OX=9606 GN=SNRPB PE=1 SV=2	0	3.445	6	2	2	0	2	240	24.6	11.19	2.53	2	0	2.00329e+06	2.00329e+06	1
FALSE	High	Master Protein	Q96S06	Lipase maturation factor 1 OS=Homo sapiens OX=9606 GN=LMF1 PE=1 SV=1	0	3.44	3	2	2	2	2	567	64.8	9.31	1.97	2	0	1.9845e+06	1.9845e+06	1
FALSE	High	Master Protein	O43747	AP-1 complex subunit gamma-1 OS=Homo sapiens OX=9606 GN=AP1G1 PE=1 SV=5	0	3.435	2	2	2	2	2	822	91.3	6.8	4.04	2	0	605536	605536	1
FALSE	High	Master Protein	Q9UHQ4	B-cell receptor-associated protein 29 OS=Homo sapiens OX=9606 GN=BCAP29 PE=1 SV=2	0	3.434	7	2	2	2	2	241	28.3	9.54	2.23	2	0	2.42059e+06	2.42059e+06	1
FALSE	High	Master Protein	P35754	Glutaredoxin-1 OS=Homo sapiens OX=9606 GN=GLRX PE=1 SV=2	0	3.434	10	1	1	1	1	106	11.8	8.09	2.44	1	0	1.25586e+06	1.25586e+06	1
FALSE	High	Master Protein	P49006	MARCKS-related protein OS=Homo sapiens OX=9606 GN=MARCKSL1 PE=1 SV=2	0	3.434	7	1	1	1	1	195	19.5	4.67	2.54	1	0	648695	648695	1
FALSE	High	Master Protein	Q8TAD4	Zinc transporter 5 OS=Homo sapiens OX=9606 GN=SLC30A5 PE=1 SV=1	0	3.423	2	1	1	1	1	765	84	7.31	2.31	1	0			1
FALSE	High	Master Protein	Q9BQG0	Myb-binding protein 1A OS=Homo sapiens OX=9606 GN=MYBBP1A PE=1 SV=2	0	3.409	1	1	1	1	1	1328	148.8	9.28	2.44	1	0			1
FALSE	High	Master Protein	P10114	Ras-related protein Rap-2a OS=Homo sapiens OX=9606 GN=RAP2A PE=1 SV=1	0	3.408	5	1	1	0	1	183	20.6	4.82	2.45	1	0	1.03698e+06	1.03698e+06	1
FALSE	High	Master Protein	P62851	40S ribosomal protein S25 OS=Homo sapiens OX=9606 GN=RPS25 PE=1 SV=1	0	3.406	15	2	2	2	2	125	13.7	10.11	4.39	2	0	6.69592e+06	6.69592e+06	1
FALSE	High	Master Protein	P50995	Annexin A11 OS=Homo sapiens OX=9606 GN=ANXA11 PE=1 SV=1	0	3.397	3	1	1	1	1	505	54.4	7.65	2.6	1	0	592165	592165	1
FALSE	High	Master Protein	O00303	Eukaryotic translation initiation factor 3 subunit F OS=Homo sapiens OX=9606 GN=EIF3F PE=1 SV=1	0	3.385	3	1	1	1	1	357	37.5	5.45	2.1	1	0	515690	515690	1
FALSE	High	Master Protein	Q9H7Z7	Prostaglandin E synthase 2 OS=Homo sapiens OX=9606 GN=PTGES2 PE=1 SV=1	0	3.384	4	2	2	2	2	377	41.9	9.16	4.39	2	0	1.4958e+06	1.4958e+06	1
FALSE	High	Master Protein	Q5JTJ3	Cytochrome c oxidase assembly factor 6 homolog OS=Homo sapiens OX=9606 GN=COA6 PE=1 SV=1	0	3.377	11	1	1	1	1	125	14.1	8.25	2.71	1	0	454970	454970	1
FALSE	High	Master Protein	O14561	Acyl carrier protein, mitochondrial OS=Homo sapiens OX=9606 GN=NDUFAB1 PE=1 SV=3	0	3.364	6	1	1	1	1	156	17.4	4.93	0	1	0	710010	710010	1
FALSE	High	Master Protein	O00214	Galectin-8 OS=Homo sapiens OX=9606 GN=LGALS8 PE=1 SV=4	0	3.356	6	2	2	2	2	317	35.8	8.25	4.18	2	0	1.09108e+06	1.09108e+06	1
FALSE	High	Master Protein	Q14258	E3 ubiquitin/ISG15 ligase TRIM25 OS=Homo sapiens OX=9606 GN=TRIM25 PE=1 SV=2	0	3.354	2	1	1	1	1	630	70.9	8.09	2.89	1	0			1
FALSE	High	Master Protein	Q15629	Translocating chain-associated membrane protein 1 OS=Homo sapiens OX=9606 GN=TRAM1 PE=1 SV=3	0	3.316	4	2	2	2	2	374	43	9.63	3.83	2	0	1.05928e+07	1.05928e+07	1
FALSE	High	Master Protein	Q9HAV7	GrpE protein homolog 1, mitochondrial OS=Homo sapiens OX=9606 GN=GRPEL1 PE=1 SV=2	0	3.316	5	1	1	1	1	217	24.3	8.12	2.93	1	0	2.63034e+06	2.63034e+06	1
FALSE	High	Master Protein	O60831	PRA1 family protein 2 OS=Homo sapiens OX=9606 GN=PRAF2 PE=1 SV=1	0	3.297	10	1	1	1	1	178	19.2	9.19	4.25	1	0	432880	432880	1
FALSE	High	Master Protein	Q96IY4	Carboxypeptidase B2 OS=Homo sapiens OX=9606 GN=CPB2 PE=1 SV=2	0	3.29	4	2	2	2	2	423	48.4	7.71	2.13	2	0	1.51327e+06	1.51327e+06	1
FALSE	High	Master Protein	Q9P035	Very-long-chain (3R)-3-hydroxyacyl-CoA dehydratase 3 OS=Homo sapiens OX=9606 GN=HACD3 PE=1 SV=2	0	3.289	3	1	1	1	1	362	43.1	8.94	2.41	1	0	2.5193e+06	2.5193e+06	1
FALSE	High	Master Protein	P08708	40S ribosomal protein S17 OS=Homo sapiens OX=9606 GN=RPS17 PE=1 SV=2	0	3.28	8	1	1	1	1	135	15.5	9.85	2.12	1	0	606780	606780	1
FALSE	High	Master Protein	Q8WWC4	m-AAA protease-interacting protein 1, mitochondrial OS=Homo sapiens OX=9606 GN=MAIP1 PE=1 SV=1	0	3.278	3	1	1	1	1	291	32.5	9.17	2.49	1	0	909745	909745	1
FALSE	High	Master Protein	Q9UFN0	Protein NipSnap homolog 3A OS=Homo sapiens OX=9606 GN=NIPSNAP3A PE=1 SV=2	0	3.276	4	1	1	1	1	247	28.4	9.16	2.25	1	0	370101	370101	1
FALSE	High	Master Protein	Q9GZM5	Protein YIPF3 OS=Homo sapiens OX=9606 GN=YIPF3 PE=1 SV=1	0	3.274	5	2	2	2	2	350	38.2	5.76	3.99	2	0	2.85052e+06	2.85052e+06	1
FALSE	High	Master Protein	P19075	Tetraspanin-8 OS=Homo sapiens OX=9606 GN=TSPAN8 PE=1 SV=1	0	3.27	8	2	2	2	2	237	26	5.6	1.82	2	0	4.54431e+06	4.54431e+06	1
FALSE	High	Master Protein	Q15293	Reticulocalbin-1 OS=Homo sapiens OX=9606 GN=RCN1 PE=1 SV=1	0	3.266	4	2	2	2	2	331	38.9	5	1.66	2	0	1.78446e+06	1.78446e+06	1
FALSE	High	Master Protein	Q15526	Surfeit locus protein 1 OS=Homo sapiens OX=9606 GN=SURF1 PE=1 SV=1	0	3.259	3	1	1	1	1	300	33.3	9.6	2.33	1	0	265181	265181	1
FALSE	High	Master Protein	Q13637	Ras-related protein Rab-32 OS=Homo sapiens OX=9606 GN=RAB32 PE=1 SV=3	0	3.258	5	1	1	1	1	225	25	6.54	1.91	1	0	582427	582427	1
FALSE	High	Master Protein	Q07092	Collagen alpha-1(XVI) chain OS=Homo sapiens OX=9606 GN=COL16A1 PE=1 SV=2	0	3.233	1	2	2	2	2	1604	157.7	7.84	3.91	2	0	4.17546e+06	4.17546e+06	1
FALSE	High	Master Protein	Q9Y3U8	60S ribosomal protein L36 OS=Homo sapiens OX=9606 GN=RPL36 PE=1 SV=3	0	3.231	10	1	1	1	1	105	12.2	11.59	2.66	1	0	758090	758090	1
FALSE	High	Master Protein	P46783	40S ribosomal protein S10 OS=Homo sapiens OX=9606 GN=RPS10 PE=1 SV=1	0	3.231	5	1	1	1	1	165	18.9	10.15	2.74	1	0	1.1257e+06	1.1257e+06	1
FALSE	High	Master Protein	P50213	Isocitrate dehydrogenase [NAD] subunit alpha, mitochondrial OS=Homo sapiens OX=9606 GN=IDH3A PE=1 SV=1	0	3.217	3	1	1	1	1	366	39.6	6.92	2.85	1	0	16439605	16439605	1
FALSE	High	Master Protein	Q9NUT2	Mitochondrial potassium channel ATP-binding subunit OS=Homo sapiens OX=9606 GN=ABCB8 PE=1 SV=3	0	3.214	2	2	2	1	2	735	79.9	8.98	4.23	2	0	1.3408e+06	1.3408e+06	1
FALSE	High	Master Protein	Q96NA2	Rab-interacting lysosomal protein OS=Homo sapiens OX=9606 GN=RILP PE=1 SV=1	0	3.208	2	1	1	1	1	401	44.2	5.59	2.22	1	0	505985	505985	1
FALSE	High	Master Protein	Q86UW1	Organic solute transporter subunit alpha OS=Homo sapiens OX=9606 GN=SLC51A PE=1 SV=1	0	3.2	3	1	1	1	1	340	37.7	8.54	2.08	1	0	462178	462178	1
FALSE	High	Master Protein	O60884	DnaJ homolog subfamily A member 2 OS=Homo sapiens OX=9606 GN=DNAJA2 PE=1 SV=1	0	3.2	3	1	1	1	1	412	45.7	6.48	1.91	1	0	343547	343547	1
FALSE	High	Master Protein	Q8NBP7	Proprotein convertase subtilisin/kexin type 9 OS=Homo sapiens OX=9606 GN=PCSK9 PE=1 SV=3	0	3.189	2	1	1	1	1	692	74.2	6.61	1.88	1	0			1
FALSE	High	Master Protein	Q6NXT6	Transmembrane anterior posterior transformation protein 1 homolog OS=Homo sapiens OX=9606 GN=TAPT1 PE=1 SV=1	0	3.176	2	1	1	1	1	567	64.2	8.28	1.85	1	0	315234	315234	1
FALSE	High	Master Protein	P06703	Protein S100-A6 OS=Homo sapiens OX=9606 GN=S100A6 PE=1 SV=1	0	3.175	17	2	2	2	2	90	10.2	5.48	2.06	2	0	8.77781e+06	8.77781e+06	1
FALSE	High	Master Protein	P04066	Tissue alpha-L-fucosidase OS=Homo sapiens OX=9606 GN=FUCA1 PE=1 SV=4	0	3.172	2	1	1	1	1	466	53.7	6.84	2.63	1	0	259921	259921	1
FALSE	High	Master Protein	Q9Y584	Mitochondrial import inner membrane translocase subunit Tim22 OS=Homo sapiens OX=9606 GN=TIMM22 PE=1 SV=2	0	3.162	8	1	1	1	1	194	20	7.59	2.08	1	0	378910	378910	1
FALSE	High	Master Protein	O75083	WD repeat-containing protein 1 OS=Homo sapiens OX=9606 GN=WDR1 PE=1 SV=4	0	3.162	3	2	2	2	2	606	66.2	6.65	3.99	2	0	2.78813e+06	2.78813e+06	1
FALSE	High	Master Protein	A0A0J9YXX1	Immunoglobulin heavy variable 5-10-1 OS=Homo sapiens OX=9606 GN=IGHV5-10-1 PE=3 SV=1	0	3.159	11	1	1	0	1	117	12.8	8.28	2.74	1	0	181449	181449	1
FALSE	High	Master Protein	Q9H330	Transmembrane protein 245 OS=Homo sapiens OX=9606 GN=TMEM245 PE=1 SV=3	0	3.142	2	2	2	2	2	879	97.3	8.91	4.1	2	0	1.34328e+06	1.34328e+06	1
FALSE	High	Master Protein	P22087	rRNA 2'-O-methyltransferase fibrillarin OS=Homo sapiens OX=9606 GN=FBL PE=1 SV=2	0	3.123	3	1	1	1	1	321	33.8	10.18	2.65	1	0	874099	874099	1
FALSE	High	Master Protein	P23246	Splicing factor, proline- and glutamine-rich OS=Homo sapiens OX=9606 GN=SFPQ PE=1 SV=2	0	3.122	2	2	2	1	1	707	76.1	9.44	2.29	2	1	2.4274e+06	2.4274e+06	1
FALSE	High	Master Protein	Q96A29	GDP-fucose transporter 1 OS=Homo sapiens OX=9606 GN=SLC35C1 PE=1 SV=1	0	3.121	5	2	2	2	2	364	39.8	8.35	4	2	0	4.24084e+06	4.24084e+06	1
FALSE	High	Master Protein	O43390	Heterogeneous nuclear ribonucleoprotein R OS=Homo sapiens OX=9606 GN=HNRNPR PE=1 SV=1	0	3.119	3	2	2	1	1	633	70.9	8.13	1.9	2	0	337890	337890	1
FALSE	High	Master Protein	P47914	60S ribosomal protein L29 OS=Homo sapiens OX=9606 GN=RPL29 PE=1 SV=2	0	3.111	9	1	1	1	1	159	17.7	11.66	2.57	1	0	814245	814245	1
FALSE	High	Master Protein	P62826	GTP-binding nuclear protein Ran OS=Homo sapiens OX=9606 GN=RAN PE=1 SV=3	0	3.108	5	1	1	1	1	216	24.4	7.49	2.4	1	0	613240	613240	1
FALSE	High	Master Protein	Q15233	Non-POU domain-containing octamer-binding protein OS=Homo sapiens OX=9606 GN=NONO PE=1 SV=4	0	3.098	4	2	2	1	1	471	54.2	8.95	4.54	2	0	639377	639377	1
FALSE	High	Master Protein	Q96RT6	cTAGE family member 2 OS=Homo sapiens OX=9606 GN=CTAGE1 PE=1 SV=2	0	3.086	1	1	1	0	1	745	85.2	6.16	2.76	1	0	890712	890712	1
FALSE	High	Master Protein	Q9BUR5	MICOS complex subunit MIC26 OS=Homo sapiens OX=9606 GN=APOO PE=1 SV=1	0	3.078	9	2	2	2	2	198	22.3	9.13	2.13	2	0	2.07531e+06	2.07531e+06	1
FALSE	High	Master Protein	Q9UBN7	Histone deacetylase 6 OS=Homo sapiens OX=9606 GN=HDAC6 PE=1 SV=2	0	3.076	1	1	1	1	1	1215	131.3	5.3	2.53	1	0	707971	707971	1
FALSE	High	Master Protein	P00846	ATP synthase subunit a OS=Homo sapiens OX=9606 GN=MT-ATP6 PE=1 SV=1	0	3.063	4	1	1	1	1	226	24.8	10.1	2.56	1	0	3.68183e+06	3.68183e+06	1
FALSE	High	Master Protein	Q9UBQ0	Vacuolar protein sorting-associated protein 29 OS=Homo sapiens OX=9606 GN=VPS29 PE=1 SV=1	0	3.059	5	1	1	1	1	182	20.5	6.79	0	1	0	391621	391621	1
FALSE	High	Master Protein	Q9BXX0	EMILIN-2 OS=Homo sapiens OX=9606 GN=EMILIN2 PE=1 SV=3	0	3.055	1	2	2	2	2	1053	115.6	6.46	0	2	0	2.21872e+06	2.21872e+06	1
FALSE	High	Master Protein	Q687X5	Metalloreductase STEAP4 OS=Homo sapiens OX=9606 GN=STEAP4 PE=1 SV=1	0	3.052	4	2	2	2	2	459	51.9	9.29	1.93	2	0	2.45505e+06	2.45505e+06	1
FALSE	High	Master Protein	Q9NZJ7	Mitochondrial carrier homolog 1 OS=Homo sapiens OX=9606 GN=MTCH1 PE=1 SV=1	0	3.033	3	1	1	1	1	389	41.5	9.32	2.04	1	0	890409	890409	1
FALSE	High	Master Protein	P52566	Rho GDP-dissociation inhibitor 2 OS=Homo sapiens OX=9606 GN=ARHGDIB PE=1 SV=3	0	3.016	6	1	1	1	1	201	23	5.21	2.58	1	0	1.26676e+06	1.26676e+06	1
FALSE	High	Master Protein	P60602	Reactive oxygen species modulator 1 OS=Homo sapiens OX=9606 GN=ROMO1 PE=1 SV=1	0	3.015	10	1	2	1	1	79	8.2	9.33	3.57	1	0	16886495	16886495	1
FALSE	High	Master Protein	P59998	Actin-related protein 2/3 complex subunit 4 OS=Homo sapiens OX=9606 GN=ARPC4 PE=1 SV=3	0	3.012	9	2	2	2	2	168	19.7	8.43	1.93	2	0	4.81809e+06	4.81809e+06	1
FALSE	High	Master Protein	P11150	Hepatic triacylglycerol lipase OS=Homo sapiens OX=9606 GN=LIPC PE=1 SV=3	0	3.003	2	1	1	1	1	499	55.9	9.04	2.16	1	0	1.00561e+06	1.00561e+06	1
FALSE	High	Master Protein	Q9NRP0	Oligosaccharyltransferase complex subunit OSTC OS=Homo sapiens OX=9606 GN=OSTC PE=1 SV=1	0	2.994	8	1	1	1	1	149	16.8	9.13	1.75	1	0	540402	540402	1
FALSE	High	Master Protein	Q13884	Beta-1-syntrophin OS=Homo sapiens OX=9606 GN=SNTB1 PE=1 SV=3	0	2.993	4	2	2	2	2	538	58	8.63	2.19	2	0	500641	500641	1
FALSE	High	Master Protein	Q86YS6	Ras-related protein Rab-43 OS=Homo sapiens OX=9606 GN=RAB43 PE=1 SV=1	0	2.986	5	1	1	1	1	212	23.3	5.64	2.3	1	0	546430	546430	1
FALSE	High	Master Protein	P62861	40S ribosomal protein S30 OS=Homo sapiens OX=9606 GN=FAU PE=1 SV=1	0	2.978	17	1	1	1	1	59	6.6	12.15	2.09	1	0	3.25425e+06	3.25425e+06	1
FALSE	High	Master Protein	Q9BUN8	Derlin-1 OS=Homo sapiens OX=9606 GN=DERL1 PE=1 SV=1	0	2.977	4	1	1	1	1	251	28.8	9.51	2.12	1	0	3.54372e+06	3.54372e+06	1
FALSE	High	Master Protein	Q96AB3	Isochorismatase domain-containing protein 2 OS=Homo sapiens OX=9606 GN=ISOC2 PE=1 SV=1	0	2.976	7	1	1	1	1	205	22.3	7.77	0	1	0	252120	252120	1
FALSE	High	Master Protein	Q9UHV9	Prefoldin subunit 2 OS=Homo sapiens OX=9606 GN=PFDN2 PE=1 SV=1	0	2.972	8	1	1	1	1	154	16.6	6.58	2.28	1	0	363886	363886	1
FALSE	High	Master Protein	Q9H3H5	UDP-N-acetylglucosamine--dolichyl-phosphate N-acetylglucosaminephosphotransferase OS=Homo sapiens OX=9606 GN=DPAGT1 PE=1 SV=2	0	2.969	4	2	2	2	2	408	46.1	8	3.73	2	0	3094128	3094128	1
FALSE	High	Master Protein	O95870	Phosphatidylserine lipase ABHD16A OS=Homo sapiens OX=9606 GN=ABHD16A PE=1 SV=3	0	2.967	3	2	2	2	2	558	63.2	8.13	1.87	2	0	4.57806e+06	4.57806e+06	1
FALSE	High	Master Protein	O75251	NADH dehydrogenase [ubiquinone] iron-sulfur protein 7, mitochondrial OS=Homo sapiens OX=9606 GN=NDUFS7 PE=1 SV=3	0	2.963	4	1	1	1	1	213	23.5	9.99	3.04	1	0	1.7201e+06	1.7201e+06	1
FALSE	High	Master Protein	Q9H3G5	Probable serine carboxypeptidase CPVL OS=Homo sapiens OX=9606 GN=CPVL PE=1 SV=2	0	2.957	2	1	1	1	1	476	54.1	5.62	2.36	1	0	431283	431283	1
FALSE	High	Master Protein	P11233	Ras-related protein Ral-A OS=Homo sapiens OX=9606 GN=RALA PE=1 SV=1	0	2.957	5	1	1	0	1	206	23.6	7.11	2.27	1	0	925169	925169	1
FALSE	High	Master Protein	Q16850	Lanosterol 14-alpha demethylase OS=Homo sapiens OX=9606 GN=CYP51A1 PE=1 SV=3	0	2.926	2	1	1	1	1	503	56.8	8.53	1.92	1	0	221802	221802	1
FALSE	High	Master Protein	P14174	Macrophage migration inhibitory factor OS=Homo sapiens OX=9606 GN=MIF PE=1 SV=4	0	2.919	8	1	1	1	1	115	12.5	7.88	2.61	1	0	5.99029e+06	5.99029e+06	1
FALSE	High	Master Protein	P62841	40S ribosomal protein S15 OS=Homo sapiens OX=9606 GN=RPS15 PE=1 SV=2	0	2.919	8	1	1	1	1	145	17	10.39	2.36	1	0	357036	357036	1
FALSE	High	Master Protein	P60468	Protein transport protein Sec61 subunit beta OS=Homo sapiens OX=9606 GN=SEC61B PE=1 SV=2	0	2.917	10	1	1	1	1	96	10	11.56	2.2	1	0	892111	892111	1
FALSE	High	Master Protein	Q9Y2Y8	Proteoglycan 3 OS=Homo sapiens OX=9606 GN=PRG3 PE=1 SV=2	0	2.903	8	1	1	1	1	225	25.4	4.81	0	1	0	519841	519841	1
FALSE	High	Master Protein	Q86UX7	Fermitin family homolog 3 OS=Homo sapiens OX=9606 GN=FERMT3 PE=1 SV=1	0	2.894	1	1	1	1	1	667	75.9	6.98	1.86	1	0	327951	327951	1
FALSE	High	Master Protein	Q9UBI6	Guanine nucleotide-binding protein G(I)/G(S)/G(O) subunit gamma-12 OS=Homo sapiens OX=9606 GN=GNG12 PE=1 SV=3	0	2.894	15	1	1	1	1	72	8	8.97	2.51	1	0	1482936	1482936	1
FALSE	High	Master Protein	P11117	Lysosomal acid phosphatase OS=Homo sapiens OX=9606 GN=ACP2 PE=1 SV=3	0	2.886	4	2	2	2	2	423	48.3	6.74	4.59	2	0	1.9872e+06	1.9872e+06	1
FALSE	High	Master Protein	Q9BUT1	3-hydroxybutyrate dehydrogenase type 2 OS=Homo sapiens OX=9606 GN=BDH2 PE=1 SV=2	0	2.886	4	1	2	1	1	245	26.7	7.65	1.64	1	0	1.43608e+06	1.43608e+06	1
FALSE	High	Master Protein	Q9P0B6	Coiled-coil domain-containing protein 167 OS=Homo sapiens OX=9606 GN=CCDC167 PE=1 SV=2	0	2.881	15	1	1	1	1	97	11.5	9.5	2.06	1	0	241752	241752	1
FALSE	High	Master Protein	Q8IXS6	Paralemmin-2 OS=Homo sapiens OX=9606 GN=PALM2 PE=1 SV=3	0	2.872	4	1	1	1	1	379	42.2	5.1	1.88	1	0	693760	693760	1
FALSE	High	Master Protein	P50552	Vasodilator-stimulated phosphoprotein OS=Homo sapiens OX=9606 GN=VASP PE=1 SV=3	0	2.87	3	1	1	1	1	380	39.8	8.94	0	1	0	496115	496115	1
FALSE	High	Master Protein	Q02161	Blood group Rh(D) polypeptide OS=Homo sapiens OX=9606 GN=RHD PE=1 SV=3	0	2.864	2	1	1	0	1	417	45.2	8.5	2.39	1	0	271930	271930	1
FALSE	High	Master Protein	P35637	RNA-binding protein FUS OS=Homo sapiens OX=9606 GN=FUS PE=1 SV=1	0	2.85	2	1	1	0	1	526	53.4	9.36	2.47	1	0	1.48515e+06	1.48515e+06	1
FALSE	High	Master Protein	Q53TN4	Cytochrome b reductase 1 OS=Homo sapiens OX=9606 GN=CYBRD1 PE=1 SV=1	0	2.841	4	1	1	1	1	286	31.6	8.76	2.77	1	0	2.66017e+06	2.66017e+06	1
FALSE	High	Master Protein	Q15019	Septin-2 OS=Homo sapiens OX=9606 GN=SEPTIN2 PE=1 SV=1	0	2.838	3	1	1	1	1	361	41.5	6.6	1.91	1	0	434971	434971	1
FALSE	High	Master Protein	O00217	NADH dehydrogenase [ubiquinone] iron-sulfur protein 8, mitochondrial OS=Homo sapiens OX=9606 GN=NDUFS8 PE=1 SV=1	0	2.824	4	1	1	1	1	210	23.7	6.34	2.66	1	0	163661	163661	1
FALSE	High	Master Protein	Q9NPJ3	Acyl-coenzyme A thioesterase 13 OS=Homo sapiens OX=9606 GN=ACOT13 PE=1 SV=1	0	2.816	7	1	1	1	1	140	15	9.14	2.51	1	0	2.39223e+06	2.39223e+06	1
FALSE	High	Master Protein	O95298	NADH dehydrogenase [ubiquinone] 1 subunit C2 OS=Homo sapiens OX=9606 GN=NDUFC2 PE=1 SV=1	0	2.807	13	2	2	1	2	119	14.2	8.98	1.64	2	0	5.55662e+06	5.55662e+06	1
FALSE	High	Master Protein	P62318	Small nuclear ribonucleoprotein Sm D3 OS=Homo sapiens OX=9606 GN=SNRPD3 PE=1 SV=1	0	2.802	7	1	1	1	1	126	13.9	10.32	1.85	1	0	909830	909830	1
FALSE	High	Master Protein	P39687	Acidic leucine-rich nuclear phosphoprotein 32 family member A OS=Homo sapiens OX=9606 GN=ANP32A PE=1 SV=1	0	2.798	4	1	1	0	1	249	28.6	4.09	2.58	1	0	773444	773444	1
FALSE	High	Master Protein	P04839	Cytochrome b-245 heavy chain OS=Homo sapiens OX=9606 GN=CYBB PE=1 SV=2	0	2.797	3	2	2	1	2	570	65.3	8.63	3.73	2	0	2.15864e+06	2.15864e+06	1
FALSE	High	Master Protein	O95832	Claudin-1 OS=Homo sapiens OX=9606 GN=CLDN1 PE=1 SV=1	0	2.796	4	1	1	1	1	211	22.7	8.09	2.16	1	0	1.43324e+06	1.43324e+06	1
FALSE	High	Master Protein	Q12905	Interleukin enhancer-binding factor 2 OS=Homo sapiens OX=9606 GN=ILF2 PE=1 SV=2	0	2.779	3	1	1	1	1	390	43	5.26	2.12	1	0	443160	443160	1
FALSE	High	Master Protein	P13498	Cytochrome b-245 light chain OS=Homo sapiens OX=9606 GN=CYBA PE=1 SV=3	0	2.778	9	2	2	2	2	195	21	9.54	2.49	2	0	2.56505e+06	2.56505e+06	1
FALSE	High	Master Protein	O75751	Solute carrier family 22 member 3 OS=Homo sapiens OX=9606 GN=SLC22A3 PE=1 SV=1	0	2.777	2	1	1	1	1	556	61.2	8.57	1.94	1	0	15128693	15128693	1
FALSE	High	Master Protein	O15245	Solute carrier family 22 member 1 OS=Homo sapiens OX=9606 GN=SLC22A1 PE=1 SV=2	0	2.773	2	1	1	1	1	554	61.1	6.83	2.35	1	0	1.81541e+06	1.81541e+06	1
FALSE	High	Master Protein	P48509	CD151 antigen OS=Homo sapiens OX=9606 GN=CD151 PE=1 SV=3	0	2.765	4	1	1	1	1	253	28.3	7.47	0	1	0	431772	431772	1
FALSE	High	Master Protein	Q6UXB4	C-type lectin domain family 4 member G OS=Homo sapiens OX=9606 GN=CLEC4G PE=1 SV=1	0	2.76	3	1	1	1	1	293	32.5	6.61	2.31	1	0	917504	917504	1
FALSE	High	Master Protein	Q9UHA4	Ragulator complex protein LAMTOR3 OS=Homo sapiens OX=9606 GN=LAMTOR3 PE=1 SV=1	0	2.753	8	1	1	1	1	124	13.6	7.34	2.16	1	0	648048	648048	1
FALSE	High	Master Protein	P13798	Acylamino-acid-releasing enzyme OS=Homo sapiens OX=9606 GN=APEH PE=1 SV=4	0	2.752	2	1	1	1	1	732	81.2	5.48	2.4	1	0	561318	561318	1
FALSE	High	Master Protein	A0A0A0MRZ8	Immunoglobulin kappa variable 3D-11 OS=Homo sapiens OX=9606 GN=IGKV3D-11 PE=3 SV=6	0	2.752	8	1	1	0	1	115	12.6	5.29	2.61	1	0	3117210	3117210	1
FALSE	High	Master Protein	P13762	HLA class II histocompatibility antigen, DR beta 4 chain OS=Homo sapiens OX=9606 GN=HLA-DRB4 PE=1 SV=2	0	2.751	6	2	2	1	1	266	29.9	7.33	0	2	0	821710	821710	1
FALSE	High	Master Protein	Q13555	Calcium/calmodulin-dependent protein kinase type II subunit gamma OS=Homo sapiens OX=9606 GN=CAMK2G PE=1 SV=4	0	2.746	2	1	1	1	1	558	62.6	7.83	1.84	1	0	549461	549461	1
FALSE	High	Master Protein	Q9H488	GDP-fucose protein O-fucosyltransferase 1 OS=Homo sapiens OX=9606 GN=POFUT1 PE=1 SV=1	0	2.742	3	1	1	1	1	388	43.9	8.53	0	1	0	434228	434228	1
FALSE	High	Master Protein	Q00013	55 kDa erythrocyte membrane protein OS=Homo sapiens OX=9606 GN=MPP1 PE=1 SV=2	0	2.738	3	1	1	1	1	466	52.3	7.37	0	1	0			1
FALSE	High	Master Protein	Q6NUM9	All-trans-retinol 13,14-reductase OS=Homo sapiens OX=9606 GN=RETSAT PE=1 SV=2	0	2.738	3	2	2	2	2	610	66.8	8.28	0	2	0	1.29752e+06	1.29752e+06	1
FALSE	High	Master Protein	O76054	SEC14-like protein 2 OS=Homo sapiens OX=9606 GN=SEC14L2 PE=1 SV=1	0	2.735	2	1	1	1	1	403	46.1	7.84	1.77	1	0	854237	854237	1
FALSE	High	Master Protein	Q96ET8	Golgi apparatus membrane protein TVP23 homolog C OS=Homo sapiens OX=9606 GN=TVP23C PE=1 SV=3	0	2.73	4	1	1	0	1	276	31.1	9.29	2.28	1	0	677933	677933	1
FALSE	High	Master Protein	Q9NTN3	UDP-glucuronic acid/UDP-N-acetylgalactosamine transporter OS=Homo sapiens OX=9606 GN=SLC35D1 PE=2 SV=1	0	2.727	5	2	2	2	2	355	39.2	8.97	3.27	2	0	692127	692127	1
FALSE	High	Master Protein	Q9BUP3	Oxidoreductase HTATIP2 OS=Homo sapiens OX=9606 GN=HTATIP2 PE=1 SV=2	0	2.726	5	1	1	1	1	242	27	8.38	2.22	1	0	400976	400976	1
FALSE	High	Master Protein	P10253	Lysosomal alpha-glucosidase OS=Homo sapiens OX=9606 GN=GAA PE=1 SV=4	0	2.726	1	1	1	1	1	952	105.3	6	3.11	1	0	1.15314e+06	1.15314e+06	1
FALSE	High	Master Protein	P53420	Collagen alpha-4(IV) chain OS=Homo sapiens OX=9606 GN=COL4A4 PE=1 SV=3	0	2.725	1	1	1	1	1	1690	163.9	8.62	1.73	1	0	218165	218165	1
FALSE	High	Master Protein	Q9BQA9	Cytochrome b-245 chaperone 1 OS=Homo sapiens OX=9606 GN=CYBC1 PE=1 SV=1	0	2.721	9	2	2	2	2	187	20.8	6.8	3.96	2	0	3.57628e+06	3.57628e+06	1
FALSE	High	Master Protein	P22570	NADPH:adrenodoxin oxidoreductase, mitochondrial OS=Homo sapiens OX=9606 GN=FDXR PE=1 SV=3	0	2.719	3	2	2	2	2	491	53.8	8.44	1.96	2	0	2.14675e+06	2.14675e+06	1
FALSE	High	Master Protein	Q6ZXV5	Protein O-mannosyl-transferase TMTC3 OS=Homo sapiens OX=9606 GN=TMTC3 PE=1 SV=2	0	2.711	1	1	1	1	1	915	103.9	8.87	2.18	1	0	198372	198372	1
FALSE	High	Master Protein	Q99685	Monoglyceride lipase OS=Homo sapiens OX=9606 GN=MGLL PE=1 SV=2	0	2.706	3	1	1	1	1	303	33.2	6.99	1.8	1	0			1
FALSE	High	Master Protein	Q13505	Metaxin-1 OS=Homo sapiens OX=9606 GN=MTX1 PE=1 SV=3	0	2.704	3	1	1	1	1	466	51.4	9.79	2.01	1	0	367240	367240	1
FALSE	High	Master Protein	Q01844	RNA-binding protein EWS OS=Homo sapiens OX=9606 GN=EWSR1 PE=1 SV=1	0	2.703	1	1	1	1	1	656	68.4	9.33	2.29	1	0	1.26753e+06	1.26753e+06	1
FALSE	High	Master Protein	Q92734	Protein TFG OS=Homo sapiens OX=9606 GN=TFG PE=1 SV=2	0	2.702	3	1	1	1	1	400	43.4	5.1	2.14	1	0	1.36012e+06	1.36012e+06	1
FALSE	High	Master Protein	Q8N357	Solute carrier family 35 member F6 OS=Homo sapiens OX=9606 GN=SLC35F6 PE=1 SV=1	0	2.686	4	2	2	2	2	371	40.2	6.93	1.65	2	0	4.6967e+06	4.6967e+06	1
FALSE	High	Master Protein	P00736	Complement C1r subcomponent OS=Homo sapiens OX=9606 GN=C1R PE=1 SV=2	0.001	2.674	1	1	1	1	1	705	80.1	6.21	2.16	1	0	321313	321313	1
FALSE	High	Master Protein	Q93050	V-type proton ATPase 116 kDa subunit a1 OS=Homo sapiens OX=9606 GN=ATP6V0A1 PE=1 SV=3	0.001	2.673	1	1	1	1	1	837	96.4	6.43	1.94	1	0	235040	235040	1
FALSE	High	Master Protein	O00400	Acetyl-coenzyme A transporter 1 OS=Homo sapiens OX=9606 GN=SLC33A1 PE=1 SV=1	0.001	2.663	2	1	1	1	1	549	60.9	7.33	2.13	1	0	1.26694e+06	1.26694e+06	1
FALSE	High	Master Protein	A0FGR8	Extended synaptotagmin-2 OS=Homo sapiens OX=9606 GN=ESYT2 PE=1 SV=1	0.001	2.66	1	1	1	1	1	921	102.3	9.26	2.71	1	0	1.00234e+06	1.00234e+06	1
FALSE	High	Master Protein	P46459	Vesicle-fusing ATPase OS=Homo sapiens OX=9606 GN=NSF PE=1 SV=3	0.001	2.657	2	1	1	1	1	744	82.5	6.95	2.42	1	0	146512	146512	1
FALSE	High	Master Protein	O94901	SUN domain-containing protein 1 OS=Homo sapiens OX=9606 GN=SUN1 PE=1 SV=3	0.001	2.654	1	1	1	1	1	812	90	7.08	1.99	1	0	603435	603435	1
FALSE	High	Master Protein	Q9P2M7	Cingulin OS=Homo sapiens OX=9606 GN=CGN PE=1 SV=2	0.001	2.65	1	1	1	1	1	1197	136.3	5.54	2.23	1	0	206252	206252	1
FALSE	High	Master Protein	Q8IVS8	Glycerate kinase OS=Homo sapiens OX=9606 GN=GLYCTK PE=1 SV=1	0.001	2.649	2	1	1	1	1	523	55.2	6.73	2.37	1	0	480157	480157	1
FALSE	High	Master Protein	P36969	Phospholipid hydroperoxide glutathione peroxidase OS=Homo sapiens OX=9606 GN=GPX4 PE=1 SV=3	0.001	2.647	6	1	1	1	1	197	22.2	8.37	2	1	0	398044	398044	1
FALSE	High	Master Protein	Q9HCC0	Methylcrotonoyl-CoA carboxylase beta chain, mitochondrial OS=Homo sapiens OX=9606 GN=MCCC2 PE=1 SV=1	0.001	2.646	2	1	1	1	1	563	61.3	7.68	2.75	1	0	1.51465e+06	1.51465e+06	1
FALSE	High	Master Protein	Q9NYL4	Peptidyl-prolyl cis-trans isomerase FKBP11 OS=Homo sapiens OX=9606 GN=FKBP11 PE=1 SV=1	0.001	2.642	5	1	1	1	1	201	22.2	9.39	2.87	1	0	837738	837738	1
FALSE	High	Master Protein	P46379	Large proline-rich protein BAG6 OS=Homo sapiens OX=9606 GN=BAG6 PE=1 SV=2	0.001	2.641	1	1	1	1	1	1132	119.3	5.6	2.29	1	0	262416	262416	1
FALSE	High	Master Protein	Q9H3U5	Major facilitator superfamily domain-containing protein 1 OS=Homo sapiens OX=9606 GN=MFSD1 PE=2 SV=2	0.001	2.639	3	1	1	1	1	465	51.2	6.74	2.18	1	0	968184	968184	1
FALSE	High	Master Protein	P49591	Serine--tRNA ligase, cytoplasmic OS=Homo sapiens OX=9606 GN=SARS1 PE=1 SV=3	0.001	2.636	2	1	1	1	1	514	58.7	6.43	1.99	1	0	766050	766050	1
FALSE	High	Master Protein	P03891	NADH-ubiquinone oxidoreductase chain 2 OS=Homo sapiens OX=9606 GN=MT-ND2 PE=1 SV=2	0.001	2.631	3	1	1	1	1	347	38.9	9.83	2.75	1	0	2.06199e+06	2.06199e+06	1
FALSE	High	Master Protein	Q9Y673	Dolichyl-phosphate beta-glucosyltransferase OS=Homo sapiens OX=9606 GN=ALG5 PE=1 SV=1	0.001	2.627	3	1	1	1	1	324	36.9	9.28	2	1	0	653699	653699	1
FALSE	High	Master Protein	Q8WXH0	Nesprin-2 OS=Homo sapiens OX=9606 GN=SYNE2 PE=1 SV=3	0.001	2.625	0	1	1	1	1	6885	795.9	5.36	2.17	1	0			1
FALSE	High	Master Protein	P25067	Collagen alpha-2(VIII) chain OS=Homo sapiens OX=9606 GN=COL8A2 PE=1 SV=2	0.001	2.62	1	1	1	1	1	703	67.2	8.98	2.32	1	0	468258	468258	1
FALSE	High	Master Protein	P02745	Complement C1q subcomponent subunit A OS=Homo sapiens OX=9606 GN=C1QA PE=1 SV=2	0.001	2.613	4	1	1	1	1	245	26	9.11	1.65	1	0	2.17962e+06	2.17962e+06	1
FALSE	High	Master Protein	Q86YB8	ERO1-like protein beta OS=Homo sapiens OX=9606 GN=ERO1B PE=1 SV=2	0.001	2.613	2	1	1	0	1	467	53.5	7.99	2.22	1	0	1.12222e+06	1.12222e+06	1
FALSE	High	Master Protein	Q96F15	GTPase IMAP family member 5 OS=Homo sapiens OX=9606 GN=GIMAP5 PE=1 SV=1	0.001	2.612	4	1	1	1	1	307	34.8	7.68	1.83	1	0	3.5359e+06	3.5359e+06	1
FALSE	High	Master Protein	P17693	HLA class I histocompatibility antigen, alpha chain G OS=Homo sapiens OX=9606 GN=HLA-G PE=1 SV=1	0.001	2.61	3	1	1	1	1	338	38.2	5.69	2.5	1	0	930520	930520	1
FALSE	High	Master Protein	O43678	NADH dehydrogenase [ubiquinone] 1 alpha subcomplex subunit 2 OS=Homo sapiens OX=9606 GN=NDUFA2 PE=1 SV=3	0.001	2.609	10	1	1	1	1	99	10.9	9.57	2.29	1	0	1.60898e+06	1.60898e+06	1
FALSE	High	Master Protein	Q9Y6M9	NADH dehydrogenase [ubiquinone] 1 beta subcomplex subunit 9 OS=Homo sapiens OX=9606 GN=NDUFB9 PE=1 SV=3	0.001	2.599	5	1	1	1	1	179	21.8	8.38	1.76	1	0	409105	409105	1
FALSE	High	Master Protein	Q9UPQ8	Dolichol kinase OS=Homo sapiens OX=9606 GN=DOLK PE=1 SV=1	0.001	2.599	2	1	1	1	1	538	59.2	8.6	1.91	1	0	239725	239725	1
FALSE	High	Master Protein	Q9C0E8	Endoplasmic reticulum junction formation protein lunapark OS=Homo sapiens OX=9606 GN=LNPK PE=1 SV=2	0.001	2.597	2	1	1	1	1	428	47.7	5.11	1.64	1	0	1.01132e+06	1.01132e+06	1
FALSE	High	Master Protein	A0PJX8	Transmembrane protein 82 OS=Homo sapiens OX=9606 GN=TMEM82 PE=2 SV=2	0.001	2.592	3	1	1	1	1	343	37.2	8.21	0	1	0	788660	788660	1
FALSE	High	Master Protein	P22059	Oxysterol-binding protein 1 OS=Homo sapiens OX=9606 GN=OSBP PE=1 SV=1	0.001	2.588	1	1	1	1	1	807	89.4	7.3	0	1	0	262417	262417	1
FALSE	High	Master Protein	O95168	NADH dehydrogenase [ubiquinone] 1 beta subcomplex subunit 4 OS=Homo sapiens OX=9606 GN=NDUFB4 PE=1 SV=3	0.001	2.586	8	1	1	1	1	129	15.2	9.85	2.63	1	0	4.01704e+06	4.01704e+06	1
FALSE	High	Master Protein	P46777	60S ribosomal protein L5 OS=Homo sapiens OX=9606 GN=RPL5 PE=1 SV=3	0.001	2.583	5	2	2	2	2	297	34.3	9.72	1.62	2	0	2.2894e+06	2.2894e+06	1
FALSE	High	Master Protein	Q16799	Reticulon-1 OS=Homo sapiens OX=9606 GN=RTN1 PE=1 SV=1	0.001	2.581	2	2	2	2	2	776	83.6	4.69	3.79	2	0	9.37035e+06	9.37035e+06	1
FALSE	High	Master Protein	O60337	E3 ubiquitin-protein ligase MARCHF6 OS=Homo sapiens OX=9606 GN=MARCHF6 PE=1 SV=2	0.001	2.577	1	1	1	1	1	910	102.5	6.28	2.4	1	0	355598	355598	1
FALSE	High	Master Protein	P30533	Alpha-2-macroglobulin receptor-associated protein OS=Homo sapiens OX=9606 GN=LRPAP1 PE=1 SV=1	0.001	2.571	4	2	2	2	2	357	41.4	8.78	1.91	2	0	1.41499e+06	1.41499e+06	1
FALSE	High	Master Protein	Q969X5	Endoplasmic reticulum-Golgi intermediate compartment protein 1 OS=Homo sapiens OX=9606 GN=ERGIC1 PE=1 SV=1	0.001	2.567	3	1	1	1	1	290	32.6	7.06	2	1	0	1268207	1268207	1
FALSE	High	Master Protein	P62314	Small nuclear ribonucleoprotein Sm D1 OS=Homo sapiens OX=9606 GN=SNRPD1 PE=1 SV=1	0.001	2.558	9	1	1	1	1	119	13.3	11.56	0	1	0	531140	531140	1
FALSE	High	Master Protein	Q9P2X0	Dolichol-phosphate mannosyltransferase subunit 3 OS=Homo sapiens OX=9606 GN=DPM3 PE=1 SV=2	0.001	2.557	11	1	1	1	1	92	10.1	5.94	2.83	1	0	2.86671e+06	2.86671e+06	1
FALSE	High	Master Protein	P32455	Guanylate-binding protein 1 OS=Homo sapiens OX=9606 GN=GBP1 PE=1 SV=2	0.002	2.556	2	1	1	1	1	592	67.9	6.32	2.3	1	0	741940	741940	1
FALSE	High	Master Protein	P14920	D-amino-acid oxidase OS=Homo sapiens OX=9606 GN=DAO PE=1 SV=3	0.002	2.555	3	1	1	1	1	347	39.4	6.84	2.19	1	0	431245	431245	1
FALSE	High	Master Protein	Q06210	Glutamine--fructose-6-phosphate aminotransferase [isomerizing] 1 OS=Homo sapiens OX=9606 GN=GFPT1 PE=1 SV=3	0.002	2.555	2	2	2	1	2	699	78.8	7.11	0	2	0	754090	754090	1
FALSE	High	Master Protein	P62891	60S ribosomal protein L39 OS=Homo sapiens OX=9606 GN=RPL39 PE=1 SV=2	0.002	2.555	20	1	1	0	1	51	6.4	12.56	2.93	1	0	904407	904407	1
FALSE	High	Master Protein	O00170	AH receptor-interacting protein OS=Homo sapiens OX=9606 GN=AIP PE=1 SV=2	0.002	2.534	4	1	1	1	1	330	37.6	6.29	1.94	1	0	177682	177682	1
FALSE	High	Master Protein	O14949	Cytochrome b-c1 complex subunit 8 OS=Homo sapiens OX=9606 GN=UQCRQ PE=1 SV=4	0.002	2.521	21	2	2	2	2	82	9.9	10.08	1.9	2	0	2.1591e+06	2.1591e+06	1
FALSE	High	Master Protein	P61353	60S ribosomal protein L27 OS=Homo sapiens OX=9606 GN=RPL27 PE=1 SV=2	0.002	2.514	21	2	2	2	2	136	15.8	10.56	2.18	2	0	2.93757e+06	2.93757e+06	1
FALSE	High	Master Protein	Q86UD1	Out at first protein homolog OS=Homo sapiens OX=9606 GN=OAF PE=2 SV=1	0.002	2.505	4	1	1	1	1	273	30.7	6.84	2.2	1	0	183228	183228	1
FALSE	High	Master Protein	P56385	ATP synthase subunit e, mitochondrial OS=Homo sapiens OX=9606 GN=ATP5ME PE=1 SV=2	0.002	2.499	14	1	1	1	1	69	7.9	9.35	1.64	1	0	18398026	18398026	1
FALSE	High	Master Protein	P49810	Presenilin-2 OS=Homo sapiens OX=9606 GN=PSEN2 PE=1 SV=1	0.002	2.496	2	1	1	0	1	448	50.1	4.59	2.23	1	0	1.46268e+06	1.46268e+06	1
FALSE	High	Master Protein	P63218	Guanine nucleotide-binding protein G(I)/G(S)/G(O) subunit gamma-5 OS=Homo sapiens OX=9606 GN=GNG5 PE=1 SV=3	0.002	2.495	13	1	1	1	1	68	7.3	9.85	0	1	0	1.36658e+06	1.36658e+06	1
FALSE	High	Master Protein	O75643	U5 small nuclear ribonucleoprotein 200 kDa helicase OS=Homo sapiens OX=9606 GN=SNRNP200 PE=1 SV=2	0.002	2.488	1	1	1	1	1	2136	244.4	6.06	1.63	1	0	5848022	5848022	1
FALSE	High	Master Protein	Q13586	Stromal interaction molecule 1 OS=Homo sapiens OX=9606 GN=STIM1 PE=1 SV=3	0.002	2.488	1	1	1	1	1	685	77.4	6.67	2.09	1	0	920730	920730	1
FALSE	High	Master Protein	Q96L58	Beta-1,3-galactosyltransferase 6 OS=Homo sapiens OX=9606 GN=B3GALT6 PE=1 SV=2	0.002	2.484	3	1	1	1	1	329	37.1	9.66	2.12	1	0	275674	275674	1
FALSE	High	Master Protein	Q9Y2X3	Nucleolar protein 58 OS=Homo sapiens OX=9606 GN=NOP58 PE=1 SV=1	0.002	2.478	2	1	1	1	1	529	59.5	8.92	1.67	1	0	404730	404730	1
FALSE	High	Master Protein	Q99808	Equilibrative nucleoside transporter 1 OS=Homo sapiens OX=9606 GN=SLC29A1 PE=1 SV=3	0.002	2.474	2	1	1	1	1	456	50.2	8.29	2.15	1	0	1.9141e+06	1.9141e+06	1
FALSE	High	Master Protein	P19971	Thymidine phosphorylase OS=Homo sapiens OX=9606 GN=TYMP PE=1 SV=2	0.002	2.467	3	1	1	1	1	482	49.9	5.53	1.96	1	0	624930	624930	1
FALSE	High	Master Protein	P07996	Thrombospondin-1 OS=Homo sapiens OX=9606 GN=THBS1 PE=1 SV=2	0.002	2.461	1	1	1	1	1	1170	129.3	4.94	2.73	1	0	328537	328537	1
FALSE	High	Master Protein	Q6IC98	GRAM domain-containing protein 4 OS=Homo sapiens OX=9606 GN=GRAMD4 PE=1 SV=1	0.002	2.457	2	1	1	1	1	578	66.4	8.84	2.32	1	0	329201	329201	1
FALSE	High	Master Protein	O00481	Butyrophilin subfamily 3 member A1 OS=Homo sapiens OX=9606 GN=BTN3A1 PE=1 SV=3	0.002	2.445	2	1	1	0	1	513	57.6	8.03	1.91	1	0	193976	193976	1
FALSE	High	Master Protein	Q6ZVE7	Vesicle transport protein GOT1A OS=Homo sapiens OX=9606 GN=GOLT1A PE=1 SV=1	0.002	2.438	7	1	1	1	1	132	14.9	10.37	2.36	1	0	1.26896e+06	1.26896e+06	1
FALSE	High	Master Protein	Q9BWH2	FUN14 domain-containing protein 2 OS=Homo sapiens OX=9606 GN=FUNDC2 PE=1 SV=2	0.002	2.431	5	1	1	1	1	189	20.7	9.73	1.85	1	0	494970	494970	1
FALSE	High	Master Protein	Q9H300	Presenilins-associated rhomboid-like protein, mitochondrial OS=Homo sapiens OX=9606 GN=PARL PE=1 SV=2	0.002	2.431	2	1	1	1	1	379	42.2	9.79	1.76	1	0	746330	746330	1
FALSE	High	Master Protein	P84243	Histone H3.3 OS=Homo sapiens OX=9606 GN=H3-3A PE=1 SV=2	0.002	2.426	10	2	2	0	2	136	15.3	11.27	4.08	2	0	233322480	233322480	1
FALSE	High	Master Protein	O15511	Actin-related protein 2/3 complex subunit 5 OS=Homo sapiens OX=9606 GN=ARPC5 PE=1 SV=3	0.002	2.424	8	1	1	1	1	151	16.3	5.67	2.3	1	0	1.61558e+06	1.61558e+06	1
FALSE	High	Master Protein	Q9NRM0	Solute carrier family 2, facilitated glucose transporter member 9 OS=Homo sapiens OX=9606 GN=SLC2A9 PE=1 SV=2	0.002	2.42	2	1	1	1	1	540	58.7	8.9	1.61	1	0			1
FALSE	High	Master Protein	P01732	T-cell surface glycoprotein CD8 alpha chain OS=Homo sapiens OX=9606 GN=CD8A PE=1 SV=1	0.002	2.414	5	1	1	1	1	235	25.7	9.52	2.65	1	0	313299	313299	1
FALSE	High	Master Protein	O00429	Dynamin-1-like protein OS=Homo sapiens OX=9606 GN=DNM1L PE=1 SV=2	0.002	2.404	1	1	1	1	1	736	81.8	6.81	1.83	1	0	142271	142271	1
FALSE	High	Master Protein	P26440	Isovaleryl-CoA dehydrogenase, mitochondrial OS=Homo sapiens OX=9606 GN=IVD PE=1 SV=2	0.002	2.398	2	1	1	1	1	426	46.6	8.05	2.7	1	0	3.27482e+06	3.27482e+06	1
FALSE	High	Master Protein	Q96HS1	Serine/threonine-protein phosphatase PGAM5, mitochondrial OS=Homo sapiens OX=9606 GN=PGAM5 PE=1 SV=2	0.002	2.397	3	1	1	1	1	289	32	8.68	2.53	1	0	931795	931795	1
FALSE	High	Master Protein	A6NDB9	Paralemmin-3 OS=Homo sapiens OX=9606 GN=PALM3 PE=1 SV=2	0.002	2.397	2	1	1	1	1	673	71.7	4.53	2.18	1	0	288688	288688	1
FALSE	High	Master Protein	Q9H0R3	Transmembrane protein 222 OS=Homo sapiens OX=9606 GN=TMEM222 PE=1 SV=2	0.002	2.393	4	1	1	1	1	208	23.2	6.51	0	1	0	769987	769987	1
FALSE	High	Master Protein	P20160	Azurocidin OS=Homo sapiens OX=9606 GN=AZU1 PE=1 SV=3	0.002	2.383	4	1	1	1	1	251	26.9	9.5	2.39	1	0	991864	991864	1
FALSE	High	Master Protein	O95182	NADH dehydrogenase [ubiquinone] 1 alpha subcomplex subunit 7 OS=Homo sapiens OX=9606 GN=NDUFA7 PE=1 SV=3	0.002	2.368	10	1	1	1	1	113	12.5	10.18	2.57	1	0	672860	672860	1
FALSE	High	Master Protein	P48065	Sodium- and chloride-dependent betaine transporter OS=Homo sapiens OX=9606 GN=SLC6A12 PE=1 SV=2	0.002	2.364	2	1	1	1	1	614	69.3	6.32	2.57	1	0	559393	559393	1
FALSE	High	Master Protein	Q9BX68	Histidine triad nucleotide-binding protein 2, mitochondrial OS=Homo sapiens OX=9606 GN=HINT2 PE=1 SV=1	0.002	2.353	6	1	1	1	1	163	17.2	9.16	2.08	1	0	1.76708e+06	1.76708e+06	1
FALSE	High	Master Protein	Q63HN8	E3 ubiquitin-protein ligase RNF213 OS=Homo sapiens OX=9606 GN=RNF213 PE=1 SV=3	0.002	2.346	0	1	1	1	1	5207	591	6.48	1.69	1	0	309735	309735	1
FALSE	High	Master Protein	Q96Q80	Derlin-3 OS=Homo sapiens OX=9606 GN=DERL3 PE=1 SV=2	0.002	2.337	4	1	1	1	1	235	26.7	8.48	1.62	1	0	365554	365554	1
FALSE	High	Master Protein	P26572	Alpha-1,3-mannosyl-glycoprotein 2-beta-N-acetylglucosaminyltransferase OS=Homo sapiens OX=9606 GN=MGAT1 PE=1 SV=2	0.002	2.333	2	1	1	1	1	445	50.8	9.16	1.62	1	0	320977	320977	1
FALSE	High	Master Protein	Q96GK7	Fumarylacetoacetate hydrolase domain-containing protein 2A OS=Homo sapiens OX=9606 GN=FAHD2A PE=1 SV=1	0.002	2.321	4	1	1	1	1	314	34.6	8.24	2.81	1	0	304735	304735	1
FALSE	High	Master Protein	P01624	Immunoglobulin kappa variable 3-15 OS=Homo sapiens OX=9606 GN=IGKV3-15 PE=1 SV=2	0.002	2.307	8	1	1	0	1	115	12.5	5.19	2.42	1	0	2.28101e+06	2.28101e+06	1
FALSE	High	Master Protein	Q96KR6	Protein FAM210B, mitochondrial OS=Homo sapiens OX=9606 GN=FAM210B PE=1 SV=2	0.002	2.304	6	1	1	1	1	192	20.4	10.43	2.04	1	0	1.04129e+06	1.04129e+06	1
FALSE	High	Master Protein	P10644	cAMP-dependent protein kinase type I-alpha regulatory subunit OS=Homo sapiens OX=9606 GN=PRKAR1A PE=1 SV=1	0.002	2.301	2	1	1	1	1	381	43	5.35	2.43	1	0	343508	343508	1
FALSE	High	Master Protein	P42766	60S ribosomal protein L35 OS=Homo sapiens OX=9606 GN=RPL35 PE=1 SV=2	0.002	2.295	8	1	1	1	1	123	14.5	11.05	0	1	0	5.45942e+06	5.45942e+06	1
FALSE	High	Master Protein	Q00341	Vigilin OS=Homo sapiens OX=9606 GN=HDLBP PE=1 SV=2	0.002	2.294	1	1	1	1	1	1268	141.4	6.87	1.83	1	0	312148	312148	1
FALSE	High	Master Protein	Q8TCD1	UPF0729 protein C18orf32 OS=Homo sapiens OX=9606 GN=C18orf32 PE=1 SV=1	0.002	2.289	13	1	1	1	1	76	8.7	9.13	2.17	1	0			1
FALSE	High	Master Protein	Q8TD22	Sideroflexin-5 OS=Homo sapiens OX=9606 GN=SFXN5 PE=1 SV=1	0.002	2.286	3	1	1	1	1	340	37.1	9.33	2.32	1	0	1.2675e+06	1.2675e+06	1
FALSE	High	Master Protein	Q14011	Cold-inducible RNA-binding protein OS=Homo sapiens OX=9606 GN=CIRBP PE=1 SV=1	0.002	2.285	6	1	1	1	1	172	18.6	9.51	0	1	0	332937	332937	1
FALSE	High	Master Protein	P20645	Cation-dependent mannose-6-phosphate receptor OS=Homo sapiens OX=9606 GN=M6PR PE=1 SV=1	0.002	2.283	5	1	1	1	1	277	31	5.83	2.18	1	0	398677	398677	1
FALSE	High	Master Protein	O95236	Apolipoprotein L3 OS=Homo sapiens OX=9606 GN=APOL3 PE=1 SV=3	0.002	2.277	2	1	1	1	1	402	44.3	8.16	2.19	1	0	627786	627786	1
FALSE	High	Master Protein	P32929	Cystathionine gamma-lyase OS=Homo sapiens OX=9606 GN=CTH PE=1 SV=3	0.002	2.274	3	1	1	1	1	405	44.5	6.7	2.82	1	0	2.15689e+06	2.15689e+06	1
FALSE	High	Master Protein	Q8NCS4	Transmembrane protein 35B OS=Homo sapiens OX=9606 GN=TMEM35B PE=1 SV=1	0.002	2.273	8	1	1	1	1	154	16.9	9.17	2.59	1	0	1.48744e+06	1.48744e+06	1
FALSE	High	Master Protein	O15438	Canalicular multispecific organic anion transporter 2 OS=Homo sapiens OX=9606 GN=ABCC3 PE=1 SV=3	0.002	2.267	1	1	1	1	1	1527	169.2	7.2	2.11	1	0	1.24728e+06	1.24728e+06	1
FALSE	High	Master Protein	P49207	60S ribosomal protein L34 OS=Homo sapiens OX=9606 GN=RPL34 PE=1 SV=3	0.002	2.257	15	2	2	2	2	117	13.3	11.47	2	2	0	4.00522e+06	4.00522e+06	1
FALSE	High	Master Protein	Q96S97	Myeloid-associated differentiation marker OS=Homo sapiens OX=9606 GN=MYADM PE=1 SV=2	0.002	2.25	3	1	1	1	1	322	35.3	8.15	2.19	1	0	3.11896e+06	3.11896e+06	1
FALSE	High	Master Protein	Q9NX61	Transmembrane protein 161A OS=Homo sapiens OX=9606 GN=TMEM161A PE=1 SV=1	0.002	2.243	2	1	1	1	1	479	53.6	8.44	0	1	0	516145	516145	1
FALSE	High	Master Protein	P09496	Clathrin light chain A OS=Homo sapiens OX=9606 GN=CLTA PE=1 SV=1	0.002	2.24	4	1	1	1	1	248	27.1	4.51	2.42	1	0	1.84332e+06	1.84332e+06	1
FALSE	High	Master Protein	Q9NY33	Dipeptidyl peptidase 3 OS=Homo sapiens OX=9606 GN=DPP3 PE=1 SV=2	0.002	2.24	1	1	1	1	1	737	82.5	5.1	0	1	0	330553	330553	1
FALSE	High	Master Protein	P56537	Eukaryotic translation initiation factor 6 OS=Homo sapiens OX=9606 GN=EIF6 PE=1 SV=1	0.002	2.238	4	1	1	1	1	245	26.6	4.68	2.13	1	0	749727	749727	1
FALSE	High	Master Protein	P17568	NADH dehydrogenase [ubiquinone] 1 beta subcomplex subunit 7 OS=Homo sapiens OX=9606 GN=NDUFB7 PE=1 SV=4	0.002	2.237	7	1	1	1	1	137	16.4	8.92	0	1	0	390311	390311	1
FALSE	High	Master Protein	Q6NUK1	Calcium-binding mitochondrial carrier protein SCaMC-1 OS=Homo sapiens OX=9606 GN=SLC25A24 PE=1 SV=2	0.002	2.214	2	1	1	1	1	477	53.3	6.33	1.91	1	0	313605	313605	1
FALSE	High	Master Protein	P62266	40S ribosomal protein S23 OS=Homo sapiens OX=9606 GN=RPS23 PE=1 SV=3	0.002	2.212	8	1	1	1	1	143	15.8	10.49	3.11	1	0	1.50587e+06	1.50587e+06	1
FALSE	High	Master Protein	Q96E52	Metalloendopeptidase OMA1, mitochondrial OS=Homo sapiens OX=9606 GN=OMA1 PE=1 SV=1	0.002	2.203	2	1	1	1	1	524	60.1	9.25	1.66	1	0	462220	462220	1
FALSE	High	Master Protein	Q9Y262	Eukaryotic translation initiation factor 3 subunit L OS=Homo sapiens OX=9606 GN=EIF3L PE=1 SV=1	0.002	2.193	2	1	1	1	1	564	66.7	6.34	1.98	1	0	667639	667639	1
FALSE	High	Master Protein	Q9BSR8	Protein YIPF4 OS=Homo sapiens OX=9606 GN=YIPF4 PE=1 SV=1	0.002	2.192	4	1	1	1	1	244	27.1	4.65	2.46	1	0	936166	936166	1
FALSE	High	Master Protein	O15427	Monocarboxylate transporter 4 OS=Homo sapiens OX=9606 GN=SLC16A3 PE=1 SV=1	0.002	2.191	2	1	1	1	1	465	49.4	7.96	1.66	1	0	160964	160964	1
FALSE	High	Master Protein	O43708	Maleylacetoacetate isomerase OS=Homo sapiens OX=9606 GN=GSTZ1 PE=1 SV=3	0.002	2.186	6	1	1	1	1	216	24.2	8.54	2.29	1	0	725613	725613	1
FALSE	High	Master Protein	Q96JB5	CDK5 regulatory subunit-associated protein 3 OS=Homo sapiens OX=9606 GN=CDK5RAP3 PE=1 SV=2	0.002	2.186	2	1	1	1	1	506	56.9	4.75	2.29	1	0	466725	466725	1
FALSE	High	Master Protein	O95399	Urotensin-2 OS=Homo sapiens OX=9606 GN=UTS2 PE=1 SV=1	0.002	2.18	6	1	1	1	1	124	14.3	7.8	1.75	1	0	29784200	29784200	1
FALSE	High	Master Protein	P30837	Aldehyde dehydrogenase X, mitochondrial OS=Homo sapiens OX=9606 GN=ALDH1B1 PE=1 SV=3	0.002	2.172	2	1	1	1	1	517	57.2	6.8	2.24	1	0	671859	671859	1
FALSE	High	Master Protein	P11166	Solute carrier family 2, facilitated glucose transporter member 1 OS=Homo sapiens OX=9606 GN=SLC2A1 PE=1 SV=2	0.002	2.159	2	1	1	1	1	492	54	8.72	2.26	1	0	240101	240101	1
FALSE	High	Master Protein	P38435	Vitamin K-dependent gamma-carboxylase OS=Homo sapiens OX=9606 GN=GGCX PE=1 SV=2	0.002	2.157	1	1	1	1	1	758	87.5	8.02	2.66	1	0	411320	411320	1
FALSE	High	Master Protein	Q15843	NEDD8 OS=Homo sapiens OX=9606 GN=NEDD8 PE=1 SV=1	0.002	2.155	14	1	1	1	1	81	9.1	8.43	2.66	1	0	375840	375840	1
FALSE	High	Master Protein	P06727	Apolipoprotein A-IV OS=Homo sapiens OX=9606 GN=APOA4 PE=1 SV=4	0.002	2.152	3	1	1	1	1	396	45.3	5.38	2.22	1	0	7.53947e+06	7.53947e+06	1
FALSE	High	Master Protein	P61601	Neurocalcin-delta OS=Homo sapiens OX=9606 GN=NCALD PE=1 SV=2	0.002	2.148	4	1	1	0	1	193	22.2	5.35	1.72	1	0	754286	754286	1
FALSE	High	Master Protein	P55103	Inhibin beta C chain OS=Homo sapiens OX=9606 GN=INHBC PE=2 SV=1	0.002	2.133	2	1	1	1	1	352	38.2	7.11	1.77	1	0	2599964	2599964	1
FALSE	High	Master Protein	Q9H6U8	Alpha-1,2-mannosyltransferase ALG9 OS=Homo sapiens OX=9606 GN=ALG9 PE=1 SV=2	0.002	2.131	1	1	1	1	1	611	69.8	8.68	2.15	1	0	276752	276752	1
FALSE	High	Master Protein	O00487	26S proteasome non-ATPase regulatory subunit 14 OS=Homo sapiens OX=9606 GN=PSMD14 PE=1 SV=1	0.002	2.129	4	1	1	1	1	310	34.6	6.52	2.45	1	0	351393	351393	1
FALSE	High	Master Protein	O75095	Multiple epidermal growth factor-like domains protein 6 OS=Homo sapiens OX=9606 GN=MEGF6 PE=1 SV=4	0.002	2.125	1	1	3	1	1	1541	161.1	6.38	6.67	1	0	9.87321e+06	9.87321e+06	1
FALSE	High	Master Protein	Q96PE7	Methylmalonyl-CoA epimerase, mitochondrial OS=Homo sapiens OX=9606 GN=MCEE PE=1 SV=1	0.002	2.112	6	1	1	1	1	176	18.7	9.09	0	1	0	582735	582735	1
FALSE	High	Master Protein	O75131	Copine-3 OS=Homo sapiens OX=9606 GN=CPNE3 PE=1 SV=1	0.002	2.084	2	1	1	1	1	537	60.1	5.85	2.12	1	0	333889	333889	1
FALSE	High	Master Protein	Q5K4L6	Solute carrier family 27 member 3 OS=Homo sapiens OX=9606 GN=SLC27A3 PE=1 SV=4	0.002	2.083	1	1	1	1	1	683	73.5	7.09	2.1	1	0	935614	935614	1
FALSE	High	Master Protein	O15372	Eukaryotic translation initiation factor 3 subunit H OS=Homo sapiens OX=9606 GN=EIF3H PE=1 SV=1	0.002	2.079	3	1	1	1	1	352	39.9	6.54	1.89	1	0	769546	769546	1
FALSE	High	Master Protein	P30519	Heme oxygenase 2 OS=Homo sapiens OX=9606 GN=HMOX2 PE=1 SV=2	0.002	2.073	3	1	1	1	1	316	36	5.41	2.32	1	0	466705	466705	1
FALSE	High	Master Protein	P15907	Beta-galactoside alpha-2,6-sialyltransferase 1 OS=Homo sapiens OX=9606 GN=ST6GAL1 PE=1 SV=1	0.002	2.054	3	2	2	2	2	406	46.6	9.01	1.73	2	0	3.11644e+06	3.11644e+06	1
FALSE	High	Master Protein	Q8NFQ8	Torsin-1A-interacting protein 2 OS=Homo sapiens OX=9606 GN=TOR1AIP2 PE=1 SV=1	0.002	2.052	2	1	1	1	1	470	51.2	4.96	0	1	0	419265	419265	1
FALSE	High	Master Protein	Q16775	Hydroxyacylglutathione hydrolase, mitochondrial OS=Homo sapiens OX=9606 GN=HAGH PE=1 SV=2	0.002	2.05	7	2	2	2	2	308	33.8	8.12	4.72	2	0	1.94793e+06	1.94793e+06	1
FALSE	High	Master Protein	O00767	Acyl-CoA desaturase OS=Homo sapiens OX=9606 GN=SCD PE=1 SV=2	0.002	2.05	3	1	1	1	1	359	41.5	9	0	1	0	585997	585997	1
FALSE	High	Master Protein	Q6P2Q9	Pre-mRNA-processing-splicing factor 8 OS=Homo sapiens OX=9606 GN=PRPF8 PE=1 SV=2	0.002	2.049	0	1	1	1	1	2335	273.4	8.84	1.79	1	0	6269497	6269497	1
FALSE	High	Master Protein	Q9UKM9	RNA-binding protein Raly OS=Homo sapiens OX=9606 GN=RALY PE=1 SV=1	0.002	2.046	3	1	1	1	1	306	32.4	9.17	1.65	1	0	494255	494255	1
FALSE	High	Master Protein	P13987	CD59 glycoprotein OS=Homo sapiens OX=9606 GN=CD59 PE=1 SV=1	0.002	2.045	9	1	1	1	1	128	14.2	6.48	0	1	0	696736	696736	1
FALSE	High	Master Protein	P51809	Vesicle-associated membrane protein 7 OS=Homo sapiens OX=9606 GN=VAMP7 PE=1 SV=3	0.002	2.044	4	1	1	1	1	220	24.9	8.6	1.84	1	0	276978	276978	1
FALSE	High	Master Protein	P60903	Protein S100-A10 OS=Homo sapiens OX=9606 GN=S100A10 PE=1 SV=2	0.002	2.026	18	1	1	1	1	97	11.2	7.37	2.2	1	0	287227	287227	1
FALSE	High	Master Protein	Q9BY50	Signal peptidase complex catalytic subunit SEC11C OS=Homo sapiens OX=9606 GN=SEC11C PE=1 SV=3	0.002	2.022	5	1	1	1	1	192	21.5	9.2	1.96	1	0	2250802	2250802	1
FALSE	High	Master Protein	O75390	Citrate synthase, mitochondrial OS=Homo sapiens OX=9606 GN=CS PE=1 SV=2	0.003	2.007	2	1	1	1	1	466	51.7	8.32	2.14	1	0	233876	233876	1
FALSE	High	Master Protein	O00222	Metabotropic glutamate receptor 8 OS=Homo sapiens OX=9606 GN=GRM8 PE=1 SV=2	0.003	2.006	1	1	1	1	1	908	101.7	8.15	0	1	0	733111	733111	1
FALSE	High	Master Protein	Q9Y282	Endoplasmic reticulum-Golgi intermediate compartment protein 3 OS=Homo sapiens OX=9606 GN=ERGIC3 PE=1 SV=1	0.003	1.994	4	1	1	1	1	383	43.2	6.06	1.65	1	0	273598	273598	1
FALSE	High	Master Protein	Q96Q06	Perilipin-4 OS=Homo sapiens OX=9606 GN=PLIN4 PE=1 SV=2	0.003	1.99	2	1	1	1	1	1357	134.3	8.73	2.24	1	0	504547	504547	1
FALSE	High	Master Protein	Q9NYP7	Elongation of very long chain fatty acids protein 5 OS=Homo sapiens OX=9606 GN=ELOVL5 PE=1 SV=1	0.003	1.988	3	1	1	1	1	299	35.3	9.42	2.37	1	0			1
FALSE	High	Master Protein	Q9UHK6	Alpha-methylacyl-CoA racemase OS=Homo sapiens OX=9606 GN=AMACR PE=1 SV=2	0.003	1.986	3	1	1	1	1	382	42.4	6.44	1.68	1	0	411400	411400	1
FALSE	High	Master Protein	Q8NEW0	Zinc transporter 7 OS=Homo sapiens OX=9606 GN=SLC30A7 PE=2 SV=1	0.003	1.986	3	1	1	1	1	376	41.6	6.95	2.02	1	0	1.25675e+06	1.25675e+06	1
FALSE	High	Master Protein	Q9UI09	NADH dehydrogenase [ubiquinone] 1 alpha subcomplex subunit 12 OS=Homo sapiens OX=9606 GN=NDUFA12 PE=1 SV=1	0.003	1.983	6	1	1	1	1	145	17.1	9.63	0	1	0			1	Acetyl [N-Term]
FALSE	High	Master Protein	P14868	Aspartate--tRNA ligase, cytoplasmic OS=Homo sapiens OX=9606 GN=DARS1 PE=1 SV=2	0.003	1.976	2	1	1	1	1	501	57.1	6.55	2.55	1	0	676721	676721	1
FALSE	High	Master Protein	Q4VC31	Coiled-coil domain-containing protein 58 OS=Homo sapiens OX=9606 GN=CCDC58 PE=1 SV=1	0.003	1.957	6	1	1	1	1	144	16.6	7.81	0	1	0	309884	309884	1
FALSE	High	Master Protein	P01706	Immunoglobulin lambda variable 2-11 OS=Homo sapiens OX=9606 GN=IGLV2-11 PE=1 SV=2	0.003	1.953	7	1	1	1	1	119	12.6	7.24	0	1	0	509458	509458	1
FALSE	High	Master Protein	P00740	Coagulation factor IX OS=Homo sapiens OX=9606 GN=F9 PE=1 SV=2	0.003	1.952	2	1	1	1	1	461	51.7	5.47	2.78	1	0	717559	717559	1
FALSE	High	Master Protein	Q9Y5U8	Mitochondrial pyruvate carrier 1 OS=Homo sapiens OX=9606 GN=MPC1 PE=1 SV=1	0.003	1.941	8	1	1	1	1	109	12.3	9.61	0	1	0	1.72082e+06	1.72082e+06	1
FALSE	High	Master Protein	Q96K19	E3 ubiquitin-protein ligase RNF170 OS=Homo sapiens OX=9606 GN=RNF170 PE=1 SV=2	0.003	1.939	3	1	1	1	1	258	29.8	5.58	1.7	1	0	1654198	1654198	1
FALSE	High	Master Protein	P98095	Fibulin-2 OS=Homo sapiens OX=9606 GN=FBLN2 PE=1 SV=2	0.003	1.926	1	1	1	1	1	1184	126.5	4.82	2.34	1	0	525362	525362	1
FALSE	High	Master Protein	O43852	Calumenin OS=Homo sapiens OX=9606 GN=CALU PE=1 SV=2	0.003	1.923	3	1	1	1	1	315	37.1	4.64	1.69	1	0	720487	720487	1
FALSE	High	Master Protein	P78371	T-complex protein 1 subunit beta OS=Homo sapiens OX=9606 GN=CCT2 PE=1 SV=4	0.003	1.922	1	1	1	1	1	535	57.5	6.46	1.8	1	0	957924	957924	1
FALSE	High	Master Protein	P01011	Alpha-1-antichymotrypsin OS=Homo sapiens OX=9606 GN=SERPINA3 PE=1 SV=2	0.003	1.922	2	1	1	1	1	423	47.6	5.52	2.37	1	0	780393	780393	1
FALSE	High	Master Protein	P68036	Ubiquitin-conjugating enzyme E2 L3 OS=Homo sapiens OX=9606 GN=UBE2L3 PE=1 SV=1	0.003	1.919	6	1	1	1	1	154	17.9	8.51	0	1	0	8399760	8399760	1
FALSE	High	Master Protein	P82980	Retinol-binding protein 5 OS=Homo sapiens OX=9606 GN=RBP5 PE=1 SV=3	0.003	1.916	7	1	1	1	1	135	15.9	6.54	0	1	0	389782	389782	1
FALSE	High	Master Protein	Q8N4H5	Mitochondrial import receptor subunit TOM5 homolog OS=Homo sapiens OX=9606 GN=TOMM5 PE=1 SV=1	0.003	1.914	16	1	1	1	1	51	6	9.7	1.69	1	0	454226	454226	1
FALSE	High	Master Protein	Q14152	Eukaryotic translation initiation factor 3 subunit A OS=Homo sapiens OX=9606 GN=EIF3A PE=1 SV=1	0.003	1.906	1	1	1	1	1	1382	166.5	6.79	0	1	0	266728	266728	1
FALSE	High	Master Protein	P51687	Sulfite oxidase, mitochondrial OS=Homo sapiens OX=9606 GN=SUOX PE=1 SV=2	0.003	1.904	2	1	1	1	1	545	60.2	6.11	1.92	1	0	1504131	1504131	1
FALSE	High	Master Protein	Q8WV24	Pleckstrin homology-like domain family A member 1 OS=Homo sapiens OX=9606 GN=PHLDA1 PE=1 SV=4	0.003	1.896	2	1	1	1	1	401	45	9.89	0	1	0	206666	206666	1
FALSE	High	Master Protein	Q9UBS4	DnaJ homolog subfamily B member 11 OS=Homo sapiens OX=9606 GN=DNAJB11 PE=1 SV=1	0.003	1.891	3	1	1	1	1	358	40.5	6.18	1.87	1	0	941606	941606	1
FALSE	High	Master Protein	Q9UBR2	Cathepsin Z OS=Homo sapiens OX=9606 GN=CTSZ PE=1 SV=1	0.003	1.885	3	1	1	1	1	303	33.8	7.11	2.22	1	0	494697	494697	1
FALSE	High	Master Protein	P22102	Trifunctional purine biosynthetic protein adenosine-3 OS=Homo sapiens OX=9606 GN=GART PE=1 SV=1	0.003	1.884	1	1	1	1	1	1010	107.7	6.7	1.8	1	0	184859	184859	1
FALSE	High	Master Protein	Q5UCC4	ER membrane protein complex subunit 10 OS=Homo sapiens OX=9606 GN=EMC10 PE=1 SV=1	0.003	1.879	3	1	1	1	1	262	27.3	6.13	0	1	0	2.00064e+06	2.00064e+06	1
FALSE	High	Master Protein	Q6P1M0	Long-chain fatty acid transport protein 4 OS=Homo sapiens OX=9606 GN=SLC27A4 PE=1 SV=1	0.003	1.873	1	1	1	1	1	643	72	8.47	1.8	1	0	156084	156084	1
FALSE	High	Master Protein	P13671	Complement component C6 OS=Homo sapiens OX=9606 GN=C6 PE=1 SV=3	0.003	1.856	1	1	1	1	1	934	104.7	6.76	2.12	1	0	595773	595773	1
FALSE	High	Master Protein	O43660	Pleiotropic regulator 1 OS=Homo sapiens OX=9606 GN=PLRG1 PE=1 SV=1	0.003	1.848	2	1	1	1	1	514	57.2	9.17	0	1	0	442717	442717	1
FALSE	High	Master Protein	Q969Q0	60S ribosomal protein L36a-like OS=Homo sapiens OX=9606 GN=RPL36AL PE=1 SV=3	0.003	1.846	8	1	1	0	1	106	12.5	10.65	2.22	1	0	634679	634679	1
FALSE	High	Master Protein	Q5VTU8	ATP synthase subunit epsilon-like protein, mitochondrial OS=Homo sapiens OX=9606 GN=ATP5F1EP2 PE=1 SV=1	0.003	1.842	16	1	1	0	1	51	5.8	10.14	1.9	1	0	4.25906e+06	4.25906e+06	1
FALSE	High	Master Protein	P26640	Valine--tRNA ligase OS=Homo sapiens OX=9606 GN=VARS1 PE=1 SV=4	0.003	1.84	1	1	1	1	1	1264	140.4	7.59	2.1	1	0	484733	484733	1
FALSE	High	Master Protein	P59665	Neutrophil defensin 1 OS=Homo sapiens OX=9606 GN=DEFA1 PE=1 SV=1	0.003	1.827	10	1	1	0	1	94	10.2	6.99	1.62	1	0	4.17993e+06	4.17993e+06	1
FALSE	High	Master Protein	Q7KZN9	Cytochrome c oxidase assembly protein COX15 homolog OS=Homo sapiens OX=9606 GN=COX15 PE=1 SV=1	0.003	1.824	2	1	1	1	1	410	46	9.82	2.42	1	0	1.37815e+06	1.37815e+06	1
FALSE	High	Master Protein	O60232	Protein ZNRD2 OS=Homo sapiens OX=9606 GN=ZNRD2 PE=1 SV=1	0.003	1.824	4	1	1	1	1	199	21.5	5.24	0	1	0	563706	563706	1
FALSE	High	Master Protein	O95861	3'(2'),5'-bisphosphate nucleotidase 1 OS=Homo sapiens OX=9606 GN=BPNT1 PE=1 SV=1	0.003	1.821	3	1	1	1	1	308	33.4	5.69	1.71	1	0	335022	335022	1
FALSE	High	Master Protein	Q9P2W9	Syntaxin-18 OS=Homo sapiens OX=9606 GN=STX18 PE=1 SV=1	0.003	1.82	4	1	1	1	1	335	38.7	5.49	0	1	0	401265	401265	1
FALSE	High	Master Protein	Q9BR76	Coronin-1B OS=Homo sapiens OX=9606 GN=CORO1B PE=1 SV=1	0.003	1.809	2	1	1	1	1	489	54.2	5.88	1.64	1	0			1
FALSE	High	Master Protein	Q9UHD8	Septin-9 OS=Homo sapiens OX=9606 GN=SEPTIN9 PE=1 SV=2	0.003	1.807	2	1	1	1	1	586	65.4	8.97	0	1	0	259154	259154	1
FALSE	High	Master Protein	Q9UNM6	26S proteasome non-ATPase regulatory subunit 13 OS=Homo sapiens OX=9606 GN=PSMD13 PE=1 SV=2	0.003	1.806	2	1	1	1	1	376	42.9	5.81	1.62	1	0	405658	405658	1
FALSE	High	Master Protein	P01127	Platelet-derived growth factor subunit B OS=Homo sapiens OX=9606 GN=PDGFB PE=1 SV=1	0.003	1.806	3	1	1	1	1	241	27.3	9.16	2.09	1	0	1.02935e+06	1.02935e+06	1
FALSE	High	Master Protein	Q96B21	Transmembrane protein 45B OS=Homo sapiens OX=9606 GN=TMEM45B PE=1 SV=1	0.003	1.796	3	1	1	1	1	275	31.8	6.95	2.03	1	0	920355	920355	1
FALSE	High	Master Protein	Q8N2K0	Lysophosphatidylserine lipase ABHD12 OS=Homo sapiens OX=9606 GN=ABHD12 PE=1 SV=2	0.003	1.795	2	1	1	1	1	398	45.1	8.65	1.92	1	0	237625	237625	1
FALSE	High	Master Protein	P20618	Proteasome subunit beta type-1 OS=Homo sapiens OX=9606 GN=PSMB1 PE=1 SV=2	0.003	1.795	4	1	1	1	1	241	26.5	8.13	1.97	1	0	1.17345e+06	1.17345e+06	1
FALSE	High	Master Protein	Q96P44	Collagen alpha-1(XXI) chain OS=Homo sapiens OX=9606 GN=COL21A1 PE=2 SV=1	0.003	1.788	1	1	1	1	1	957	99.3	8.32	2.09	1	0	9395411	9395411	1
FALSE	High	Master Protein	P16949	Stathmin OS=Homo sapiens OX=9606 GN=STMN1 PE=1 SV=3	0.003	1.786	6	1	1	0	1	149	17.3	5.97	0	1	0	270177	270177	1
FALSE	High	Master Protein	O15321	Transmembrane 9 superfamily member 1 OS=Homo sapiens OX=9606 GN=TM9SF1 PE=2 SV=2	0.003	1.785	1	1	1	1	1	606	68.8	7.17	1.8	1	0	2.18169e+06	2.18169e+06	1
FALSE	High	Master Protein	P01833	Polymeric immunoglobulin receptor OS=Homo sapiens OX=9606 GN=PIGR PE=1 SV=4	0.003	1.784	1	1	1	1	1	764	83.2	5.74	0	1	0	594065	594065	1
FALSE	High	Master Protein	P30273	High affinity immunoglobulin epsilon receptor subunit gamma OS=Homo sapiens OX=9606 GN=FCER1G PE=1 SV=1	0.003	1.78	9	1	1	1	1	86	9.7	7.12	1.93	1	0	4211312	4211312	1
FALSE	High	Master Protein	Q9Y6I8	Peroxisomal membrane protein 4 OS=Homo sapiens OX=9606 GN=PXMP4 PE=1 SV=3	0.003	1.769	4	1	1	1	1	212	24.2	10.07	2.38	1	0	5957587	5957587	1
FALSE	High	Master Protein	O14494	Phospholipid phosphatase 1 OS=Homo sapiens OX=9606 GN=PLPP1 PE=1 SV=1	0.003	1.765	3	1	1	1	1	284	32.1	7.97	2.58	1	0	723592	723592	1
FALSE	High	Master Protein	P06312	Immunoglobulin kappa variable 4-1 OS=Homo sapiens OX=9606 GN=IGKV4-1 PE=1 SV=1	0.003	1.765	7	1	1	1	1	121	13.4	5.25	2.21	1	0	1.27286e+06	1.27286e+06	1
FALSE	High	Master Protein	P50148	Guanine nucleotide-binding protein G(q) subunit alpha OS=Homo sapiens OX=9606 GN=GNAQ PE=1 SV=4	0.003	1.764	3	1	1	0	1	359	42.1	5.68	1.91	1	0	428773	428773	1
FALSE	High	Master Protein	Q9H845	Complex I assembly factor ACAD9, mitochondrial OS=Homo sapiens OX=9606 GN=ACAD9 PE=1 SV=1	0.003	1.759	1	1	1	1	1	621	68.7	7.96	1.93	1	0	904718	904718	1
FALSE	High	Master Protein	Q9Y5J9	Mitochondrial import inner membrane translocase subunit Tim8 B OS=Homo sapiens OX=9606 GN=TIMM8B PE=1 SV=1	0.003	1.759	13	1	1	1	1	83	9.3	5.12	2.29	1	0	248234	248234	1
FALSE	High	Master Protein	P15104	Glutamine synthetase OS=Homo sapiens OX=9606 GN=GLUL PE=1 SV=4	0.003	1.757	2	1	1	1	1	373	42	6.89	2.18	1	0	1.94372e+06	1.94372e+06	1
FALSE	High	Master Protein	Q01518	Adenylyl cyclase-associated protein 1 OS=Homo sapiens OX=9606 GN=CAP1 PE=1 SV=5	0.003	1.734	2	1	1	0	1	475	51.9	8.06	0	1	0	482757	482757	1
FALSE	High	Master Protein	P55060	Exportin-2 OS=Homo sapiens OX=9606 GN=CSE1L PE=1 SV=3	0.003	1.733	1	1	1	1	1	971	110.3	5.77	0	1	0	464034	464034	1
FALSE	High	Master Protein	O95967	EGF-containing fibulin-like extracellular matrix protein 2 OS=Homo sapiens OX=9606 GN=EFEMP2 PE=1 SV=3	0.003	1.732	2	1	1	1	1	443	49.4	4.94	0	1	0	1.1718e+06	1.1718e+06	1
FALSE	High	Master Protein	A4D1S5	Ras-related protein Rab-19 OS=Homo sapiens OX=9606 GN=RAB19 PE=1 SV=2	0.003	1.723	5	1	1	1	1	217	24.4	6.52	1.89	1	0	340051	340051	1
FALSE	High	Master Protein	P55263	Adenosine kinase OS=Homo sapiens OX=9606 GN=ADK PE=1 SV=2	0.003	1.719	2	1	1	1	1	362	40.5	6.7	1.81	1	0	823264	823264	1
FALSE	High	Master Protein	Q86SE5	RNA-binding Raly-like protein OS=Homo sapiens OX=9606 GN=RALYL PE=1 SV=2	0.003	1.712	4	1	1	1	1	291	32.3	7.93	2.17	1	0	196285	196285	1
FALSE	High	Master Protein	Q8NBX0	Saccharopine dehydrogenase-like oxidoreductase OS=Homo sapiens OX=9606 GN=SCCPDH PE=1 SV=1	0.003	1.709	3	1	1	1	1	429	47.1	9.14	2	1	0	452981	452981	1
FALSE	High	Master Protein	P62854	40S ribosomal protein S26 OS=Homo sapiens OX=9606 GN=RPS26 PE=1 SV=3	0.003	1.709	8	1	1	0	1	115	13	11	1.93	1	0	13576724	13576724	1
FALSE	High	Master Protein	P49908	Selenoprotein P OS=Homo sapiens OX=9606 GN=SELENOP PE=1 SV=3	0.003	1.709	2	1	1	1	1	381	43.2	7.87	0	1	0	1103405	1103405	1
FALSE	High	Master Protein	Q9UM22	Mammalian ependymin-related protein 1 OS=Homo sapiens OX=9606 GN=EPDR1 PE=1 SV=2	0.003	1.707	4	1	1	1	1	224	25.4	6.6	0	1	0	179273	179273	1
FALSE	High	Master Protein	P03973	Antileukoproteinase OS=Homo sapiens OX=9606 GN=SLPI PE=1 SV=2	0.003	1.7	9	1	1	1	1	132	14.3	8.75	2.1	1	0	966593	966593	1
FALSE	High	Master Protein	Q9BZE4	Nucleolar GTP-binding protein 1 OS=Homo sapiens OX=9606 GN=GTPBP4 PE=1 SV=3	0.003	1.686	2	1	1	1	1	634	73.9	9.5	2.15	1	0	342942	342942	1
FALSE	High	Master Protein	Q9HD45	Transmembrane 9 superfamily member 3 OS=Homo sapiens OX=9606 GN=TM9SF3 PE=1 SV=2	0.003	1.68	2	1	1	1	1	589	67.8	7.21	2.47	1	0	1.18145e+06	1.18145e+06	1
FALSE	High	Master Protein	Q6PCB7	Long-chain fatty acid transport protein 1 OS=Homo sapiens OX=9606 GN=SLC27A1 PE=1 SV=1	0.003	1.677	1	1	1	1	1	646	71.1	8.53	1.99	1	0	573876	573876	1
FALSE	High	Master Protein	P16278	Beta-galactosidase OS=Homo sapiens OX=9606 GN=GLB1 PE=1 SV=2	0.003	1.676	1	1	1	1	1	677	76	6.57	1.71	1	0	338492	338492	1
FALSE	High	Master Protein	Q8N2H4	Protein SYS1 homolog OS=Homo sapiens OX=9606 GN=SYS1 PE=1 SV=1	0.003	1.675	6	1	1	1	1	156	17.6	7.72	0	1	0	639383	639383	1
FALSE	High	Master Protein	Q9Y6A9	Signal peptidase complex subunit 1 OS=Homo sapiens OX=9606 GN=SPCS1 PE=1 SV=5	0.003	1.658	10	1	1	1	1	169	18.3	8.72	0	1	0	321851	321851	1
FALSE	High	Master Protein	Q96EI5	Transcription elongation factor A protein-like 4 OS=Homo sapiens OX=9606 GN=TCEAL4 PE=1 SV=2	0.003	1.657	6	1	1	1	1	215	24.6	5.2	1.92	1	0	2.59497e+06	2.59497e+06	1
FALSE	High	Master Protein	O75298	Reticulon-2 OS=Homo sapiens OX=9606 GN=RTN2 PE=1 SV=1	0.003	1.654	1	1	1	1	1	545	59.2	5.31	0	1	0	1.37981e+06	1.37981e+06	1
FALSE	High	Master Protein	Q13488	V-type proton ATPase 116 kDa subunit a3 OS=Homo sapiens OX=9606 GN=TCIRG1 PE=1 SV=3	0.003	1.653	1	1	1	1	1	830	92.9	7.12	1.65	1	0	2.21509e+06	2.21509e+06	1
FALSE	High	Master Protein	Q14247	Src substrate cortactin OS=Homo sapiens OX=9606 GN=CTTN PE=1 SV=2	0.003	1.647	1	1	2	1	1	550	61.5	5.4	1.84	1	0	1.63777e+06	1.63777e+06	1
FALSE	High	Master Protein	P08962	CD63 antigen OS=Homo sapiens OX=9606 GN=CD63 PE=1 SV=2	0.003	1.647	3	1	1	1	1	238	25.6	7.81	1.72	1	0	1.81144e+06	1.81144e+06	1
FALSE	High	Master Protein	Q4KWH8	1-phosphatidylinositol 4,5-bisphosphate phosphodiesterase eta-1 OS=Homo sapiens OX=9606 GN=PLCH1 PE=1 SV=1	0.003	1.646	0	1	1	1	1	1693	189.1	7.74	2.11	1	0	616089	616089	1
FALSE	High	Master Protein	P51858	Hepatoma-derived growth factor OS=Homo sapiens OX=9606 GN=HDGF PE=1 SV=1	0.003	1.644	3	1	1	1	1	240	26.8	4.73	1.76	1	0	482383	482383	1
FALSE	High	Master Protein	Q8TBP5	Membrane protein FAM174A OS=Homo sapiens OX=9606 GN=FAM174A PE=1 SV=1	0.003	1.641	5	1	1	1	1	190	19.9	6.33	2.36	1	0	2.02511e+06	2.02511e+06	1
FALSE	High	Master Protein	A0A075B6H9	Immunoglobulin lambda variable 4-69 OS=Homo sapiens OX=9606 GN=IGLV4-69 PE=1 SV=1	0.003	1.635	8	1	1	1	1	119	12.8	6.51	1.66	1	0	1.12143e+06	1.12143e+06	1
FALSE	High	Master Protein	P06331	Immunoglobulin heavy variable 4-34 OS=Homo sapiens OX=9606 GN=IGHV4-34 PE=1 SV=2	0.003	1.631	7	1	1	0	1	123	13.8	9.33	0	1	0	7.7098e+06	7.7098e+06	1
FALSE	High	Master Protein	Q99460	26S proteasome non-ATPase regulatory subunit 1 OS=Homo sapiens OX=9606 GN=PSMD1 PE=1 SV=2	0.003	1.63	1	1	1	1	1	953	105.8	5.39	0	1	0	451096	451096	1
FALSE	High	Master Protein	Q96KA5	Cleft lip and palate transmembrane protein 1-like protein OS=Homo sapiens OX=9606 GN=CLPTM1L PE=1 SV=1	0.003	1.627	1	1	1	1	1	538	62.2	8.56	0	1	0	181165	181165	1
FALSE	High	Master Protein	Q7L9L4	MOB kinase activator 1B OS=Homo sapiens OX=9606 GN=MOB1B PE=1 SV=3	0.003	1.622	5	1	1	0	1	216	25.1	6.73	0	1	0	236358	236358	1
FALSE	High	Master Protein	P07919	Cytochrome b-c1 complex subunit 6, mitochondrial OS=Homo sapiens OX=9606 GN=UQCRH PE=1 SV=2	0.003	1.62	8	1	1	1	1	91	10.7	4.44	0	1	0	2.10728e+06	2.10728e+06	1
FALSE	High	Master Protein	P16070	CD44 antigen OS=Homo sapiens OX=9606 GN=CD44 PE=1 SV=3	0.003	1.618	1	1	1	1	1	742	81.5	5.33	2.12	1	0	565446	565446	1
FALSE	High	Master Protein	Q10471	Polypeptide N-acetylgalactosaminyltransferase 2 OS=Homo sapiens OX=9606 GN=GALNT2 PE=1 SV=1	0.003	1.616	2	1	1	1	1	571	64.7	8.35	3.94	1	0	772004	772004	1
FALSE	High	Master Protein	Q86WA6	Valacyclovir hydrolase OS=Homo sapiens OX=9606 GN=BPHL PE=1 SV=1	0.003	1.614	2	1	1	1	1	291	32.5	9.14	0	1	0	2.65768e+06	2.65768e+06	1
FALSE	High	Master Protein	O15244	Solute carrier family 22 member 2 OS=Homo sapiens OX=9606 GN=SLC22A2 PE=1 SV=2	0.003	1.614	1	1	1	1	1	555	62.5	8.37	1.71	1	0	817046	817046	1
FALSE	High	Master Protein	Q9NX47	E3 ubiquitin-protein ligase MARCHF5 OS=Homo sapiens OX=9606 GN=MARCHF5 PE=1 SV=1	0.003	1.612	3	1	1	1	1	278	31.2	8.7	0	1	0	1.13315e+06	1.13315e+06	1
FALSE	High	Master Protein	O00585	C-C motif chemokine 21 OS=Homo sapiens OX=9606 GN=CCL21 PE=1 SV=1	0.003	1.608	7	1	1	1	1	134	14.6	10.1	1.77	1	0	893483	893483	1
FALSE	High	Master Protein	P19474	E3 ubiquitin-protein ligase TRIM21 OS=Homo sapiens OX=9606 GN=TRIM21 PE=1 SV=1	0.003	1.606	2	1	1	1	1	475	54.1	6.38	0	1	0	132555	132555	1
FALSE	High	Master Protein	Q15005	Signal peptidase complex subunit 2 OS=Homo sapiens OX=9606 GN=SPCS2 PE=1 SV=3	0.003	1.601	4	1	1	1	1	226	25	8.47	2.09	1	0	7131186	7131186	1
FALSE	High	Master Protein	Q8IV08	5'-3' exonuclease PLD3 OS=Homo sapiens OX=9606 GN=PLD3 PE=1 SV=1	0.003	1.599	2	1	1	1	1	490	54.7	6.47	1.72	1	0	544277	544277	1
FALSE	High	Master Protein	P06865	Beta-hexosaminidase subunit alpha OS=Homo sapiens OX=9606 GN=HEXA PE=1 SV=2	0.003	1.598	2	1	1	1	1	529	60.7	5.16	0	1	0	1.49896e+06	1.49896e+06	1
FALSE	High	Master Protein	Q6UW02	Cytochrome P450 20A1 OS=Homo sapiens OX=9606 GN=CYP20A1 PE=1 SV=1	0.003	1.598	2	1	1	1	1	462	52.4	6.21	1.7	1	0	345130	345130	1
FALSE	High	Master Protein	Q08257	Quinone oxidoreductase OS=Homo sapiens OX=9606 GN=CRYZ PE=1 SV=1	0.003	1.589	3	1	1	1	1	329	35.2	8.44	2.61	1	0	1.028e+06	1.028e+06	1
FALSE	High	Master Protein	P28072	Proteasome subunit beta type-6 OS=Homo sapiens OX=9606 GN=PSMB6 PE=1 SV=4	0.003	1.586	4	1	1	1	1	239	25.3	4.92	2.43	1	0	457070	457070	1
FALSE	High	Master Protein	O43865	S-adenosylhomocysteine hydrolase-like protein 1 OS=Homo sapiens OX=9606 GN=AHCYL1 PE=1 SV=2	0.003	1.582	2	1	1	0	1	530	58.9	6.89	0	1	0	2.25042e+06	2.25042e+06	1
FALSE	High	Master Protein	P61970	Nuclear transport factor 2 OS=Homo sapiens OX=9606 GN=NUTF2 PE=1 SV=1	0.003	1.582	6	1	1	1	1	127	14.5	5.38	2.04	1	0	776745	776745	1
FALSE	High	Master Protein	Q13492	Phosphatidylinositol-binding clathrin assembly protein OS=Homo sapiens OX=9606 GN=PICALM PE=1 SV=2	0.003	1.568	2	1	1	1	1	652	70.7	7.9	0	1	0	218939	218939	1
FALSE	High	Master Protein	Q9Y2Z0	Protein SGT1 homolog OS=Homo sapiens OX=9606 GN=SUGT1 PE=1 SV=3	0.003	1.56	2	1	1	1	1	365	41	5.16	2.32	1	0	681777	681777	1
FALSE	High	Master Protein	Q9NVC3	Putative sodium-coupled neutral amino acid transporter 7 OS=Homo sapiens OX=9606 GN=SLC38A7 PE=1 SV=1	0.003	1.549	3	1	1	1	1	462	49.9	5.08	1.68	1	0	2129311	2129311	1
FALSE	High	Master Protein	P00748	Coagulation factor XII OS=Homo sapiens OX=9606 GN=F12 PE=1 SV=3	0.003	1.54	1	1	1	1	1	615	67.7	7.74	1.82	1	0	431941	431941	1
FALSE	High	Master Protein	P0C7V7	Putative signal peptidase complex catalytic subunit SEC11B OS=Homo sapiens OX=9606 GN=SEC11B PE=5 SV=1	0.003	1.54	5	1	1	0	1	166	19.1	9.66	2.19	1	0	3.57806e+06	3.57806e+06	1
FALSE	High	Master Protein	A6ND91	Putative L-aspartate dehydrogenase OS=Homo sapiens OX=9606 GN=ASPDH PE=1 SV=2	0.003	1.533	3	1	1	1	1	283	29.9	7.28	1.89	1	0	7.85666e+06	7.85666e+06	1
FALSE	High	Master Protein	P48960	Adhesion G protein-coupled receptor E5 OS=Homo sapiens OX=9606 GN=ADGRE5 PE=1 SV=4	0.003	1.53	1	1	1	1	1	835	91.8	6.87	2.53	1	0	1.1184e+06	1.1184e+06	1
FALSE	High	Master Protein	Q13630	GDP-L-fucose synthase OS=Homo sapiens OX=9606 GN=GFUS PE=1 SV=1	0.003	1.528	2	1	1	1	1	321	35.9	6.6	1.97	1	0	240481	240481	1
FALSE	High	Master Protein	Q8TEQ8	GPI ethanolamine phosphate transferase 3 OS=Homo sapiens OX=9606 GN=PIGO PE=1 SV=3	0.003	1.511	1	1	1	1	1	1089	118.6	8.12	0	1	0	431254	431254	1
FALSE	High	Master Protein	Q9UM54	Unconventional myosin-VI OS=Homo sapiens OX=9606 GN=MYO6 PE=1 SV=4	0.003	1.508	1	1	1	1	1	1294	149.6	8.53	0	1	0	190158	190158	1
FALSE	High	Master Protein	Q9UM00	Calcium load-activated calcium channel OS=Homo sapiens OX=9606 GN=TMCO1 PE=1 SV=2	0.003	1.493	4	1	1	1	1	239	27.1	10.26	2.24	1	0	1.73638e+06	1.73638e+06	1
FALSE	High	Master Protein	P25940	Collagen alpha-3(V) chain OS=Homo sapiens OX=9606 GN=COL5A3 PE=1 SV=3	0.003	1.49	1	1	1	1	1	1745	172	6.87	2.79	1	0	3.68753e+06	3.68753e+06	1
FALSE	High	Master Protein	P20042	Eukaryotic translation initiation factor 2 subunit 2 OS=Homo sapiens OX=9606 GN=EIF2S2 PE=1 SV=2	0.003	1.488	3	1	1	1	1	333	38.4	5.8	0	1	0	569711	569711	1
FALSE	High	Master Protein	Q86YN1	Dolichyldiphosphatase 1 OS=Homo sapiens OX=9606 GN=DOLPP1 PE=2 SV=1	0.003	1.474	3	1	1	1	1	238	27	9.44	2.23	1	0			1
FALSE	High	Master Protein	Q06033	Inter-alpha-trypsin inhibitor heavy chain H3 OS=Homo sapiens OX=9606 GN=ITIH3 PE=1 SV=2	0.003	1.472	1	1	1	1	1	890	99.8	5.74	1.91	1	0	894374	894374	1
FALSE	High	Master Protein	O00763	Acetyl-CoA carboxylase 2 OS=Homo sapiens OX=9606 GN=ACACB PE=1 SV=3	0.003	1.465	0	1	1	1	1	2458	276.4	6.49	0	1	0	264389	264389	1
FALSE	High	Master Protein	Q9UMX3	Bcl-2-related ovarian killer protein OS=Homo sapiens OX=9606 GN=BOK PE=1 SV=1	0.003	1.463	3	1	1	1	1	212	23.3	9.11	0	1	0	473967	473967	1
FALSE	High	Master Protein	O95232	Luc7-like protein 3 OS=Homo sapiens OX=9606 GN=LUC7L3 PE=1 SV=2	0.003	1.463	3	1	1	1	1	432	51.4	9.79	0	1	0	249684	249684	1
FALSE	High	Master Protein	Q96KC8	DnaJ homolog subfamily C member 1 OS=Homo sapiens OX=9606 GN=DNAJC1 PE=1 SV=1	0.004	1.452	1	1	1	1	1	554	63.8	8.63	1.97	1	0	873748	873748	1
FALSE	High	Master Protein	Q9ULA0	Aspartyl aminopeptidase OS=Homo sapiens OX=9606 GN=DNPEP PE=1 SV=2	0.004	1.448	2	1	1	1	1	485	53.4	7.58	0	1	0	639242	639242	1
FALSE	High	Master Protein	P09871	Complement C1s subcomponent OS=Homo sapiens OX=9606 GN=C1S PE=1 SV=1	0.004	1.444	1	1	1	1	1	688	76.6	4.96	1.77	1	0	1.12093e+06	1.12093e+06	1
FALSE	High	Master Protein	P29350	Tyrosine-protein phosphatase non-receptor type 6 OS=Homo sapiens OX=9606 GN=PTPN6 PE=1 SV=1	0.005	1.421	2	1	1	1	1	595	67.5	7.78	0	1	0	3.50604e+06	3.50604e+06	1
FALSE	High	Master Protein	O95139	NADH dehydrogenase [ubiquinone] 1 beta subcomplex subunit 6 OS=Homo sapiens OX=9606 GN=NDUFB6 PE=1 SV=3	0.005	1.419	5	1	1	1	1	128	15.5	9.63	0	1	0	2.13552e+06	2.13552e+06	1
FALSE	High	Master Protein	Q13609	Deoxyribonuclease gamma OS=Homo sapiens OX=9606 GN=DNASE1L3 PE=1 SV=1	0.005	1.418	3	1	1	1	1	305	35.5	9.29	2.03	1	0	1945907	1945907	1
FALSE	High	Master Protein	P31939	Bifunctional purine biosynthesis protein ATIC OS=Homo sapiens OX=9606 GN=ATIC PE=1 SV=3	0.005	1.417	1	1	1	1	1	592	64.6	6.71	0	1	0	412728	412728	1
FALSE	High	Master Protein	P05546	Heparin cofactor 2 OS=Homo sapiens OX=9606 GN=SERPIND1 PE=1 SV=3	0.005	1.413	2	1	1	1	1	499	57	6.9	0	1	0	541076	541076	1
FALSE	High	Master Protein	Q6UWH6	Protein TEX261 OS=Homo sapiens OX=9606 GN=TEX261 PE=2 SV=1	0.005	1.413	4	1	1	1	1	196	22.5	7.11	0	1	0	3.14722e+06	3.14722e+06	1
FALSE	High	Master Protein	O76024	Wolframin OS=Homo sapiens OX=9606 GN=WFS1 PE=1 SV=2	0.005	1.407	1	1	1	1	1	890	100.2	8.05	1.87	1	0	500821	500821	1
FALSE	High	Master Protein	Q13618	Cullin-3 OS=Homo sapiens OX=9606 GN=CUL3 PE=1 SV=2	0.005	1.405	1	1	1	1	1	768	88.9	8.48	2.08	1	0	523753	523753	1
FALSE	High	Master Protein	O00468	Agrin OS=Homo sapiens OX=9606 GN=AGRN PE=1 SV=6	0.005	1.404	1	1	1	1	1	2068	217.2	6.39	1.64	1	0	398828	398828	1
FALSE	High	Master Protein	Q68DU8	BTB/POZ domain-containing protein KCTD16 OS=Homo sapiens OX=9606 GN=KCTD16 PE=1 SV=1	0.005	1.4	2	1	1	0	1	428	49.1	8.09	0	1	0	271433	271433	1
FALSE	High	Master Protein	P61421	V-type proton ATPase subunit d 1 OS=Homo sapiens OX=9606 GN=ATP6V0D1 PE=1 SV=1	0.005	1.397	3	1	1	1	1	351	40.3	5	1.7	1	0	333710	333710	1
FALSE	High	Master Protein	P02652	Apolipoprotein A-II OS=Homo sapiens OX=9606 GN=APOA2 PE=1 SV=1	0.005	1.393	10	1	1	1	1	100	11.2	6.62	2.53	1	0	892248	892248	1
FALSE	High	Master Protein	Q96HY7	Probable 2-oxoglutarate dehydrogenase E1 component DHKTD1, mitochondrial OS=Homo sapiens OX=9606 GN=DHTKD1 PE=1 SV=2	0.006	1.392	1	1	1	1	1	919	103	6.93	0	1	0	425093	425093	1
FALSE	High	Master Protein	Q00059	Transcription factor A, mitochondrial OS=Homo sapiens OX=9606 GN=TFAM PE=1 SV=1	0.006	1.388	3	1	1	1	1	246	29.1	9.72	1.6	1	0	751014	751014	1
FALSE	High	Master Protein	P55899	IgG receptor FcRn large subunit p51 OS=Homo sapiens OX=9606 GN=FCGRT PE=1 SV=1	0.006	1.385	2	1	1	1	1	365	39.7	6.54	0	1	0	829602	829602	1
FALSE	High	Master Protein	Q9NRQ2	Phospholipid scramblase 4 OS=Homo sapiens OX=9606 GN=PLSCR4 PE=1 SV=2	0.006	1.384	2	1	1	1	1	329	37	5.82	0	1	0	558319	558319	1
FALSE	High	Master Protein	Q8IY26	Phospholipid phosphatase 6 OS=Homo sapiens OX=9606 GN=PLPP6 PE=1 SV=3	0.006	1.381	2	1	1	1	1	295	32.2	9.99	0	1	0	579302	579302	1
FALSE	High	Master Protein	Q9UH99	SUN domain-containing protein 2 OS=Homo sapiens OX=9606 GN=SUN2 PE=1 SV=3	0.007	1.38	1	1	1	1	1	717	80.3	6.73	1.69	1	0	373956	373956	1
FALSE	High	Master Protein	O75911	Short-chain dehydrogenase/reductase 3 OS=Homo sapiens OX=9606 GN=DHRS3 PE=1 SV=2	0.007	1.38	3	1	1	1	1	302	33.5	8.84	1.83	1	0	309046	309046	1
FALSE	High	Master Protein	P05771	Protein kinase C beta type OS=Homo sapiens OX=9606 GN=PRKCB PE=1 SV=4	0.007	1.375	1	1	1	1	1	671	76.8	7.01	0	1	0	176910	176910	1
FALSE	High	Master Protein	Q13438	Protein OS-9 OS=Homo sapiens OX=9606 GN=OS9 PE=1 SV=1	0.007	1.374	2	1	1	1	1	667	75.5	4.87	2.11	1	0	320136	320136	1
FALSE	High	Master Protein	Q6IQ22	Ras-related protein Rab-12 OS=Homo sapiens OX=9606 GN=RAB12 PE=1 SV=3	0.008	1.363	3	1	1	1	1	244	27.2	8.41	0	1	0	372063	372063	1
FALSE	High	Master Protein	Q6UX07	Dehydrogenase/reductase SDR family member 13 OS=Homo sapiens OX=9606 GN=DHRS13 PE=2 SV=1	0.008	1.353	2	1	1	1	1	377	40.8	7.69	0	1	0	175267	175267	1
FALSE	High	Master Protein	Q5BJF2	Sigma intracellular receptor 2 OS=Homo sapiens OX=9606 GN=TMEM97 PE=1 SV=1	0.008	1.352	5	1	1	1	1	176	20.8	9.38	0	1	0	4.65249e+06	4.65249e+06	1
FALSE	High	Master Protein	O95140	Mitofusin-2 OS=Homo sapiens OX=9606 GN=MFN2 PE=1 SV=3	0.009	1.35	1	1	1	1	1	757	86.3	6.98	0	1	0	854928	854928	1
FALSE	High	Master Protein	A5D8W1	Cilia- and flagella-associated protein 69 OS=Homo sapiens OX=9606 GN=CFAP69 PE=1 SV=3	0.009	1.35	1	1	1	1	1	941	105.8	7.17	0	1	0			1
FALSE	High	Master Protein	Q9BPW8	Protein NipSnap homolog 1 OS=Homo sapiens OX=9606 GN=NIPSNAP1 PE=1 SV=1	0.009	1.349	3	1	1	1	1	284	33.3	9.31	1.91	1	0	766980	766980	1
FALSE	High	Master Protein	P53801	Pituitary tumor-transforming gene 1 protein-interacting protein OS=Homo sapiens OX=9606 GN=PTTG1IP PE=1 SV=1	0.009	1.344	4	1	1	1	1	180	20.3	8.79	0	1	0	230532	230532	1
FALSE	High	Master Protein	Q12906	Interleukin enhancer-binding factor 3 OS=Homo sapiens OX=9606 GN=ILF3 PE=1 SV=3	0.009	1.342	1	1	1	1	1	894	95.3	8.76	0	1	0	909522	909522	1
FALSE	High	Master Protein	Q9UHL4	Dipeptidyl peptidase 2 OS=Homo sapiens OX=9606 GN=DPP7 PE=1 SV=3	0.009	1.338	2	1	1	1	1	492	54.3	6.32	0	1	0	392224	392224	1
FALSE	Medium	Master Protein	P21757	Macrophage scavenger receptor types I and II OS=Homo sapiens OX=9606 GN=MSR1 PE=1 SV=1	0.01	1.332	2	1	1	1	1	451	49.7	5.91	0	1	0	822290	822290	1
FALSE	Medium	Master Protein	Q9ULZ3	Apoptosis-associated speck-like protein containing a CARD OS=Homo sapiens OX=9606 GN=PYCARD PE=1 SV=2	0.01	1.332	4	1	1	1	1	195	21.6	6.34	1.74	1	0	170934	170934	1
FALSE	Medium	Master Protein	Q05209	Tyrosine-protein phosphatase non-receptor type 12 OS=Homo sapiens OX=9606 GN=PTPN12 PE=1 SV=3	0.011	1.331	1	1	1	1	1	780	88.1	5.62	0	1	0	2.04536e+06	2.04536e+06	1
FALSE	Medium	Master Protein	P20794	Serine/threonine-protein kinase MAK OS=Homo sapiens OX=9606 GN=MAK PE=1 SV=2	0.011	1.328	1	1	1	0	1	623	70.5	9.66	1.91	1	0	1.75931e+06	1.75931e+06	1
FALSE	Medium	Master Protein	Q9NT22	EMILIN-3 OS=Homo sapiens OX=9606 GN=EMILIN3 PE=1 SV=2	0.012	1.327	1	1	1	1	1	766	82.6	7.72	0	1	0	1.07263e+06	1.07263e+06	1
FALSE	Medium	Master Protein	P15954	Cytochrome c oxidase subunit 7C, mitochondrial OS=Homo sapiens OX=9606 GN=COX7C PE=1 SV=1	0.012	1.315	14	1	1	1	1	63	7.2	10.27	2.27	1	0	5070424	5070424	1
FALSE	Medium	Master Protein	O94874	E3 UFM1-protein ligase 1 OS=Homo sapiens OX=9606 GN=UFL1 PE=1 SV=2	0.012	1.312	1	1	1	1	1	794	89.5	6.79	1.93	1	0	551500	551500	1
FALSE	Medium	Master Protein	P51159	Ras-related protein Rab-27A OS=Homo sapiens OX=9606 GN=RAB27A PE=1 SV=3	0.013	1.302	3	1	1	1	1	221	24.9	5.22	0	1	0	677122	677122	1
FALSE	Medium	Master Protein	Q68CZ1	Protein fantom OS=Homo sapiens OX=9606 GN=RPGRIP1L PE=1 SV=2	0.013	1.302	3	1	1	1	1	1315	151.1	5.35	0	1	0			1
FALSE	Medium	Master Protein	Q6ZN66	Guanylate-binding protein 6 OS=Homo sapiens OX=9606 GN=GBP6 PE=2 SV=1	0.013	1.291	1	1	1	1	1	633	72.4	6.37	0	1	0	1.62938e+06	1.62938e+06	1
FALSE	Medium	Master Protein	Q9BQB6	Vitamin K epoxide reductase complex subunit 1 OS=Homo sapiens OX=9606 GN=VKORC1 PE=1 SV=1	0.013	1.291	4	1	1	1	1	163	18.2	9.36	1.65	1	0	18757934	18757934	1
FALSE	Medium	Master Protein	Q5VT66	Mitochondrial amidoxime-reducing component 1 OS=Homo sapiens OX=9606 GN=MTARC1 PE=1 SV=1	0.014	1.289	3	1	1	1	1	337	37.5	8.88	1.77	1	0	939910	939910	1
FALSE	Medium	Master Protein	Q9BTX3	Transmembrane protein 208 OS=Homo sapiens OX=9606 GN=TMEM208 PE=1 SV=1	0.014	1.285	4	1	1	1	1	173	19.6	9.26	1.93	1	0	10787588	10787588	1
FALSE	Medium	Master Protein	Q16740	ATP-dependent Clp protease proteolytic subunit, mitochondrial OS=Homo sapiens OX=9606 GN=CLPP PE=1 SV=1	0.014	1.282	3	1	1	1	1	277	30.2	8.09	0	1	0	752147	752147	1
FALSE	Medium	Master Protein	Q2TV78	Putative macrophage stimulating 1-like protein OS=Homo sapiens OX=9606 GN=MST1L PE=2 SV=2	0.014	1.276	1	1	1	0	1	715	79.6	7.81	1.94	1	0	784455	784455	1
FALSE	Medium	Master Protein	P43490	Nicotinamide phosphoribosyltransferase OS=Homo sapiens OX=9606 GN=NAMPT PE=1 SV=1	0.014	1.268	1	1	1	1	1	491	55.5	7.15	0	1	0	1.06951e+06	1.06951e+06	1
FALSE	Medium	Master Protein	P47756	F-actin-capping protein subunit beta OS=Homo sapiens OX=9606 GN=CAPZB PE=1 SV=4	0.014	1.266	3	1	1	1	1	277	31.3	5.59	2.01	1	0	415202	415202	1
FALSE	Medium	Master Protein	Q96MV1	TLC domain-containing protein 4 OS=Homo sapiens OX=9606 GN=TLCD4 PE=1 SV=1	0.014	1.265	3	1	1	1	1	263	30	9.33	1.83	1	0	1.83574e+06	1.83574e+06	1
FALSE	Medium	Master Protein	Q5JTZ9	Alanine--tRNA ligase, mitochondrial OS=Homo sapiens OX=9606 GN=AARS2 PE=1 SV=1	0.014	1.264	1	1	1	1	1	985	107.3	6.27	0	1	0	633962	633962	1
FALSE	Medium	Master Protein	Q14973	Sodium/bile acid cotransporter OS=Homo sapiens OX=9606 GN=SLC10A1 PE=1 SV=1	0.014	1.263	3	1	1	1	1	349	38.1	8.79	0	1	0	540403	540403	1
FALSE	Medium	Master Protein	Q8IV32	Coiled-coil domain-containing protein 71 OS=Homo sapiens OX=9606 GN=CCDC71 PE=1 SV=3	0.015	1.253	2	1	1	1	1	467	49.6	11.8	1.69	1	0	1.70821e+06	1.70821e+06	1
FALSE	Medium	Master Protein	P56378	ATP synthase subunit ATP5MPL, mitochondrial OS=Homo sapiens OX=9606 GN=ATP5MPL PE=1 SV=1	0.015	1.252	12	1	1	1	1	58	6.7	10.08	0	1	0	1.64758e+06	1.64758e+06	1
FALSE	Medium	Master Protein	Q9GZT6	Coiled-coil domain-containing protein 90B, mitochondrial OS=Homo sapiens OX=9606 GN=CCDC90B PE=1 SV=2	0.015	1.252	3	1	1	1	1	254	29.5	7.55	1.88	1	0	587532	587532	1
FALSE	Medium	Master Protein	Q15437	Protein transport protein Sec23B OS=Homo sapiens OX=9606 GN=SEC23B PE=1 SV=2	0.015	1.25	1	1	1	0	1	767	86.4	6.89	1.76	1	0	305017	305017	1
FALSE	Medium	Master Protein	O60610	Protein diaphanous homolog 1 OS=Homo sapiens OX=9606 GN=DIAPH1 PE=1 SV=2	0.015	1.248	1	1	1	1	1	1272	141.3	5.41	0	1	0	869914	869914	1
FALSE	Medium	Master Protein	Q7Z5M8	Protein ABHD12B OS=Homo sapiens OX=9606 GN=ABHD12B PE=2 SV=1	0.015	1.247	2	1	1	1	1	362	40.8	8.28	0	1	0	1.13693e+06	1.13693e+06	1
FALSE	Medium	Master Protein	Q9Y3D7	Mitochondrial import inner membrane translocase subunit TIM16 OS=Homo sapiens OX=9606 GN=PAM16 PE=1 SV=2	0.015	1.245	6	1	1	1	1	125	13.8	9.7	0	1	0	3.2225e+06	3.2225e+06	1
FALSE	Medium	Master Protein	P00813	Adenosine deaminase OS=Homo sapiens OX=9606 GN=ADA PE=1 SV=3	0.015	1.244	2	1	1	1	1	363	40.7	5.95	0	1	0	552984	552984	1
FALSE	Medium	Master Protein	Q16543	Hsp90 co-chaperone Cdc37 OS=Homo sapiens OX=9606 GN=CDC37 PE=1 SV=1	0.015	1.24	4	1	1	1	1	378	44.4	5.25	0	1	0			1
FALSE	Medium	Master Protein	Q9Y619	Mitochondrial ornithine transporter 1 OS=Homo sapiens OX=9606 GN=SLC25A15 PE=1 SV=1	0.015	1.238	2	1	1	1	1	301	32.7	9.13	1.67	1	0	865267	865267	1
FALSE	Medium	Master Protein	Q9C0A0	Contactin-associated protein-like 4 OS=Homo sapiens OX=9606 GN=CNTNAP4 PE=1 SV=3	0.015	1.23	1	1	1	1	1	1308	145.2	6.68	0	1	0	3.57026e+06	3.57026e+06	1
FALSE	Medium	Master Protein	Q00839	Heterogeneous nuclear ribonucleoprotein U OS=Homo sapiens OX=9606 GN=HNRNPU PE=1 SV=6	0.015	1.229	1	1	1	1	1	825	90.5	6	2.17	1	0	3.10558e+06	3.10558e+06	1
FALSE	Medium	Master Protein	P28799	Progranulin OS=Homo sapiens OX=9606 GN=GRN PE=1 SV=2	0.015	1.229	1	1	1	1	1	593	63.5	6.83	0	1	0	1.07443e+06	1.07443e+06	1
FALSE	Medium	Master Protein	O60551	Glycylpeptide N-tetradecanoyltransferase 2 OS=Homo sapiens OX=9606 GN=NMT2 PE=1 SV=1	0.015	1.226	1	1	1	0	1	498	56.9	7.58	0	1	0	755278	755278	1
FALSE	Medium	Master Protein	Q5HYI8	Rab-like protein 3 OS=Homo sapiens OX=9606 GN=RABL3 PE=1 SV=1	0.015	1.218	5	1	1	1	1	236	26.4	7.11	0	1	0	549854	549854	1
FALSE	Medium	Master Protein	Q86UQ4	ATP-binding cassette sub-family A member 13 OS=Homo sapiens OX=9606 GN=ABCA13 PE=2 SV=3	0.015	1.216	1	1	1	1	1	5058	575.8	6.46	0	1	0			1
FALSE	Medium	Master Protein	P21926	CD9 antigen OS=Homo sapiens OX=9606 GN=CD9 PE=1 SV=4	0.015	1.212	3	1	1	1	1	228	25.4	7.15	1.61	1	0	2.31574e+06	2.31574e+06	1
FALSE	Medium	Master Protein	Q8N5B7	Ceramide synthase 5 OS=Homo sapiens OX=9606 GN=CERS5 PE=1 SV=1	0.015	1.199	2	1	1	1	1	392	45.7	7.97	0	1	0	380566	380566	1
FALSE	Medium	Master Protein	Q53H82	Endoribonuclease LACTB2 OS=Homo sapiens OX=9606 GN=LACTB2 PE=1 SV=2	0.015	1.199	3	1	1	1	1	288	32.8	6.8	0	1	0	286827	286827	1
FALSE	Medium	Master Protein	Q14749	Glycine N-methyltransferase OS=Homo sapiens OX=9606 GN=GNMT PE=1 SV=3	0.016	1.196	3	1	1	1	1	295	32.7	7.02	2.42	1	0	628416	628416	1
FALSE	Medium	Master Protein	Q9H8P0	Polyprenol reductase OS=Homo sapiens OX=9606 GN=SRD5A3 PE=1 SV=1	0.016	1.195	2	1	1	1	1	318	36.5	9.39	0	1	0	452990	452990	1
FALSE	Medium	Master Protein	Q00535	Cyclin-dependent-like kinase 5 OS=Homo sapiens OX=9606 GN=CDK5 PE=1 SV=3	0.016	1.193	3	1	1	1	1	292	33.3	7.66	0	1	0	583857	583857	1
FALSE	Medium	Master Protein	Q8WWP7	GTPase IMAP family member 1 OS=Homo sapiens OX=9606 GN=GIMAP1 PE=1 SV=1	0.016	1.191	4	1	1	1	1	306	34.3	8.87	1.94	1	0	745187	745187	1
FALSE	Medium	Master Protein	Q96L96	Alpha-protein kinase 3 OS=Homo sapiens OX=9606 GN=ALPK3 PE=1 SV=2	0.016	1.191	0	1	1	1	1	1907	201.1	7.58	2.3	1	0			1
FALSE	Medium	Master Protein	Q9HCN8	Stromal cell-derived factor 2-like protein 1 OS=Homo sapiens OX=9606 GN=SDF2L1 PE=1 SV=2	0.016	1.186	6	1	1	1	1	221	23.6	7.03	2.2	1	0	371590	371590	1
FALSE	Medium	Master Protein	Q9NXD2	Myotubularin-related protein 10 OS=Homo sapiens OX=9606 GN=MTMR10 PE=1 SV=3	0.016	1.182	1	1	1	1	1	777	88.2	8.53	0	1	0	1.95437e+06	1.95437e+06	1
FALSE	Medium	Master Protein	P82930	28S ribosomal protein S34, mitochondrial OS=Homo sapiens OX=9606 GN=MRPS34 PE=1 SV=2	0.016	1.182	3	1	1	1	1	218	25.6	9.98	0	1	0	717218	717218	1
FALSE	Medium	Master Protein	P53680	AP-2 complex subunit sigma OS=Homo sapiens OX=9606 GN=AP2S1 PE=1 SV=2	0.016	1.178	5	1	1	1	1	142	17	6.18	2.03	1	0	739467	739467	1
FALSE	Medium	Master Protein	Q9Y274	Type 2 lactosamine alpha-2,3-sialyltransferase OS=Homo sapiens OX=9606 GN=ST3GAL6 PE=1 SV=1	0.016	1.177	2	1	1	1	1	331	38.2	9	0	1	0	1.10637e+06	1.10637e+06	1
FALSE	Medium	Master Protein	O43896	Kinesin-like protein KIF1C OS=Homo sapiens OX=9606 GN=KIF1C PE=1 SV=3	0.016	1.176	1	1	1	1	1	1103	122.9	6.9	1.68	1	0	625900	625900	1
FALSE	Medium	Master Protein	Q9ULV4	Coronin-1C OS=Homo sapiens OX=9606 GN=CORO1C PE=1 SV=1	0.016	1.175	2	1	1	1	1	474	53.2	7.08	0	1	0			1
FALSE	Medium	Master Protein	P60891	Ribose-phosphate pyrophosphokinase 1 OS=Homo sapiens OX=9606 GN=PRPS1 PE=1 SV=2	0.016	1.173	2	1	1	1	1	318	34.8	6.98	1.83	1	0	834384	834384	1
FALSE	Medium	Master Protein	O15145	Actin-related protein 2/3 complex subunit 3 OS=Homo sapiens OX=9606 GN=ARPC3 PE=1 SV=3	0.018	1.166	4	1	1	1	1	178	20.5	8.59	1.61	1	0	6668054	6668054	1
FALSE	Medium	Master Protein	Q9NRQ5	Single-pass membrane and coiled-coil domain-containing protein 4 OS=Homo sapiens OX=9606 GN=SMCO4 PE=1 SV=1	0.018	1.162	12	1	1	1	1	59	6.7	10.29	2.11	1	0	4.65507e+06	4.65507e+06	1
FALSE	Medium	Master Protein	P26447	Protein S100-A4 OS=Homo sapiens OX=9606 GN=S100A4 PE=1 SV=1	0.018	1.159	9	1	1	1	1	101	11.7	6.11	0	1	0	885841	885841	1
FALSE	Medium	Master Protein	Q15691	Microtubule-associated protein RP/EB family member 1 OS=Homo sapiens OX=9606 GN=MAPRE1 PE=1 SV=3	0.018	1.153	3	1	1	1	1	268	30	5.14	0	1	0	407727	407727	1
FALSE	Medium	Master Protein	Q9Y2D2	UDP-N-acetylglucosamine transporter OS=Homo sapiens OX=9606 GN=SLC35A3 PE=1 SV=1	0.018	1.151	2	1	1	1	1	325	36	9.16	0	1	0	1.69197e+06	1.69197e+06	1
FALSE	Medium	Master Protein	O15547	P2X purinoceptor 6 OS=Homo sapiens OX=9606 GN=P2RX6 PE=1 SV=2	0.018	1.149	2	1	1	1	1	441	48.8	7.58	1.79	1	0	4003920	4003920	1
FALSE	Medium	Master Protein	Q14244	Ensconsin OS=Homo sapiens OX=9606 GN=MAP7 PE=1 SV=1	0.018	1.149	1	1	1	1	1	749	84	9.61	1.9	1	0	650891	650891	1
FALSE	Medium	Master Protein	P33992	DNA replication licensing factor MCM5 OS=Homo sapiens OX=9606 GN=MCM5 PE=1 SV=5	0.018	1.145	1	1	1	1	1	734	82.2	8.37	0	1	0	719493	719493	1
FALSE	Medium	Master Protein	O75223	Gamma-glutamylcyclotransferase OS=Homo sapiens OX=9606 GN=GGCT PE=1 SV=1	0.018	1.143	5	1	1	1	1	188	21	5.14	0	1	0	523874	523874	1
FALSE	Medium	Master Protein	P20674	Cytochrome c oxidase subunit 5A, mitochondrial OS=Homo sapiens OX=9606 GN=COX5A PE=1 SV=2	0.018	1.142	5	1	2	1	1	150	16.8	6.79	3.67	1	0	19869678	19869678	1
FALSE	Medium	Master Protein	P06396	Gelsolin OS=Homo sapiens OX=9606 GN=GSN PE=1 SV=1	0.018	1.141	1	1	1	1	1	782	85.6	6.28	0	1	0	1.32638e+06	1.32638e+06	1
FALSE	Medium	Master Protein	Q13404	Ubiquitin-conjugating enzyme E2 variant 1 OS=Homo sapiens OX=9606 GN=UBE2V1 PE=1 SV=2	0.018	1.141	5	1	1	0	1	147	16.5	7.93	1.83	1	0	1.06207e+06	1.06207e+06	1
FALSE	Medium	Master Protein	Q9NRA2	Sialin OS=Homo sapiens OX=9606 GN=SLC17A5 PE=1 SV=2	0.019	1.135	2	1	1	1	1	495	54.6	8.27	0	1	0	241397	241397	1
FALSE	Medium	Master Protein	O60869	Endothelial differentiation-related factor 1 OS=Homo sapiens OX=9606 GN=EDF1 PE=1 SV=1	0.019	1.134	5	1	1	1	1	148	16.4	9.95	0	1	0	1.08957e+06	1.08957e+06	1
FALSE	Medium	Master Protein	P49721	Proteasome subunit beta type-2 OS=Homo sapiens OX=9606 GN=PSMB2 PE=1 SV=1	0.019	1.132	3	1	1	1	1	201	22.8	7.02	0	1	0	686355	686355	1
FALSE	Medium	Master Protein	Q99459	Cell division cycle 5-like protein OS=Homo sapiens OX=9606 GN=CDC5L PE=1 SV=2	0.019	1.131	1	1	1	1	1	802	92.2	8.18	0	1	0	832152	832152	1
FALSE	Medium	Master Protein	Q15125	3-beta-hydroxysteroid-Delta(8),Delta(7)-isomerase OS=Homo sapiens OX=9606 GN=EBP PE=1 SV=3	0.019	1.13	4	1	1	1	1	230	26.3	7.9	2.2	1	0	10703796	10703796	1
FALSE	Medium	Master Protein	P61254	60S ribosomal protein L26 OS=Homo sapiens OX=9606 GN=RPL26 PE=1 SV=1	0.019	1.128	5	1	1	0	1	145	17.2	10.55	0	1	0	4.46117e+06	4.46117e+06	1
FALSE	Medium	Master Protein	Q8WW59	SPRY domain-containing protein 4 OS=Homo sapiens OX=9606 GN=SPRYD4 PE=1 SV=2	0.019	1.127	4	1	1	1	1	207	23.1	6.93	0	1	0	992495	992495	1
FALSE	Medium	Master Protein	A6NCS6	Uncharacterized protein C2orf72 OS=Homo sapiens OX=9606 GN=C2orf72 PE=1 SV=2	0.019	1.126	4	1	1	1	1	295	30.5	8.34	0	1	0	8978568	8978568	1
FALSE	Medium	Master Protein	O43674	NADH dehydrogenase [ubiquinone] 1 beta subcomplex subunit 5, mitochondrial OS=Homo sapiens OX=9606 GN=NDUFB5 PE=1 SV=1	0.019	1.125	4	1	1	1	1	189	21.7	9.63	1.89	1	0	2.78678e+06	2.78678e+06	1
FALSE	Medium	Master Protein	P14555	Phospholipase A2, membrane associated OS=Homo sapiens OX=9606 GN=PLA2G2A PE=1 SV=2	0.02	1.123	6	1	1	1	1	144	16.1	9.23	0	1	0	883711	883711	1
FALSE	Medium	Master Protein	P48643	T-complex protein 1 subunit epsilon OS=Homo sapiens OX=9606 GN=CCT5 PE=1 SV=1	0.02	1.122	1	1	1	1	1	541	59.6	5.66	0	1	0	478135	478135	1
FALSE	Medium	Master Protein	Q8IVM0	Coiled-coil domain-containing protein 50 OS=Homo sapiens OX=9606 GN=CCDC50 PE=1 SV=1	0.02	1.121	2	1	1	1	1	306	35.8	6.65	0	1	0	563467	563467	1
FALSE	Medium	Master Protein	P17980	26S proteasome regulatory subunit 6A OS=Homo sapiens OX=9606 GN=PSMC3 PE=1 SV=3	0.02	1.12	2	1	1	1	1	439	49.2	5.24	0	1	0	375210	375210	1
FALSE	Medium	Master Protein	Q9NX63	MICOS complex subunit MIC19 OS=Homo sapiens OX=9606 GN=CHCHD3 PE=1 SV=1	0.02	1.12	4	1	1	1	1	227	26.1	8.28	0	1	0	3.45869e+06	3.45869e+06	1
FALSE	Medium	Master Protein	Q13200	26S proteasome non-ATPase regulatory subunit 2 OS=Homo sapiens OX=9606 GN=PSMD2 PE=1 SV=3	0.02	1.119	1	1	1	1	1	908	100.1	5.2	1.83	1	0	1.5477e+06	1.5477e+06	1
FALSE	Medium	Master Protein	Q5XKP0	MICOS complex subunit MIC13 OS=Homo sapiens OX=9606 GN=MICOS13 PE=1 SV=1	0.021	1.108	6	1	1	1	1	118	13.1	9.42	2.17	1	0	652962	652962	1
FALSE	Medium	Master Protein	Q7RTW8	Otoancorin OS=Homo sapiens OX=9606 GN=OTOA PE=1 SV=1	0.021	1.105	1	1	1	1	1	1153	128.5	5.82	0	1	0	46513800	46513800	1
FALSE	Medium	Master Protein	Q8TAV4	Stomatin-like protein 3 OS=Homo sapiens OX=9606 GN=STOML3 PE=1 SV=1	0.021	1.101	2	1	1	1	1	291	32.1	8.63	1.67	1	0	4735064	4735064	1
FALSE	Medium	Master Protein	Q9HCL2	Glycerol-3-phosphate acyltransferase 1, mitochondrial OS=Homo sapiens OX=9606 GN=GPAM PE=1 SV=3	0.021	1.098	1	1	1	1	1	828	93.7	7.74	2.18	1	0	190635	190635	1
FALSE	Medium	Master Protein	P42331	Rho GTPase-activating protein 25 OS=Homo sapiens OX=9606 GN=ARHGAP25 PE=1 SV=2	0.021	1.097	1	1	1	1	1	645	73.4	6.37	0	1	0	3388572	3388572	1
FALSE	Medium	Master Protein	Q9UBX3	Mitochondrial dicarboxylate carrier OS=Homo sapiens OX=9606 GN=SLC25A10 PE=1 SV=2	0.022	1.096	3	1	1	1	1	287	31.3	9.54	1.95	1	0	414616	414616	1
FALSE	Medium	Master Protein	Q9Y5G9	Protocadherin gamma-A4 OS=Homo sapiens OX=9606 GN=PCDHGA4 PE=1 SV=2	0.022	1.09	1	1	1	0	1	962	103.9	4.96	1.94	1	0	322604	322604	1
FALSE	Medium	Master Protein	Q8IWA5	Choline transporter-like protein 2 OS=Homo sapiens OX=9606 GN=SLC44A2 PE=1 SV=3	0.022	1.088	1	1	1	1	1	706	80.1	8.57	0	1	0	1.08621e+06	1.08621e+06	1
FALSE	Medium	Master Protein	P12955	Xaa-Pro dipeptidase OS=Homo sapiens OX=9606 GN=PEPD PE=1 SV=3	0.022	1.086	1	1	1	1	1	493	54.5	6	1.71	1	0	869996	869996	1
FALSE	Medium	Master Protein	Q5TCZ1	SH3 and PX domain-containing protein 2A OS=Homo sapiens OX=9606 GN=SH3PXD2A PE=1 SV=1	0.022	1.083	1	1	1	1	1	1133	125.2	8.9	1.75	1	0	1185741	1185741	1
FALSE	Medium	Master Protein	Q14956	Transmembrane glycoprotein NMB OS=Homo sapiens OX=9606 GN=GPNMB PE=1 SV=2	0.024	1.076	2	1	1	1	1	572	63.9	6.64	1.74	1	0	3.65935e+06	3.65935e+06	1
FALSE	Medium	Master Protein	P25789	Proteasome subunit alpha type-4 OS=Homo sapiens OX=9606 GN=PSMA4 PE=1 SV=1	0.024	1.075	3	1	1	1	1	261	29.5	7.72	1.61	1	0	1.20377e+06	1.20377e+06	1
FALSE	Medium	Master Protein	P62328	Thymosin beta-4 OS=Homo sapiens OX=9606 GN=TMSB4X PE=1 SV=2	0.024	1.075	16	1	1	0	1	44	5.1	5.06	1.64	1	0	20123340	20123340	1
FALSE	Medium	Master Protein	D6REC4	Cilia- and flagella-associated protein 99 OS=Homo sapiens OX=9606 GN=CFAP99 PE=3 SV=1	0.024	1.075	2	1	1	1	1	459	52.3	10.55	0	1	0	897628	897628	1
FALSE	Medium	Master Protein	P02774	Vitamin D-binding protein OS=Homo sapiens OX=9606 GN=GC PE=1 SV=2	0.024	1.074	1	1	1	1	1	474	52.9	5.45	0	1	0	3.38993e+06	3.38993e+06	1
FALSE	Medium	Master Protein	O60684	Importin subunit alpha-7 OS=Homo sapiens OX=9606 GN=KPNA6 PE=1 SV=1	0.024	1.072	1	1	1	0	1	536	60	4.98	0	1	0	419683	419683	1
FALSE	Medium	Master Protein	Q7Z3Q1	Solute carrier family 46 member 3 OS=Homo sapiens OX=9606 GN=SLC46A3 PE=1 SV=1	0.024	1.072	1	1	1	1	1	461	51.5	5.72	0	1	0	587479	587479	1
FALSE	Medium	Master Protein	O75208	Ubiquinone biosynthesis protein COQ9, mitochondrial OS=Homo sapiens OX=9606 GN=COQ9 PE=1 SV=1	0.024	1.071	3	1	1	1	1	318	35.5	5.94	2.27	1	0	1.09968e+06	1.09968e+06	1
FALSE	Medium	Master Protein	Q9Y6F9	Protein Wnt-6 OS=Homo sapiens OX=9606 GN=WNT6 PE=1 SV=2	0.024	1.066	2	1	1	1	1	365	39.7	8.79	0	1	0	1678518	1678518	1
FALSE	Medium	Master Protein	O75153	Clustered mitochondria protein homolog OS=Homo sapiens OX=9606 GN=CLUH PE=1 SV=2	0.024	1.065	1	1	1	1	1	1309	146.6	6.13	1.8	1	0	518744	518744	1
FALSE	Medium	Master Protein	Q13608	Peroxisome assembly factor 2 OS=Homo sapiens OX=9606 GN=PEX6 PE=1 SV=2	0.024	1.064	1	1	1	1	1	980	104	6.34	1.67	1	0	1.6629e+06	1.6629e+06	1
FALSE	Medium	Master Protein	P51911	Calponin-1 OS=Homo sapiens OX=9606 GN=CNN1 PE=1 SV=2	0.025	1.062	3	1	1	1	1	297	33.2	9.07	0	1	0	800423	800423	1
FALSE	Medium	Master Protein	Q13561	Dynactin subunit 2 OS=Homo sapiens OX=9606 GN=DCTN2 PE=1 SV=4	0.025	1.061	2	1	1	1	1	401	44.2	5.21	0	1	0	419130	419130	1
FALSE	Medium	Master Protein	Q13740	CD166 antigen OS=Homo sapiens OX=9606 GN=ALCAM PE=1 SV=2	0.025	1.06	2	1	1	1	1	583	65.1	6.25	1.91	1	0	488687	488687	1
FALSE	Medium	Master Protein	Q15056	Eukaryotic translation initiation factor 4H OS=Homo sapiens OX=9606 GN=EIF4H PE=1 SV=5	0.025	1.059	3	1	1	1	1	248	27.4	7.23	0	1	0	13050291	13050291	1
FALSE	Medium	Master Protein	Q5JRX3	Presequence protease, mitochondrial OS=Homo sapiens OX=9606 GN=PITRM1 PE=1 SV=3	0.025	1.057	1	1	1	1	1	1037	117.3	6.92	0	1	0	444252	444252	1
FALSE	Medium	Master Protein	O95995	Dynein regulatory complex subunit 4 OS=Homo sapiens OX=9606 GN=GAS8 PE=1 SV=1	0.025	1.056	2	1	1	1	1	478	56.3	7.94	0	1	0	821286	821286	1
FALSE	Medium	Master Protein	Q9BXR6	Complement factor H-related protein 5 OS=Homo sapiens OX=9606 GN=CFHR5 PE=1 SV=1	0.027	1.049	1	1	1	1	1	569	64.4	7.06	0	1	0	939973	939973	1
FALSE	Medium	Master Protein	Q96CW1	AP-2 complex subunit mu OS=Homo sapiens OX=9606 GN=AP2M1 PE=1 SV=2	0.027	1.049	2	1	1	1	1	435	49.6	9.54	2.17	1	0	658049	658049	1
FALSE	Medium	Master Protein	Q9UKG1	DCC-interacting protein 13-alpha OS=Homo sapiens OX=9606 GN=APPL1 PE=1 SV=1	0.027	1.037	1	1	1	1	1	709	79.6	5.41	0	1	0	11297188	11297188	1
FALSE	Medium	Master Protein	Q86X76	Deaminated glutathione amidase OS=Homo sapiens OX=9606 GN=NIT1 PE=1 SV=2	0.027	1.035	2	1	1	1	1	327	35.9	7.74	2.18	1	0	732731	732731	1
FALSE	Medium	Master Protein	O00482	Nuclear receptor subfamily 5 group A member 2 OS=Homo sapiens OX=9606 GN=NR5A2 PE=1 SV=2	0.027	1.032	1	1	1	1	1	541	61.3	7.88	0	1	0	350350	350350	1
FALSE	Medium	Master Protein	P0DPP9	Embryonic testis differentiation protein homolog B OS=Homo sapiens OX=9606 GN=ETDB PE=4 SV=1	0.028	1.028	12	1	1	1	1	59	7	10.43	1.73	1	0	2.23845e+06	2.23845e+06	1
FALSE	Medium	Master Protein	Q9C010	cAMP-dependent protein kinase inhibitor beta OS=Homo sapiens OX=9606 GN=PKIB PE=1 SV=1	0.028	1.025	22	1	1	1	1	78	8.5	4.88	1.73	1	0	4.74638e+06	4.74638e+06	1
FALSE	Medium	Master Protein	Q969M3	Protein YIPF5 OS=Homo sapiens OX=9606 GN=YIPF5 PE=1 SV=1	0.028	1.025	4	1	1	1	1	257	28	4.36	0	1	0	884477	884477	1
FALSE	Medium	Master Protein	Q13387	C-Jun-amino-terminal kinase-interacting protein 2 OS=Homo sapiens OX=9606 GN=MAPK8IP2 PE=1 SV=2	0.028	1.024	2	1	1	1	1	824	87.9	4.46	0	1	0	765111	765111	1
FALSE	Medium	Master Protein	Q9P2B2	Prostaglandin F2 receptor negative regulator OS=Homo sapiens OX=9606 GN=PTGFRN PE=1 SV=2	0.028	1.022	1	1	1	1	1	879	98.5	6.61	0	1	0	1.72866e+06	1.72866e+06	1
FALSE	Medium	Master Protein	Q9BY43	Charged multivesicular body protein 4a OS=Homo sapiens OX=9606 GN=CHMP4A PE=1 SV=3	0.028	1.021	3	1	1	1	1	222	25.1	4.7	1.73	1	0	888716	888716	1
FALSE	Medium	Master Protein	Q14005	Pro-interleukin-16 OS=Homo sapiens OX=9606 GN=IL16 PE=1 SV=4	0.028	1.014	1	1	1	1	1	1332	141.7	8.06	0	1	0	647096	647096	1
FALSE	Medium	Master Protein	Q9P107	GEM-interacting protein OS=Homo sapiens OX=9606 GN=GMIP PE=1 SV=2	0.028	1.01	1	1	1	1	1	970	106.6	5.72	1.94	1	0	4462867	4462867	1
FALSE	Medium	Master Protein	P02771	Alpha-fetoprotein OS=Homo sapiens OX=9606 GN=AFP PE=1 SV=1	0.029	1.01	1	1	1	1	1	609	68.6	5.68	0	1	0	3.32007e+06	3.32007e+06	1
FALSE	Medium	Master Protein	P17948	Vascular endothelial growth factor receptor 1 OS=Homo sapiens OX=9606 GN=FLT1 PE=1 SV=2	0.029	1.009	1	1	1	1	1	1338	150.7	8.38	0	1	0	696273	696273	1
FALSE	Medium	Master Protein	Q9BX93	Group XIIB secretory phospholipase A2-like protein OS=Homo sapiens OX=9606 GN=PLA2G12B PE=1 SV=2	0.029	1.007	4	1	1	1	1	195	21.6	6.01	1.91	1	0	1.91955e+06	1.91955e+06	1
FALSE	Medium	Master Protein	Q96G03	Phosphoglucomutase-2 OS=Homo sapiens OX=9606 GN=PGM2 PE=1 SV=4	0.029	1.006	1	1	1	1	1	612	68.2	6.73	1.92	1	0	3.25951e+06	3.25951e+06	1
FALSE	Medium	Master Protein	Q9NWS1	PCNA-interacting partner OS=Homo sapiens OX=9606 GN=PARPBP PE=1 SV=3	0.029	1.001	1	1	1	1	1	579	65	8.79	1.75	1	0	5749303	5749303	1
FALSE	Medium	Master Protein	O94832	Unconventional myosin-Id OS=Homo sapiens OX=9606 GN=MYO1D PE=1 SV=2	0.029	0.996	1	1	1	1	1	1006	116.1	9.39	0	1	0	954946	954946	1
FALSE	Medium	Master Protein	P61077	Ubiquitin-conjugating enzyme E2 D3 OS=Homo sapiens OX=9606 GN=UBE2D3 PE=1 SV=1	0.029	0.996	5	1	1	1	1	147	16.7	7.8	1.95	1	0	1.61742e+06	1.61742e+06	1
FALSE	Medium	Master Protein	P30405	Peptidyl-prolyl cis-trans isomerase F, mitochondrial OS=Homo sapiens OX=9606 GN=PPIF PE=1 SV=1	0.029	0.996	3	1	1	0	1	207	22	9.38	1.94	1	0	1743908	1743908	1
FALSE	Medium	Master Protein	Q86XE0	Sorting nexin-32 OS=Homo sapiens OX=9606 GN=SNX32 PE=1 SV=1	0.029	0.995	2	1	1	1	1	403	46.4	7.09	1.7	1	0	432972	432972	1
FALSE	Medium	Master Protein	Q96CN5	Leucine-rich repeat-containing protein 45 OS=Homo sapiens OX=9606 GN=LRRC45 PE=1 SV=1	0.029	0.994	2	1	1	1	1	670	75.9	6.23	2.61	1	0	327535	327535	1
FALSE	Medium	Master Protein	Q92973	Transportin-1 OS=Homo sapiens OX=9606 GN=TNPO1 PE=1 SV=2	0.03	0.993	1	1	1	0	1	898	102.3	4.98	0	1	0	193172	193172	1
FALSE	Medium	Master Protein	A2VDF0	Fucose mutarotase OS=Homo sapiens OX=9606 GN=FUOM PE=1 SV=2	0.03	0.99	4	1	1	1	1	154	16.8	5.58	0	1	0	392428	392428	1
FALSE	Medium	Master Protein	Q8N3C0	Activating signal cointegrator 1 complex subunit 3 OS=Homo sapiens OX=9606 GN=ASCC3 PE=1 SV=3	0.03	0.986	0	1	1	1	1	2202	251.3	7.09	1.73	1	0	3.31387e+06	3.31387e+06	1
FALSE	Medium	Master Protein	O00330	Pyruvate dehydrogenase protein X component, mitochondrial OS=Homo sapiens OX=9606 GN=PDHX PE=1 SV=3	0.03	0.985	2	1	1	1	1	501	54.1	8.66	0	1	0			1
FALSE	Medium	Master Protein	Q13510	Acid ceramidase OS=Homo sapiens OX=9606 GN=ASAH1 PE=1 SV=5	0.03	0.985	2	1	1	1	1	395	44.6	7.62	0	1	0	469447	469447	1
FALSE	Medium	Master Protein	Q2M2H8	Probable maltase-glucoamylase 2 OS=Homo sapiens OX=9606 GN=MGAM2 PE=2 SV=3	0.03	0.984	0	1	1	1	1	2515	277.8	5.21	1.71	1	0	430622	430622	1
FALSE	Medium	Master Protein	Q76N89	E3 ubiquitin-protein ligase HECW1 OS=Homo sapiens OX=9606 GN=HECW1 PE=1 SV=3	0.03	0.984	1	1	1	1	1	1606	179.4	5.5	1.81	1	0	386929	386929	1
FALSE	Medium	Master Protein	Q9UHP3	Ubiquitin carboxyl-terminal hydrolase 25 OS=Homo sapiens OX=9606 GN=USP25 PE=1 SV=4	0.031	0.982	2	1	1	1	1	1055	122.1	5.34	0	1	0	319230	319230	1
FALSE	Medium	Master Protein	Q9UBB9	Tuftelin-interacting protein 11 OS=Homo sapiens OX=9606 GN=TFIP11 PE=1 SV=1	0.032	0.979	1	1	1	1	1	837	96.8	5.67	0	1	0	1490180	1490180	1
FALSE	Medium	Master Protein	Q99584	Protein S100-A13 OS=Homo sapiens OX=9606 GN=S100A13 PE=1 SV=1	0.032	0.976	6	1	1	1	1	98	11.5	6.16	0	1	0	628232	628232	1
FALSE	Medium	Master Protein	P0DKB5	Trophoblast glycoprotein-like OS=Homo sapiens OX=9606 GN=TPBGL PE=3 SV=1	0.032	0.973	2	1	1	1	1	382	40.4	8.27	2.22	1	0	513253	513253	1
FALSE	Medium	Master Protein	P10176	Cytochrome c oxidase subunit 8A, mitochondrial OS=Homo sapiens OX=9606 GN=COX8A PE=1 SV=2	0.032	0.967	13	1	1	1	1	69	7.6	10.24	0	1	0	458185	458185	1
FALSE	Medium	Master Protein	Q2TAA5	GDP-Man:Man(3)GlcNAc(2)-PP-Dol alpha-1,2-mannosyltransferase OS=Homo sapiens OX=9606 GN=ALG11 PE=1 SV=2	0.032	0.966	2	1	1	1	1	492	55.6	8.48	1.86	1	0	197908	197908	1
FALSE	Medium	Master Protein	Q5SSJ5	Heterochromatin protein 1-binding protein 3 OS=Homo sapiens OX=9606 GN=HP1BP3 PE=1 SV=1	0.032	0.965	2	1	1	1	1	553	61.2	9.67	1.9	1	0	415636	415636	1
FALSE	Medium	Master Protein	P14222	Perforin-1 OS=Homo sapiens OX=9606 GN=PRF1 PE=1 SV=1	0.032	0.963	2	1	1	1	1	555	61.3	7.83	1.97	1	0	510351	510351	1
FALSE	Medium	Master Protein	Q68D86	Coiled-coil domain-containing protein 102B OS=Homo sapiens OX=9606 GN=CCDC102B PE=1 SV=4	0.032	0.962	2	1	1	1	1	513	60.4	5.95	0	1	0	951849	951849	1
