# Supplementary material for: Cirrhotic-extracellular matrix attenuates aPD-1 treatment response by initiating immunosuppressive neutrophil extracellular traps formation in hepatocellular carcinoma
Source: Exp Hematol Oncol. 2024 Feb 22;13:20. doi: 10.1186/s40164-024-00476-9 (PMC10882882; doi:10.1186/s40164-024-00476-9)
Supplement: Supplementary file 17 — Additional file 17: Table S5. RNAseq analysis of HCC cell line stimulated with cirrhotic-ECM. [file 40164_2024_476_MOESM17_ESM.xlsx]

## Sheet: table S5
st_gene_id	gene_id	gene_symbol	fpkm_G2A	fpkm_G2_P2ECMA	fpkm_H7A	fpkm_H7_P2ECMA	fpkm_PLCA	fpkm_PLC_P2ECMA
G9606_9266	2323	FLT3LG	4.03	3.56	1.02	0.89	1.56	2.41
G9606_9392	90459	ERI1	6.05	3.89	10.83	9.16	1.61	1.9
G9606_4009	79595	SAP130	20.67	17.65	16.04	12.56	14.78	8.79
G9606_4181	10927	SPIN1	9.47	7.16	22.4	19.41	16.36	9.18
G9606_32562	7475	WNT6	0.21	0.37	0	0.06	0.03	0.11
G9606_16727	8879	SGPL1	14.75	14.49	4.85	4.71	16.71	12.43
G9606_16935	51450	PRRX2	0	0.04	0.11	0.16	8.15	15.15
G9606_4384	390940	PINLYP	0.48	0.09	0.05	0.05	0.26	0.11
G9606_3976	1211	CLTA	139.03	149.34	201.01	219.6	327.68	359.66
G9606_23441	51399	TRAPPC4	41.01	44.26	30.36	30.82	51.09	65.63
G9606_7997	102723623	LOC102723623	0	0.05	0.11	0	0.09	0.04
G9606_1798	57470	LRRC47	18.65	18.78	21.03	21.03	19.22	20.58
G9606_3067	91966	EOLA1	2.95	3.2	4.21	4.9	7.77	8.98
G9606_25755	8200	GDF5	0	0	2.54	2.92	0.07	0
G9606_631	8470	SORBS2	5.76	3.15	0.67	0.4	0	0.01
G9606_1021	79848	CSPP1	2.46	1.24	5.33	3.98	7.13	3.74
G9606_8819	5533	PPP3CC	5.67	5.1	6.33	6.95	7.83	7.82
G9606_4534	54926	UBE2R2	32.41	32.37	14.73	13.78	41.73	33.22
G9606_30907	11181	TREH	0.04	0.12	0.02	0.02	0.02	0.14
G9606_10460	51429	SNX9	12.93	14.3	15.75	17.29	23.92	19.12
G9606_3808	10288	LILRB2	0	0	0	0	0	0.02
G9606_23486	10293	TRAIP	6.93	7.34	8.19	9.08	6.76	6.85
G9606_26667	1810	DR1	6.08	5.73	5.71	6.55	13.61	12.33
G9606_2226	91156	IGFN1	0.09	0.04	0.01	0.01	0	0.01
G9606_30603	166	TLE5	151.55	177.23	318.05	290.05	144.81	186.5
G9606_6948	26049	FAM169A	11.5	6.08	1.32	1.07	6.66	3.3
G9606_33839	11197	WIF1	0	0	0.25	0.19	0.29	0.06
G9606_33898	10683	DLL3	0.9	1.49	0.79	0.74	3.93	6.05
G9606_16887	284996	RNF149	39.47	36.01	12.92	14.32	23.08	23.88
G9606_6340	282679	AQP11	10.68	9.74	0.65	0.98	2.86	2.67
G9606_16623	84987	COX14	36.21	44.03	28.85	37.82	48.09	80.07
G9606_26136	23520	ANP32C	0	0	0.08	0	0	0.1
G9606_22948	285782	CAGE1	0.08	0.05	0.06	0.07	0.12	0.04
G9606_382	56935	SMCO4	18.81	23.54	12.98	12.32	45.26	53.76
G9606_17479	157807	CLVS1	0	0	0.01	0.06	0	0.02
G9606_5330	7066	THPO	12.23	10.69	5.28	4.14	0.84	0.85
G9606_18007	1311	COMP	0.48	0.46	0.83	0.81	0	0.1
G9606_20385	100505767	SPDYE18	0.13	0.17	0.05	0	0.09	0
G9606_8713	1030	CDKN2B	0.16	0.26	1.28	1.85	0.44	0.57
G9606_19208	8545	CGGBP1	8.91	5.75	37.82	30.92	14.73	9.05
G9606_14226	10575	CCT4	155.13	173.21	209.32	263.98	166.68	161.13
G9606_11184	10663	CXCR6	0.03	0.03	0.07	0.08	0	0
G9606_16224	85378	TUBGCP6	4.95	4.23	8.9	7.98	4.39	4.76
G9606_14968	374	AREG	4.56	10.61	56.72	91.03	31.93	39.03
G9606_6319	51816	ADA2	0.09	0.03	0.19	0.06	0.06	0.01
G9606_27085	84687	PPP1R9B	20.73	25	15.34	18.3	22.48	25.19
G9606_28393	9951	HS3ST4	0	0.01	0	0	0	0
G9606_180	79830	ZMYM1	2.35	1.47	3.8	2.96	3.78	2.33
G9606_3917	6871	TADA2A	5.46	4.46	5.2	3.32	6.47	5.54
G9606_14972	142	PARP1	57.07	57.98	169.39	167.52	83.29	74.31
G9606_20193	2629	GBA	12.81	11.41	59.08	46.95	56.3	61.11
G9606_18550	122773	KLHDC1	0.11	0.09	0.11	0.09	0.39	0.21
G9606_4676	6262	RYR2	0	0	0.01	0	0	0
G9606_33044	84418	CYSTM1	66.45	79.43	104.02	125.06	99.21	133.21
G9606_33554	100288287	KRTAP22-2	0	0	0.19	0	0	0
G9606_32429	9936	CD302	3.96	3.16	9.4	6.83	6.69	5.24
G9606_9712	2531	KDSR	4.59	4.13	3.3	3.47	9.67	7.62
G9606_10471	6038	RNASE4	56.57	50.06	8.26	5.56	25.51	19.07
G9606_21063	1959	EGR2	0.02	0.07	0.02	0.09	0.11	0.05
G9606_11931	1804	DPP6	0.45	0.36	0.02	0	0.03	0.02
G9606_5878	9666	DZIP3	2.82	1.15	4.43	2.81	2.82	1.11
G9606_10344	8774	NAPG	6.83	5.46	3.95	4.46	11.83	9.77
G9606_4500	955	ENTPD6	86.07	98.57	40.31	43.89	45.47	59.51
G9606_9551	79675	FASTKD1	7.76	5.92	8.19	8.39	4.72	4.15
G9606_17956	90550	MCU	13.27	12.89	26.34	25.95	17.45	12.99
G9606_16098	6905	TBCE	16.21	15.18	28.15	30.47	41.23	36.59
G9606_33917	107984751	LOC107984751	0.5	0.37	0.22	0.24	0.23	0.18
G9606_32202	890	CCNA2	61.74	49.57	67.04	55.75	45.25	25.88
G9606_17568	51807	TUBA8	0.26	0.6	1.85	1.59	1.27	1.03
G9606_9587	55677	IWS1	24.01	18.44	16.24	14.89	15.48	9.65
G9606_16241	2525	FUT3	0.11	0.32	0.16	0.17	0.11	0.03
G9606_7098	10564	ARFGEF2	12.95	8.41	4.86	4.54	23.14	10.92
G9606_24492	27246	RNF115	10.68	10.86	11.74	13.02	12.8	13.07
G9606_7390	134864	TAAR1	0	0	0	0.02	0	0
G9606_31916	55901	THSD1	0.32	0.32	0.13	0.18	2.86	2.97
G9606_17454	3036	HAS1	0	0	0	0.09	0	0
G9606_18702	90850	ZNF598	24.57	28.74	30.64	32.27	29.97	33.27
G9606_2321	256815	C10orf67	0	0.04	0.12	0.21	0.06	0
G9606_30378	9435	CHST2	0	0	0.08	0.17	0.07	0.13
G9606_28610	8968	H3C7	0	0	0.11	0.31	0.51	0.68
G9606_2959	9852	EPM2AIP1	3.92	1.94	3.02	2.51	2.8	1.4
G9606_34282	22934	RPIA	27.35	29.76	10.24	13.33	7.75	6.21
G9606_18174	8723	SNX4	14.02	11.22	14.03	13.36	21.54	19.78
G9606_14205	131118	DNAJC19	20.52	18.73	20.95	23.28	10.02	12.06
G9606_23118	1203	CLN5	3.17	2.78	4.05	4.03	7.61	6.77
G9606_14681	25809	TTLL1	0.76	1.05	2.74	3.2	1.31	1.87
G9606_31286	80273	GRPEL1	32.92	40.08	27.96	37.91	16.77	18.32
G9606_12257	79782	LRRC31	0	0	0.16	0.31	0.29	0.49
G9606_4811	149840	SHLD1	6.43	6.96	4.96	4.88	5.25	6.58
G9606_18316	387882	C12orf75	8.92	12.75	22.93	26.48	52.19	61.46
G9606_7627	55665	URGCP	8.98	9.13	8.28	7.72	16.51	20.71
G9606_12791	168667	BMPER	0	0	2.56	2.54	0	0.02
G9606_26628	26019	UPF2	4.48	2.42	3.67	2.64	8.16	4.22
G9606_11144	221443	OARD1	20.52	17.46	14.55	13.78	16.88	15.92
G9606_18588	57216	VANGL2	0.02	0.11	0.89	0.88	0.04	0.07
G9606_1086	9564	BCAR1	29.45	40	40.9	40.34	25.51	37.36
G9606_28208	336	APOA2	4828.32	5312.1	288.5	361.73	37.51	57.81
G9606_8088	5064	PALM	9.21	12.61	21.73	17.42	13.88	22.39
G9606_2933	219854	TMEM218	3.61	3.47	1.93	2.29	6.39	7.25
G9606_420	23761	PISD	27.24	28.03	12.91	14.12	10.89	10.77
G9606_35227	55096	EBLN2	0.8	0.5	0.39	0.25	0.87	0.59
G9606_22985	55954	ZMAT5	22.35	28.85	52.47	52.1	35.37	44.41
G9606_32886	3226	HOXC10	0	0.12	28.75	26.77	24.55	23.19
G9606_8134	1497	CTNS	14.61	13.81	7.72	7.17	32.86	32.74
G9606_6027	92017	SNX29	2.2	2.13	0.97	0.91	1.62	1.09
G9606_17693	5510	PPP1R7	42.18	44.77	61.61	60.89	46.83	52.67
G9606_11440	11338	U2AF2	138.98	152.58	177.25	170.67	112.44	117.69
G9606_19118	114327	EFHC1	1.64	1.2	1.8	1.48	1.61	1.3
G9606_20689	389792	IER5L	6.21	10.75	19.11	22.01	68.73	109.88
G9606_33286	5430	POLR2A	50.02	46.16	46.05	34.9	54.04	39.77
G9606_34471	337882	KRTAP19-1	0	0	0	0.08	0	0
G9606_2538	7482	WNT2B	0.17	0.07	0.15	0.09	1.08	1.98
G9606_31622	8802	SUCLG1	73.19	83.15	79.91	82.82	43.02	54.6
G9606_21632	91752	ZNF804A	0.06	0.05	2.06	1.52	1.38	0.48
G9606_22746	7270	TTF1	3.85	4.01	5.23	5.32	5.38	3.81
G9606_10538	3798	KIF5A	1.15	1.07	1.15	1.15	1.66	1.4
G9606_27656	5443	POMC	0	0.04	0	0	0	0
G9606_35642	1363	CPE	75.78	69.51	3.9	3.61	33.82	40.51
G9606_2633	93426	SYCE1	0	0	0	0	0.19	0.34
G9606_3904	147906	DACT3	0.02	0	0.1	0.06	0.16	0.22
G9606_22049	57585	CRAMP1	3.41	3.22	3.98	3.39	3.89	3.13
G9606_22989	100631383	FAM47E-STBD1	0	0.01	0	0.43	0.41	0.65
G9606_19172	9114	ATP6V0D1	31.4	31.08	49.11	41.82	79.28	96.31
G9606_26152	138429	PIP5KL1	0.58	0.51	0.25	0.53	0.38	0.4
G9606_458	157680	VPS13B	1.49	0.72	2.19	1.56	2.28	1.08
G9606_15210	29887	SNX10	16.86	9.79	2	1.84	10.05	6.26
G9606_9508	83637	ZMIZ2	11.77	11.27	13.51	12.14	16.75	17.65
G9606_29241	84839	RAX2	0.15	0.07	0.11	0.01	0.08	0
G9606_10483	57645	POGK	11.28	9.29	12.97	13.02	14.2	9.68
G9606_9052	339983	NAT8L	10.74	14.05	6.51	8.07	5	6.97
G9606_7148	54511	HMGCLL1	0.02	0.02	0.03	0.04	0.04	0.03
G9606_2995	2266	FGG	117.61	101.11	130.3	90.26	8.77	6.54
G9606_8605	107984974	LOC107984974	5.9	5.02	3.47	4.52	41.3	29.49
G9606_7352	285190	RGPD4	0.13	0.12	0.23	0.15	0.05	0
G9606_2328	85461	TANC1	2.03	1.59	3.63	3.6	2.6	1.68
G9606_7867	5136	PDE1A	0.03	0	3.6	3.39	0	0
G9606_9832	345222	MSANTD1	0.2	0.19	0.19	0.15	0.08	0.03
G9606_7228	79730	NSUN7	0	0.03	0.07	0.14	0	0.07
G9606_19659	115861	NXNL1	0.06	0.11	0	0.05	0.13	0.21
G9606_6348	54987	CZIB	20.12	20.23	31.68	28.85	22.05	22.57
G9606_2757	55294	FBXW7	2.26	1.99	1.74	2.16	3.25	2.49
G9606_15152	387496	RASL11A	2.66	3.41	3.02	3.51	5.49	6.75
G9606_8514	4124	MAN2A1	9.25	5.36	9.72	8.37	6.79	3.5
G9606_24496	100526693	ARPC4-TTLL3	2.14	1.49	0.48	0.41	3.37	2.65
G9606_7425	1832	DSP	45.79	38.54	23.7	18.97	48.93	22.94
G9606_9703	259307	IL4I1	0.07	0.04	0.27	0.19	0.05	0
G9606_7080	388595	TMEM82	1.83	1.45	0.31	0.2	0.04	0.09
G9606_7264	284021	MILR1	0.46	0.3	0.42	0.37	0.5	0.04
G9606_33334	57084	SLC17A6	0	0.01	0	0	0	0
G9606_1593	347744	C6orf52	0.28	0.27	1.89	2.93	1.38	0.24
G9606_8419	5518	PPP2R1A	42.97	50	67.91	64.28	49.17	57.01
G9606_12567	51529	ANAPC11	51.37	67.8	49.38	61.82	31.44	47.38
G9606_3819	3983	ABLIM1	24.86	17.76	25.2	21.3	17.55	9.21
G9606_22228	388677	NOTCH2NLA	0.13	0.21	0.26	0.45	0.37	0.28
G9606_23911	3707	ITPKB	0.22	0.02	0.12	0.16	0.14	0.16
G9606_12670	9683	N4BP1	7.65	6.3	4.29	4	5.05	3.64
G9606_4686	491	ATP2B2	0.12	0.09	2.23	1.4	4.42	3.67
G9606_7730	875	CBS	28.26	29.51	21.42	27.44	140.96	171.73
G9606_7526	55711	FAR2	0.05	0.06	0.34	0.32	0.29	0.07
G9606_21115	100287513	USP17L22	0	0	0	0	0	0
G9606_18817	163051	ZNF709	0.43	0.16	0.16	0.14	0.55	0.32
G9606_15319	90268	OTULIN	4.48	3.29	4.55	4.24	4.27	3.66
G9606_10559	5099	PCDH7	0.01	0	3.34	3.03	0.01	0.01
G9606_28624	4543	MTNR1A	0.09	0.02	0.1	0.15	0.03	0.03
G9606_6890	7432	VIP	0	0	0	0.03	0.19	0.2
G9606_25839	7283	TUBG1	175.68	209	80.63	80.92	102.73	115.82
G9606_22913	8818	DPM2	57.43	63.65	69.42	68.96	104.18	149.49
G9606_25358	10263	CDK2AP2	89.92	89.78	198.79	151.75	258.96	319.25
G9606_18089	4680	CEACAM6	0	0	0.15	0.21	0.36	0.22
G9606_30546	8290	H3-4	0	0	0.1	0	0.49	0
G9606_6406	57215	THAP11	25.22	29.76	22.38	27.29	27.87	31.75
G9606_26877	11284	PNKP	10.92	13.69	25.27	29.7	9.21	11.17
G9606_3745	65010	SLC26A6	19.82	18.53	7.7	6.72	15.17	14.76
G9606_8420	51530	ZC3HC1	13.96	14	27.03	27.15	24	20.38
G9606_6699	51319	RSRC1	8.33	6.44	5.46	4.63	15.11	9.61
G9606_13262	2633	GBP1	0.34	0.23	1.67	2.06	0.17	0.13
G9606_11164	55858	TMEM165	37.37	41.44	34.74	36.46	27.38	30.25
G9606_4366	1745	DLX1	0.48	1.09	0.16	0.37	1.43	1.64
G9606_17876	10480	EIF3M	131.89	138.66	113.24	138.66	106.25	102.05
G9606_2104	25992	SNED1	0.18	0.09	0.53	0.42	0.56	0.55
G9606_18641	55256	ADI1	87.84	75.03	70.98	64.83	59.95	58.86
G9606_30485	9580	SOX13	14.34	12.53	35.64	24.43	8.03	6.5
G9606_18183	653282	CT47A7	0	0	0	0	0	0.84
G9606_6781	128866	CHMP4B	81.55	101.04	138.02	133.38	81.23	107.53
G9606_3996	23029	RBM34	18.95	19	30.51	35.61	29.89	30.26
G9606_22573	154881	KCTD7	2.06	2.14	3.48	3.17	4.39	3.9
G9606_21046	220134	SKA1	8.75	7.04	8.63	8.48	10.75	7.63
G9606_33684	23645	PPP1R15A	11.56	17.73	53.79	74.03	15.02	23.2
G9606_6579	6391	SDHC	87.69	98.83	66.35	68.44	98.11	121.18
G9606_8450	51287	COA4	87.75	118.34	84.76	107.08	115.87	127.05
G9606_5693	63970	TP53AIP1	0.31	0.52	0.42	0.1	0.08	0.12
G9606_12420	3792	KEL	0	0.03	0.06	0.08	0.03	0
G9606_25916	5862	RAB2A	20.27	19.36	60.13	59.26	53.53	47.33
G9606_17230	93979	CPA5	0.03	0.03	0.18	0.27	0	0
G9606_14071	9667	SAFB2	25.41	24.95	39.34	34.44	24.47	22.35
G9606_8858	1649	DDIT3	14.76	16.78	14.68	23.52	45.37	50.29
G9606_20329	2153	F5	13.43	9.05	7.5	5.79	2.11	1.71
G9606_8721	113177	IZUMO4	0.18	0.2	0.28	0	0.53	0.72
G9606_21513	105377805	LOC105377805	0.03	0.01	0	0	0	0
G9606_19641	23601	CLEC5A	0	0	0.07	0.03	0	0
G9606_27439	8351	H3C4	0.44	0.95	0.23	0.92	0.97	0.94
G9606_18479	728279	KRTAP2-2	0.13	0	0.07	0	0	0
G9606_34246	440435	GPR179	0.01	0.01	0.02	0.03	0.01	0.01
G9606_24167	113791	PIK3IP1	0.28	0.37	0.46	0.36	1.29	1.84
G9606_26483	2874	GPS2	69.66	70.77	82.24	76.62	116.27	134.93
G9606_27912	388969	C2orf68	18.18	19.61	10.12	12.65	9.74	10.94
G9606_21026	107984138	LOC107984138	2.72	2.08	1.97	1.24	1.66	0.87
G9606_10069	56907	SPIRE1	6.74	5.19	1.48	2.17	5.28	3.28
G9606_15485	10322	SMYD5	58.75	56.93	43.12	41.78	31.27	32.31
G9606_15646	91057	CCDC34	17.95	14.18	20.33	20.21	18.35	16.52
G9606_9058	727830	SPATA31A3	0	0	0	0	0.01	0.01
G9606_27897	51588	PIAS4	15.04	16.66	27.68	27.06	14.91	18.13
G9606_12498	123876	ACSM2A	0.58	0.2	0.32	0.14	0.05	0
G9606_12392	25793	FBXO7	64.29	59.98	52.5	48.86	73.62	62.82
G9606_8566	5051	PAFAH2	2.72	3.07	6.76	7.22	8.51	7.08
G9606_9797	64801	ARV1	8.77	7.55	16.18	14.17	18.99	14.2
G9606_7590	8673	VAMP8	63.03	77.66	108.62	98.7	45.8	72.08
G9606_20443	9318	COPS2	8.82	6.35	8.86	8.76	11.61	8.74
G9606_10573	9937	DCLRE1A	4.32	2.64	4.4	4.56	5.94	3.95
G9606_5	4584	MUC3A	0.35	0.21	1.82	1.24	0.97	1.39
G9606_6859	7153	TOP2A	62.07	39.52	38.8	25.48	35.64	15.52
G9606_12924	745	MYRF	22.41	24.97	47.79	42.17	18.45	23.28
G9606_15557	8505	PARG	6.25	4.46	5.69	6.08	8.87	4.94
G9606_6066	10260	DENND4A	2.51	1.73	3.34	2.77	4.7	2.21
G9606_22638	386617	KCTD8	0	0	1.33	1.33	0.02	0.05
G9606_5848	54331	GNG2	0	0.01	0.7	0.59	0.05	0.02
G9606_1912	79161	TMEM243	18.05	21.74	2.72	2.56	5.74	8.64
G9606_9532	440400	RNASEK	164.63	183.74	242.71	249.5	371.69	495.54
G9606_12908	92745	SLC38A5	61.48	65.65	0.18	0.45	0.15	0.3
G9606_744	57035	RSRP1	6.62	2.9	6	3.64	8.44	6.3
G9606_17012	56934	CA10	0	0	0	0	0.07	0.04
G9606_24692	57132	CHMP1B	10.66	10.91	16.76	17.13	17.37	12.57
G9606_6876	3557	IL1RN	13.17	9.03	0.06	0.03	1.26	2.97
G9606_22314	728588	MS4A18	0	0	0.02	0	0	0
G9606_24926	8643	PTCH2	0.69	0.77	0.09	0.05	0.29	0.37
G9606_17320	219537	SMTNL1	0.03	0	0	0	0.07	0.04
G9606_8662	253017	TECRL	0.05	0	0.06	0.06	0.07	0.05
G9606_4134	1831	TSC22D3	0.77	1.25	4.15	4.76	12.31	9.61
G9606_20309	2932	GSK3B	6.1	4.58	5.94	5.19	7.96	5.09
G9606_16880	1668	DEFA3	0	0	0.11	0	0	0
G9606_15444	8915	BCL10	4.72	4.36	6.63	6.81	10.73	9.7
G9606_6659	51738	GHRL	0.67	0.33	0.99	0.82	0.43	0.41
G9606_14164	28977	MRPL42	5.26	4.7	7.62	8.3	3.92	3.45
G9606_32952	84649	DGAT2	56.97	58.85	26.23	23.57	3.97	4.34
G9606_3134	57184	FAM219B	6.38	7.06	10.08	10.78	11.9	14.44
G9606_22364	2852	GPER1	17.45	17.84	4.66	5.47	3.46	5.1
G9606_17439	6723	SRM	219.05	229.3	301.87	313.07	215.82	223.14
G9606_11912	84079	ANKRD27	9.09	8.6	12.74	14.15	11.01	7.02
G9606_4997	14	AAMP	101.59	122.5	113.93	130.9	68.24	91.12
G9606_23406	84319	CMSS1	23.96	27.42	26.77	30.88	30.44	32.14
G9606_12219	60680	CELF5	0.28	0.19	0.23	0.09	2.58	2.43
G9606_24936	5469	MED1	11.76	8.75	5.7	5.68	8.18	4.32
G9606_4086	23589	CARHSP1	50.3	68.54	43.91	41.85	42.51	55.11
G9606_8717	25847	ANAPC13	44.46	38.45	60.63	56.63	30.49	27.43
G9606_9867	3996	LLGL1	13.36	16.8	11.09	11.07	10.12	12.56
G9606_10739	7979	SEM1	88.49	87.53	140.19	142.63	107.39	126.62
G9606_179	114792	KLHL32	0.05	0.03	0.05	0.01	0.18	0.04
G9606_3866	204219	CERS3	0	0	0.03	0	0	0
G9606_1944	644019	CBWD6	9.92	5.79	5.63	3.97	5.74	6.37
G9606_33373	7832	BTG2	8.12	9	8.23	7.18	4.57	5.91
G9606_21413	107984043	LOC107984043	0.14	0	0.07	0	0.12	0.13
G9606_6692	105370092	LOC105370092	0.3	0.23	0.25	0.2	0.13	0.1
G9606_19596	399664	MEX3D	22.92	28.61	30.85	33.55	9.95	10.75
G9606_27041	448834	KPRP	0	0	0.02	0	0	0
G9606_7599	55118	CRTAC1	0	0	0	0	0.04	0.2
G9606_4400	29974	A1CF	11.48	7.59	14.16	11.1	26.52	12.89
G9606_32843	1340	COX6B1	344.46	402.96	634.03	735.32	440.49	619.24
G9606_20800	221960	CCZ1B	40.48	39.72	40.81	44.91	67.28	64.11
G9606_3935	27097	TAF5L	9.53	7.99	16.51	16.4	17.72	12.39
G9606_552	220929	ZNF438	0.65	0.42	1.22	1.08	2.17	1.9
G9606_33831	112267939	LOC112267939	0	0.15	0.14	0.2	0.18	0.17
G9606_32925	6339	SCNN1D	1.08	1	0.14	0.12	1.81	1.59
G9606_15988	29893	PSMC3IP	9.07	8.21	6.59	8.06	4.66	4.69
G9606_6212	51085	MLXIPL	49.66	29.2	1.48	1.18	10.53	10.37
G9606_4378	80179	MYO19	24.94	24.3	21.52	23.54	21.92	17.52
G9606_15012	4176	MCM7	155.72	167.49	355.39	332.36	78.73	76.8
G9606_3445	114793	FMNL2	21.88	14.28	7.07	6.63	4.3	2.63
G9606_13926	1524	CX3CR1	0	0	0.09	0	0	0
G9606_23502	51351	ZNF117	0.51	0.18	0.79	0.16	0	0.02
G9606_5648	255411	TEX49	0.12	0.26	0	0.05	0.25	0.2
G9606_8988	80772	CPTP	21.27	23.62	22.96	24.65	26.54	32.48
G9606_28109	131583	FAM43A	4.59	4.62	0.44	0.55	1.35	2.35
G9606_20299	529	ATP6V1E1	60.13	65.07	116.24	124.49	68.94	68.95
G9606_21282	4059	BCAM	107.95	97.57	124.71	107.3	20.32	21.92
G9606_22401	83468	GLT8D2	0.02	0	0.14	0.11	0.49	0.35
G9606_4312	5364	PLXNB1	20.11	15.98	14.41	11.44	25.56	29.96
G9606_31656	503542	SPRN	0.24	0.05	0.31	0.23	0.06	0.04
G9606_14550	23203	PMPCA	67.69	78.95	69.58	74.84	53.46	67.06
G9606_12838	3597	IL13RA1	20.73	18.37	19.23	15.41	53.93	28.59
G9606_5324	57082	KNL1	2.15	1.14	2.49	1.12	4.61	2.28
G9606_1323	374928	ZNF773	2.79	2.16	5.23	5.24	2.5	2.14
G9606_25877	6927	HNF1A	30.85	32.52	27.62	24.61	14.21	17.58
G9606_4731	9938	ARHGAP25	0	0	2.69	2.9	0	0
G9606_14891	440533	PSG8	0	0.07	0	0	0	0
G9606_32103	8364	H4C3	0.56	0.68	0.8	0.39	1.59	0.68
G9606_10603	9670	IPO13	7.54	7.64	17.98	17.22	10.73	11.33
G9606_3401	143098	MPP7	4.13	1.7	0.38	0.27	0.51	0.22
G9606_2423	7416	VDAC1	223.06	225	296.3	310.47	221.31	200.1
G9606_13274	2532	ACKR1	0	0	0	0	0	0
G9606_30913	11166	SOX21	0.03	0	4.29	3.86	0.04	0.15
G9606_26633	55966	AJAP1	0	0	0	0	0	0.07
G9606_8020	54813	KLHL28	1.54	1.13	1.41	0.63	1.63	1.63
G9606_2450	89832	CHRFAM7A	1.61	1.87	0.08	0.05	0.41	0.32
G9606_31209	51124	IER3IP1	12.67	10.99	10.72	10.42	19.47	18.75
G9606_12466	54880	BCOR	12.03	10.41	11.43	9.57	16.67	9.87
G9606_27799	389941	C1QL3	0	0	0.45	0.42	1.19	0.83
G9606_4847	3673	ITGA2	9.6	8	6.34	6.49	3.87	2.55
G9606_11864	6580	SLC22A1	0.14	0.3	0.07	0.12	0.1	0.06
G9606_22435	200407	CREG2	0.66	0.59	0.83	0.68	0.65	0.31
G9606_28216	579	NKX3-2	0.16	0.17	0.06	0.04	0.18	0.76
G9606_21629	147657	ZNF480	2.52	1.39	3.72	2.4	1.9	1.32
G9606_6631	130733	TMEM178A	0.29	0.29	1.24	0.51	0.47	0.24
G9606_5931	6556	SLC11A1	0.22	0.14	0.09	0.07	0.44	0.72
G9606_7883	29902	FAM216A	8.62	11.93	9.39	13.33	15.26	19.98
G9606_15053	27293	SMPDL3B	8.42	8.28	1.89	2.42	1.69	2.69
G9606_25961	100287327	USP17L17	0	0	0	0	0	0
G9606_5123	55196	RESF1	1.28	0.83	2.09	1.09	3.1	1.23
G9606_17588	390174	OR9G1	0	0	0.05	0	0	0
G9606_24320	57551	TAOK1	4.31	2.43	8.16	5.72	5.44	2.5
G9606_17116	26277	TINF2	22.5	22.96	8.92	8.46	13.69	12.03
G9606_349	23189	KANK1	22.06	19.63	8.87	7.57	13.89	8.87
G9606_17522	113235	SLC46A1	10.7	11.23	16.68	15.17	9.53	9.72
G9606_4119	165829	GPR156	0	0	0.13	0.22	0.04	0
G9606_475	114049	BUD23	47.17	55.41	100.88	105.44	81.42	101.69
G9606_19636	388759	C1orf229	1.04	1.17	0.41	0.57	1.18	1.09
G9606_227	7099	TLR4	0	0	0	0	0	0
G9606_13188	6134	RPL10	654.57	763.1	799.48	892.3	776.41	1032.13
G9606_25856	203547	VMA21	10.42	6.45	3.92	4.01	13.92	8.21
G9606_33472	59082	CARD18	0	0	0.51	1	0.35	0.37
G9606_4475	2782	GNB1	134.75	145.69	166.74	165.09	169.9	152.06
G9606_28221	8857	FCGBP	1.41	1.43	0.24	0.26	0.36	0.58
G9606_34735	94086	HSPB9	0.2	0.1	0	0.09	0.45	0.12
G9606_14703	25758	KIAA1549L	0.05	0.03	0	0	0.18	0.26
G9606_19227	478	ATP1A3	0.43	0.45	0.1	0.1	1.48	1.5
G9606_23571	222068	TMED4	37.94	36.07	28.9	29.94	53.51	54.77
G9606_3097	2861	GPR37	0.01	0	3.85	3.9	0.01	0.06
G9606_16820	126147	NTN5	0	0	0.25	0.09	0.09	0.18
G9606_4524	780	DDR1	25.33	27.11	6.12	5.28	27.52	40.44
G9606_10299	1318	SLC31A2	3.08	5.41	1.08	1.39	10.88	12.25
G9606_19075	81533	ITFG1	21.78	17.7	9.4	8.09	25.04	18.31
G9606_34294	107984862	LOC107984862	0.03	0.05	0.04	0.03	0.02	0.07
G9606_7843	2533	FYB1	0.01	0	0	0	0.01	0
G9606_9771	344558	SH3RF3	0.02	0.01	0	0.01	0	0.01
G9606_16525	27244	SESN1	9.57	7.32	1.51	1.38	2.91	2.34
G9606_2720	9693	RAPGEF2	4.44	2.47	4.14	2.75	5.74	2.33
G9606_10105	9960	USP3	7.95	6.82	5.87	6.1	13.56	10.63
G9606_29970	150368	PHETA2	0	0	8.63	8.64	0.12	0.18
G9606_20091	30812	SOX8	0.18	0.22	0	0.03	0.06	0.04
G9606_6247	51109	RDH11	23.36	22.23	28.63	29.23	55.91	44.8
G9606_22599	143	PARP4	12.7	8.83	5.34	4.12	19.47	10.91
G9606_13760	89874	SLC25A21	0.21	0.29	0.03	0.08	0.42	0.4
G9606_20847	80781	COL18A1	56.08	52.52	58.91	46.02	32.06	40.35
G9606_31698	84552	PARD6G	6.19	7.16	2.37	2.65	2.42	2.82
G9606_9851	11179	ZNF277	8.38	6.57	7.06	7.33	10.82	8.36
G9606_6670	282890	ZNF311	0	0	0.02	0	0.05	0.03
G9606_24635	55771	PRR11	22.76	21.74	31.34	24.83	16.2	8.97
G9606_22780	162461	TMEM92	0.08	0.24	1.6	1.03	0.14	0.2
G9606_26396	1209	CLPTM1	61.14	64.01	174.65	141.5	77.89	77.59
G9606_14351	9317	PTER	2.75	1.69	3.5	4.2	12.99	9.18
G9606_19413	6578	SLCO2A1	0.02	0	0.89	0.68	0.02	0.07
G9606_18975	10233	LRRC23	3.06	3.19	8.99	9.87	7.91	12.06
G9606_15243	440087	SMCO3	0.05	0.02	0.46	0.43	0	0
G9606_28720	50700	RDH8	0	0.03	0	0	0	0
G9606_28519	415116	PIM3	55.4	68.45	124.67	144.99	24.51	41.71
G9606_24800	646754	TRIM64C	0	0	0	0	0	0
G9606_9898	158055	C9orf163	0.12	0.17	0.19	0.21	0.34	0.4
G9606_272	64928	MRPL14	100.49	130.26	37.69	38.78	49.44	78.93
G9606_2459	6490	PMEL	0.22	0.43	0.19	0.28	1.28	1.33
G9606_9778	92002	CCNQ	19.26	19.31	27.02	24.34	31.51	42.5
G9606_937	220416	LRRC63	0.09	0.02	0.82	0.57	0.22	0.08
G9606_28154	1375	CPT1B	2.84	2	4.47	3.9	8.78	6.25
G9606_22959	10838	ZNF275	4.26	3.36	1.39	1.39	4.11	2.09
G9606_2209	80059	LRRTM4	0.08	0.02	0	0	0	0
G9606_12723	9949	AMMECR1	1.96	1.51	4.64	3.83	5.36	2.41
G9606_23375	161779	PGBD4	0.83	0.52	0.63	0.82	0.75	0.63
G9606_35062	1174	AP1S1	44.26	53.65	118.04	126.98	24.82	38.02
G9606_4577	84631	SLITRK2	0	0.01	0	0	0	0
G9606_18239	4622	MYH4	0	0	0.02	0.01	0	0
G9606_8018	79002	TRIR	277.2	340.38	341.86	357.96	234.01	322.61
G9606_19773	80071	CCDC15	1.77	1.04	0.08	0.08	0.63	0.26
G9606_25089	147372	CCBE1	0.18	0.1	1.43	1.03	0.13	0.14
G9606_5037	80070	ADAMTS20	0	0	0.16	0.2	0.01	0
G9606_137	10808	HSPH1	30.25	21.48	42.88	34.17	45.5	21.72
G9606_1692	6259	RYK	21.98	22.38	13.03	13.25	20.69	19.15
G9606_26317	388610	TRNP1	52.99	73.23	93.27	111.18	171.13	239.91
G9606_13213	105	ADARB2	0.02	0.01	0.03	0	0.02	0
G9606_10040	3054	HCFC1	28.73	24.93	25.36	20.64	28.1	23.19
G9606_5284	5089	PBX2	35.28	41.42	15.75	16.72	40.92	41.91
G9606_1901	889	KRIT1	4.86	2.53	6.73	4.91	11.69	5.49
G9606_5101	4986	OPRK1	0.07	0.04	0.07	0.07	0.01	0.08
G9606_24815	10001	MED6	13.74	14.83	10.66	10.19	13.23	12.83
G9606_5370	8997	KALRN	4.17	5.13	1.66	1.44	0.19	0.41
G9606_17629	2624	GATA2	13.16	14.52	6.03	5.7	12.28	10.8
G9606_14184	114932	MRFAP1L1	29.97	28.7	29.53	30.18	23.98	18.74
G9606_31940	6001	RGS10	0.92	0.99	2.5	2.5	4.15	5.99
G9606_18222	146395	GSG1L	0	0	0	0.01	0.01	0
G9606_23071	8170	SLC14A2	0.24	0.17	0.11	0.06	0.2	0.2
G9606_10385	7559	ZNF12	4	1.89	2.77	2.1	4.82	2.37
G9606_10068	642819	ZNF487	0.87	0.42	0.49	0.22	0.44	0.3
G9606_21482	55450	CAMK2N1	136.64	138.11	41.79	35.81	70.85	52.97
G9606_5304	10938	EHD1	27.66	31.14	24.19	26.35	27.37	38.88
G9606_9399	163882	CNST	2.75	2.13	3.38	3.3	4.91	3.28
G9606_599	357	SHROOM2	0.81	0.52	3.96	3.32	3.74	2.57
G9606_18605	102800317	TPTEP2-CSNK1E	1	0.77	0.53	0.92	1.8	2.2
G9606_4884	83643	CCDC3	0	0.02	0	0	0.16	0.1
G9606_30729	116511	MAS1L	0	0	0	0.04	0	0
G9606_12960	554282	FAM72C	4.99	2.89	0	0	3.67	3.78
G9606_20917	54976	C20orf27	154.69	182.56	124.67	146	66.42	79.3
G9606_33463	7789	ZXDA	0	0	0	0	0.44	0.46
G9606_33124	79680	RTL10	6.96	6.02	5.96	5.49	3.57	3.64
G9606_2561	10426	TUBGCP3	11.34	10.01	9.46	11.26	11.91	8.6
G9606_5108	8445	DYRK2	2.18	1.79	6.15	5.43	3.53	2.36
G9606_28741	5261	PHKG2	15.41	16.59	9.25	11.86	9.05	9.58
G9606_32449	2862	MLNR	0.08	0.08	0	0.04	0.38	0.4
G9606_5379	2100	ESR2	0.07	0.07	0.05	0.07	0.14	0.16
G9606_4288	392843	IQCA1L	0	0	0	0	0	0
G9606_32390	51666	ASB4	0.13	0.35	0.07	0.05	0.1	0.03
G9606_15026	4215	MAP3K3	6.13	6.17	4.36	3.71	5.7	5.45
G9606_1996	85451	UNK	9.3	8.08	5.88	5.55	7.83	7.02
G9606_20463	3850	KRT3	0	0	0	0.02	0	0
G9606_7282	64219	PJA1	4.63	4.7	0	0	12.06	15.7
G9606_20900	8943	AP3D1	56.29	61.02	91.94	88.14	58.9	61.37
G9606_4092	6904	TBCD	26.57	25.96	10.7	10.45	16.05	19.91
G9606_22101	5743	PTGS2	0.01	0	0.13	0.11	0	0.04
G9606_29187	105375817	LOC105375817	0	0.12	0.62	0.43	0.09	0
G9606_20704	1557	CYP2C19	0.09	0.08	0.32	0.17	0.22	0.22
G9606_3740	4595	MUTYH	9.02	8.7	8.66	12.15	11.21	14.41
G9606_11000	200008	CDCP2	0	0	0.07	0.02	0.06	0.03
G9606_15807	6882	TAF11	30.89	27.42	15.97	18.06	20.37	18.51
G9606_1382	1615	DARS1	39.28	32.54	25.74	25.23	37.75	27.23
G9606_7838	7009	TMBIM6	186.03	199.07	199.91	182.17	408.52	341.95
G9606_10223	84626	KRBA1	2.9	3.06	2.81	2.96	3.64	4.39
G9606_4840	100528021	ST20-MTHFS	1.42	0.16	2.46	2.04	0.67	0.67
G9606_18991	2012	EMP1	0.09	0.09	2.12	2.77	0.1	0.09
G9606_26228	126	ADH1C	0	0	0	0	0	0
G9606_3186	139135	PASD1	0.02	0.02	0.66	0.48	0.23	0.3
G9606_11742	131096	KCNH8	0	0	0.68	0.31	0.02	0
G9606_19563	55872	PBK	18.9	15.89	25.59	25.84	20.4	16.9
G9606_8361	1825	DSC3	0.26	0.18	0.11	0.1	0.34	0.21
G9606_30184	5698	PSMB9	5.89	7.16	1.13	1.39	0.76	1.74
G9606_19242	943	TNFRSF8	0.01	0	0.01	0	0.05	0.05
G9606_23881	57631	LRCH2	0.02	0.02	0.16	0.06	0.02	0
G9606_21872	390595	UBAP1L	0.16	0.08	0.43	0.52	0.32	0.45
G9606_34389	5167	ENPP1	11.64	7.43	7.56	6.74	6.93	4.77
G9606_25223	1749	DLX5	0.06	0	0.16	0.05	0	0.07
G9606_1041	3400	ID4	3.22	2.77	3.01	1.74	22.37	17.87
G9606_16554	51027	BOLA1	1.62	2.23	10.62	11.54	4.86	9.52
G9606_14451	5580	PRKCD	15.11	19.11	11.54	11.58	11.07	13.35
G9606_15596	317701	VN1R2	0.47	0.23	0.42	0.15	0.81	0.2
G9606_35923	284355	TPRX1	0	0	0	0	0	0
G9606_7484	84314	TMEM107	1.04	0.7	1.77	1.27	8.37	8.83
G9606_16263	54861	SNRK	3.1	1.98	3.26	2.97	4.05	2.38
G9606_16221	1489	CTF1	0.71	0.9	0.21	0.03	0.06	0.11
G9606_6176	6288	SAA1	0	0	0.62	0.73	0.12	0
G9606_5010	137362	GOT1L1	0	0	0.02	0	0	0
G9606_6116	94097	SFXN5	10.88	9.92	14	12.48	4.67	5.19
G9606_23013	5438	POLR2I	83.44	102.92	138.57	162.66	83.65	125.64
G9606_6510	257415	FAM133B	19.49	16.86	8.71	7.56	11.76	9.44
G9606_28186	56033	BARX1	0	0	0	0.1	9.39	17.3
G9606_246	23259	DDHD2	11.27	8.39	7.88	7.48	12.9	7.95
G9606_13147	64598	MOSPD3	27.3	29.08	37.72	30.04	12.62	16.47
G9606_12442	6891	TAP2	22.53	25.36	4.83	5.48	17.16	20.43
G9606_22011	7485	GET1	16.13	18.15	16.24	20.08	17.63	18.67
G9606_3355	622	BDH1	4.91	4.48	0.39	0.41	1.48	1.22
G9606_26842	55658	RNF126	75	85.61	105.51	114	61.95	80.34
G9606_26714	286223	C9orf47	0	0	0.09	0.04	0	0.01
G9606_9168	92558	BICDL1	6.52	7.61	2.85	2.48	4.65	5.5
G9606_23544	1020	CDK5	26.82	30.08	28.07	29.26	31.78	44.35
G9606_34802	10786	SLC17A3	0.03	0.03	0.03	0.05	0.16	0.1
G9606_14425	10246	SLC17A2	2.98	2.71	0.28	0.48	0.03	0
G9606_33648	157848	NKX6-3	0.04	0	0.85	1.21	0	0
G9606_13933	8611	PLPP1	11.85	10.37	3.28	3.8	14.51	16.58
G9606_12113	27235	COQ2	11.73	12.86	14.14	13.35	13.49	12.61
G9606_13900	8642	DCHS1	0	0	0.59	0.44	0.1	0.07
G9606_5150	314	AOC2	0.77	0.62	1.06	0.64	1	0.83
G9606_4209	129684	CNTNAP5	0	0	0.08	0.08	0	0
G9606_15812	5834	PYGB	44.27	58.51	69.44	81.97	26.05	37.98
G9606_29003	644524	NKX2-4	0	0	0	0	0.03	0
G9606_6753	5409	PNMT	0	0.09	0.31	0.31	0.06	0.2
G9606_13984	22821	RASA3	0.12	0.22	0.01	0	0.92	1.34
G9606_33587	440804	RIMBP3B	0	0.15	0	0	0.32	0.42
G9606_23109	56891	LGALS14	0.12	0.11	8.98	3.63	0.72	1.84
G9606_7116	64981	MRPL34	103.23	136.4	96.19	125.38	95.28	142.68
G9606_14106	90321	ZNF766	2.15	1.79	2.81	2.86	2.95	1.46
G9606_30301	123606	NIPA1	5.14	3.97	3.17	2.9	8.94	5.74
G9606_2095	2581	GALC	0.03	0	9.48	7.49	0.02	0.02
G9606_10101	8476	CDC42BPA	1.77	1.09	4.85	3.41	6.28	3.2
G9606_10516	51257	MARCHF2	7.54	8.59	10.84	10.97	10.96	13.94
G9606_17805	9862	MED24	45.59	43.06	33.05	30.81	25.03	25.37
G9606_6712	5329	PLAUR	1.9	2.26	7.44	6.27	2.07	2.71
G9606_33690	1200	TPP1	41.87	32.22	37.98	30.67	61.67	55.08
G9606_5815	55503	TRPV6	0	0	0	0	0.02	0.02
G9606_2672	3029	HAGH	30.23	34.51	16.75	14.69	24.14	30.92
G9606_7850	27077	B9D1	21.6	22.96	30.74	36.66	26.53	46.54
G9606_12089	10434	LYPLA1	44.21	38.93	21.56	22.06	69.41	59.73
G9606_10437	219855	SLC37A2	7.55	6.32	2.35	2.06	2.96	2.82
G9606_7373	145447	ABHD12B	0.18	0	0.27	0.1	0.2	0.23
G9606_6224	283710	LOC283710	1.54	1.41	0.24	0.17	0.06	0.18
G9606_30098	8330	H2AC15	0.27	0.22	0.32	0.25	0.15	0.27
G9606_10598	158038	LINGO2	0.03	0.03	0.02	0.05	0.04	0
G9606_2172	4129	MAOB	20.05	14.9	114.85	87.83	0.07	0.1
G9606_367	2492	FSHR	0	0	0	0	0	0
G9606_21832	64854	USP46	2.77	1.9	6	5.83	2.1	1.26
G9606_6618	57678	GPAM	18.87	10.47	0.46	0.38	7.84	3.82
G9606_18410	79039	DDX54	40.04	48.4	42.21	44.23	40.68	46.54
G9606_20548	493861	EID3	0.21	0.2	0.74	0.26	0.44	0.13
G9606_34062	124220	ZG16B	0.77	1.17	0.91	0.95	0.15	0
G9606_10679	9274	BCL7C	71.45	87.01	46.05	50.65	66.25	90.99
G9606_10396	55717	WDR11	6.21	4.27	5.58	4.86	9.53	5.67
G9606_1639	441024	MTHFD2L	5.47	5.2	4.37	5.81	5.4	5.5
G9606_209	9730	DCAF1	8.26	6.61	7.67	6.94	10.13	5.87
G9606_13497	55629	PNRC2	39.38	30.09	30.95	29.69	103.62	77.59
G9606_28405	27091	CACNG5	0.1	0.07	0.06	0.07	0.07	0.1
G9606_24988	6623	SNCG	0.64	1.43	0.07	0.53	0.24	0.43
G9606_2860	57614	RELCH	4.74	3.13	3	2.58	7.36	4.47
G9606_13905	51133	KCTD3	18.82	12.21	13.77	13.19	14.92	7.72
G9606_9246	1269	CNR2	0.39	0.23	0.51	0.3	0.49	0.38
G9606_3761	60386	SLC25A19	26.06	28.01	9.98	11.45	9.32	11.31
G9606_18860	8620	NPFF	1.29	0.78	2.24	2.02	1.74	0.38
G9606_9640	653075	GOLGA8T	0.05	0.07	0.2	0.09	0.43	0.23
G9606_11106	3344	FOXN2	6.9	3.68	4.82	3.96	7.7	3.99
G9606_32974	553	AVPR1B	0.02	0	0	0	0	0
G9606_31635	100130519	TMEM221	0.93	1.37	0.19	0.26	3.44	4.64
G9606_9708	8576	STK16	12.82	13.97	22.36	24.29	15.48	19.81
G9606_15645	8621	CDK13	5.8	4.48	7.18	6.25	12.04	7.05
G9606_16493	54414	SIAE	5.21	4.69	3.57	3.06	3.08	2.76
G9606_3295	222256	CDHR3	0.67	0.61	0.79	0.76	0.96	0.64
G9606_1823	57117	INTS12	13.16	10.66	13.79	14.11	11.56	9.77
G9606_34955	81542	TMX1	16.48	14.47	9.53	9.17	22.31	16.4
G9606_14023	8447	DOC2B	0.08	0.09	4.3	5.73	0.13	0.12
G9606_3744	8028	MLLT10	14.38	11.81	5.72	5.22	13.02	8.74
G9606_21604	6804	STX1A	3.73	3.09	5.46	5.49	6.11	6.7
G9606_25479	26003	GORASP2	122.86	117.31	107.87	94.49	90.07	74.24
G9606_17618	10541	ANP32B	206.44	187.95	222.31	209.1	254.75	195.91
G9606_21079	7274	TTPA	3.39	2.89	1.45	1.35	7.59	6.16
G9606_2910	81616	ACSBG2	0.09	0	0.24	0.15	0.16	0.08
G9606_31750	51015	ISOC1	30	25.04	33.95	34.84	31.64	29.78
G9606_6281	23552	CDK20	0	0	3.24	3.84	2.83	2.56
G9606_9670	147409	DSG4	0	0	0	0	0.06	0.05
G9606_11675	5322	PLA2G5	0	0	0.03	0	0	0
G9606_10469	339451	KLHL17	6.73	8.67	5.39	5.97	3.66	3.71
G9606_3020	203074	PRSS55	0	0.09	0.16	0	0.02	0.06
G9606_2847	10695	CNPY3	62.92	61.43	15.55	15.49	35.62	45.28
G9606_13603	400954	EML6	2.41	1.49	0.77	0.41	0.66	0.47
G9606_27732	2960	GTF2E1	5.48	4.53	5.53	6.76	5.88	4.44
G9606_10674	339318	ZNF181	1.59	0.85	1.54	1.18	2.4	1.66
G9606_17651	32	ACACB	2.48	1.93	1.13	0.91	2.67	2.59
G9606_19122	25884	CHRDL2	0.03	0.07	0	0	0.12	0.19
G9606_1045	50863	NTM	0.03	0	0.16	0.24	0.02	0.04
G9606_17907	83999	KREMEN1	13.65	16.32	4.82	4.12	7.12	8.14
G9606_19359	84247	RTL6	0	0	0.53	0.48	6.32	5.16
G9606_19249	9283	GPR37L1	0.19	0.08	0.15	0.23	0.23	0.38
G9606_9800	284273	ZADH2	4.65	4.57	1.66	1.37	4.1	3.2
G9606_33497	29927	SEC61A1	162.42	148.38	196.64	169.58	227.54	213.97
G9606_18074	8239	USP9X	7.19	4.31	16.71	12.58	9.63	4.44
G9606_25057	139422	MAGEB10	0.15	0.11	0.11	0.13	0.08	0.03
G9606_21639	164153	UBL4B	0	0	0.03	0	0	0.04
G9606_2306	148156	ZNF558	1.16	0.74	2.56	3.01	7.38	4.94
G9606_20078	79833	GEMIN6	7.22	7.65	4.64	4.79	7.58	8.12
G9606_31551	51806	CALML5	0	0	0	0	0	0.07
G9606_25588	84233	TMEM126A	28	32.67	35.3	41.99	48.79	58.71
G9606_9170	51201	ZDHHC2	7.5	6.81	13.45	14.02	3.15	2.53
G9606_18698	84300	UQCC2	35.86	44.69	32.84	36.43	32.61	42.86
G9606_229	107985320	LOC107985320	0.05	0.02	0.49	0.38	0.37	0.15
G9606_24356	163175	LGI4	0.02	0	0	0	1.88	2.85
G9606_27618	10576	CCT2	120.35	137.79	345.38	399.83	150.82	131.93
G9606_31779	2527	FUT5	0.04	0.03	0.06	0.06	0.14	0.04
G9606_2189	2653	GCSH	61.43	65.18	57.39	64.84	66.63	73.6
G9606_13236	23545	ATP6V0A2	5.7	4.75	7.19	6.84	7.3	4.83
G9606_22952	79585	CORO7	7.42	8.12	5.29	6.18	6.6	12.84
G9606_12665	57181	SLC39A10	2.25	1.75	4.48	4.46	2.43	1.51
G9606_11690	84811	BUD13	20.85	20.38	8.88	9.23	12.26	12.2
G9606_5482	3485	IGFBP2	7.16	11.55	7.16	7.35	0.46	1.33
G9606_18388	79789	CLMN	4.99	5.19	1.32	1.31	0.87	1.11
G9606_2535	51350	KRT76	0	0	0	0	0	0.02
G9606_17153	10965	ACOT2	49.41	56.73	10.91	13.48	38.05	41.9
G9606_19707	10328	EMC8	44.51	51.25	51.89	56.06	30.66	36.11
G9606_3257	9987	HNRNPDL	67.85	56.82	70.2	66.88	54.39	41.5
G9606_8883	4854	NOTCH3	0.08	0.17	0.22	0.19	4.67	7.64
G9606_8912	79094	CHAC1	0.44	0.76	12.14	21.8	47.51	73.61
G9606_5263	553158	PRR5-ARHGAP8	0	0	0	0.28	0	0
G9606_15169	4773	NFATC2	3.9	2.06	3.95	3.23	0.05	0.03
G9606_29445	1112	FOXN3	8.56	6.84	1.86	1.47	3.85	2.08
G9606_6476	57506	MAVS	17.02	14.79	17.33	15.31	16.27	14.67
G9606_8680	8844	KSR1	7.82	7.94	2.47	2.65	3.83	3.55
G9606_10305	81551	STMN4	0	0.02	0.09	0	0	0
G9606_5959	55016	MARCHF1	0.55	0.18	0.79	0.58	0.58	0.24
G9606_745	26267	FBXO10	2.86	2.37	6.13	6.28	6.31	5.77
G9606_19440	2193	FARSA	70.23	84.57	142.03	150.18	86.44	105.72
G9606_7813	79844	ZDHHC11	0.54	0.4	0.96	0.57	2.67	2.07
G9606_26142	100529063	BCL2L2-PABPN1	8.45	12.07	1.11	3.12	8.03	12.78
G9606_2854	4312	MMP1	0.08	0.15	0	0	0.12	0.2
G9606_2485	79600	TCTN1	9.06	6.32	12.9	10.52	18.42	16.34
G9606_5116	10388	SYCP2	0.03	0	0	0	0.25	0.12
G9606_22552	79004	CUEDC2	9.14	13.11	47.12	56.56	36.76	51.63
G9606_32570	2980	GUCA2A	1	0.26	0.43	0.34	1.04	0.88
G9606_9666	1176	AP3S1	64.89	61	38.24	43.04	57.57	51.39
G9606_20247	8269	TMEM187	1.64	2.52	1.09	1.17	1.46	2.88
G9606_12344	54974	THG1L	5.52	5.11	3.69	4.43	6.56	5.65
G9606_29920	84948	TIGD5	2.33	2.51	2.82	3.19	5.79	7.43
G9606_11907	283446	MYO1H	0.15	0.11	0.13	0.12	0.22	0.07
G9606_30084	401137	PRR27	0.04	0.05	0.02	0.01	0.04	0.11
G9606_21785	2734	GLG1	16.21	15.05	18.64	14.47	31.67	24.52
G9606_23019	51372	TMA7	137.7	160.01	213.46	252.7	154.44	207.49
G9606_23585	55847	CISD1	10.05	9.63	20.01	20.56	12.24	12.97
G9606_713	79796	ALG9	15.13	12.82	6.9	6.67	15.36	11.56
G9606_2252	55311	ZNF444	34.05	36.06	68.86	65.85	24.05	29.67
G9606_9111	79862	ZNF669	3.59	3.64	5.86	5.79	6.09	4.34
G9606_4159	440574	MICOS10	6.72	6.32	15.19	17.01	10.04	9.97
G9606_13644	1591	CYP24A1	25.34	30.68	0.07	0.02	7.71	5.04
G9606_13432	57224	NHSL1	18.09	15.21	12.4	11.27	14.49	11.56
G9606_10913	5869	RAB5B	15.46	13.49	38.41	29.79	31.22	24.3
G9606_15668	59307	SIGIRR	0.47	0.42	5.8	6.65	18.37	27.91
G9606_3471	165055	CCDC138	6.27	4.42	4.09	3.92	4.77	2.82
G9606_24404	26157	GIMAP2	0	0.03	0	0	0	0
G9606_25971	90007	MIDN	39.26	39.03	70.04	60.75	41.53	36.81
G9606_24652	722	C4BPA	7.13	5.48	1.27	1.06	0.05	0
G9606_16808	344167	FOXI3	0.08	0.02	0.18	0.12	0.09	0.09
G9606_1700	10083	USH1C	0.05	0	26.83	23.18	1.89	2.84
G9606_8910	782	CACNB1	0.96	1.4	0.99	1.29	3.4	4.58
G9606_7556	54477	PLEKHA5	3.08	2.46	7.72	6.73	12.89	5.91
G9606_22095	80135	RPF1	18.34	20.06	22.58	26.55	35.19	34.6
G9606_14189	55072	RNF31	42.68	45.44	21.4	21.23	16.46	20.55
G9606_14507	7483	WNT9A	0	0.02	0.02	0.05	0.22	0.5
G9606_9267	267002	PGBD2	1.93	0.93	1.43	1.36	2.38	2.09
G9606_3844	57862	ZNF410	8.35	8.75	12.53	15.65	17.82	15.57
G9606_1018	22849	CPEB3	0.45	0.24	0.16	0.22	0.87	0.6
G9606_32555	84432	PROK1	0	0	0.04	0	0.08	0.04
G9606_19929	55262	MAP11	6.31	6.03	10.14	9.85	5.97	7.03
G9606_9791	23258	DENND5A	13.82	13.43	17.47	18.14	9.82	8.13
G9606_25156	57571	CARNS1	0.05	0.02	0.13	0.11	0.14	0.11
G9606_5225	64779	MTHFSD	4.15	4.02	5.97	6.6	6.42	4.81
G9606_17296	10307	APBB3	0.17	0.28	3.83	2.88	5.59	5
G9606_4143	353149	TBC1D26	0.03	0	0	0	0	0
G9606_8909	79075	DSCC1	7.55	6.24	7.95	8.35	11.81	10.31
G9606_33707	8831	SYNGAP1	0.94	1	0.92	0.86	3.84	3.83
G9606_8378	220388	CCDC89	0	0.08	0.02	0	0	0
G9606_2805	57091	CASS4	0.24	0.26	0.07	0.05	0.07	0.12
G9606_24515	8637	EIF4EBP3	0	0.25	0.16	0.36	0	0
G9606_11461	389197	C4orf50	0	0	0	0.01	0	0.02
G9606_15267	136991	ASZ1	0	0	0.28	0.14	0	0
G9606_2980	140883	ZNF280B	1.68	1.15	2.06	1.62	1.62	0.85
G9606_9817	64763	ZNF574	8.96	7.9	14.29	14.24	8.17	8.44
G9606_27946	159296	NKX2-3	0.02	0	0	0	0.67	0.97
G9606_8897	147686	ZNF418	0.13	0.06	0.16	0.08	0.05	0.03
G9606_6428	26	AOC1	0	0	0	0	0	0
G9606_17764	4108	MAGEA9	0.03	0.03	0	0.03	0.19	0.11
G9606_7304	100310812	SPDYE2B	1.87	0.94	1.53	1.13	2.35	1.57
G9606_24371	10577	NPC2	128.13	118.73	90.23	80.1	119.95	144.03
G9606_5528	55008	HERC6	0.2	0.19	0.52	0.38	1.14	0.54
G9606_3582	53630	BCO1	0.09	0.06	0	0.03	0.04	0.04
G9606_11858	2675	GFRA2	0	0	0	0	0	0.01
G9606_20048	7913	DEK	74.06	45.06	29.06	20.32	61.7	31.98
G9606_35915	728276	CLEC19A	0.23	0.15	0.09	0.13	0.41	0.13
G9606_4174	57579	FAM135A	4.45	3.45	5.26	4.8	4.46	2.18
G9606_9099	54575	UGT1A10	0.05	0	0.13	0.26	0	0
G9606_4263	199720	GGN	0.02	0	0.25	0.13	0.07	0.14
G9606_9027	8480	RAE1	47.5	49.69	31.22	32.26	47.66	45.51
G9606_2605	199221	DZIP1L	0.65	0.64	0.71	0.63	2.56	2.43
G9606_3309	64105	CENPK	11.83	8.6	20.87	17.19	10.25	8.01
G9606_22234	126375	ZNF792	1.31	1.52	1.1	1.34	5.36	4.39
G9606_10609	1859	DYRK1A	5.13	3.04	2.75	1.95	7.91	4.18
G9606_21708	51440	HPCAL4	0	0	0.01	0.01	0.35	0.62
G9606_6437	5425	POLD2	100.97	121.86	177.25	200.32	156.47	199.81
G9606_26320	340578	DCAF12L2	0	0	0.69	0.67	0	0
G9606_13566	126119	JOSD2	4.15	5.62	34.79	36.1	17.43	27.8
G9606_11062	55636	CHD7	7.09	4.88	4.45	4.22	4.74	2.2
G9606_15561	57332	CBX8	4.61	4.44	3.28	3.01	6.71	7.42
G9606_18557	7561	ZNF14	1.37	0.61	1.59	1.34	1	0.81
G9606_18465	1122	CHML	2.9	1.57	15.99	8.76	5.06	2.89
G9606_7021	8893	EIF2B5	25.63	25.93	26.44	29.14	25.25	30.25
G9606_29290	50509	COL5A3	0.02	0.05	0.12	0.05	2.09	2.55
G9606_32795	27146	FAM184B	0.02	0.01	0.03	0.06	0.04	0.02
G9606_14331	57050	UTP3	12.36	11.19	13.86	14.24	11.89	8.98
G9606_17002	4240	MFGE8	2.49	2.56	5.7	4.9	10.45	15.39
G9606_32317	388646	GBP7	0	0	0.6	0.35	0.29	0.28
G9606_8370	79074	C2orf49	9.69	9.85	7.07	8.37	9.19	8.25
G9606_25034	107986244	LOC107986244	0.16	0.25	0.39	0.32	0.24	0
G9606_10205	2824	GPM6B	0.1	0.08	0.16	0.09	0.18	0.08
G9606_5097	387	RHOA	317.77	335.63	540.79	504.6	404.68	397.45
G9606_28127	107987290	LOC107987290	2.23	1.9	0.92	1.34	0.21	0.26
G9606_12847	2961	GTF2E2	38.8	42.55	51.5	58.08	27.04	34.72
G9606_24108	28960	DCPS	9.57	11.22	9.02	9.06	22.9	21.24
G9606_20616	7384	UQCRC1	186.37	230.19	162.12	184.39	190.43	278.13
G9606_3983	6573	SLC19A1	35.81	42.29	17.67	18.62	21.27	25.66
G9606_12156	64778	FNDC3B	21.48	14.5	16.83	14.43	59.23	33.5
G9606_1795	94120	SYTL3	0.55	0.27	0.32	0.3	0.38	0.4
G9606_6529	151242	PPP1R1C	2.41	2.01	3.37	2.67	0.84	1.21
G9606_3636	22902	RUFY3	3.6	3.31	6.29	6.35	4.68	3.34
G9606_2430	5243	ABCB1	6.46	6.24	9.21	6.34	0.04	0.03
G9606_27368	1291	COL6A1	2.16	1.72	3.97	3.38	11.4	14.66
G9606_5914	4482	MSRA	6.45	4.99	4.45	4.8	1.81	1.5
G9606_2762	83595	SOX7	0.52	0.34	0.43	0.49	0.07	0.11
G9606_15324	5211	PFKL	75.07	78.51	31.99	30.26	54.08	80.53
G9606_20236	7874	USP7	77.23	59.2	21.04	19.83	36.46	19.19
G9606_10116	255252	LRRC57	4.45	3.92	3.69	4.31	9.74	7.55
G9606_17083	27085	MTBP	2.65	1.77	2.48	2.04	3.65	2.13
G9606_27336	5009	OTC	0.19	0.1	0.06	0	0.21	0.04
G9606_12198	51496	CTDSPL2	7.89	6.09	6.25	5.29	10.29	4.87
G9606_5068	332	BIRC5	65.06	76.56	53.6	48.56	41.85	38.97
G9606_4132	6188	RPS3	1218.34	1573.1	671.41	798.12	762.54	1154.22
G9606_802	2068	ERCC2	21.67	23.26	21.99	24.65	8.43	11.29
G9606_11433	9159	PCSK7	9.25	9.92	9.37	8.81	10.41	13.12
G9606_1178	9500	MAGED1	131.76	128.18	0.37	0.23	70.94	66.99
G9606_20861	22841	RAB11FIP2	2.49	1.24	1.55	1.2	3.64	1.93
G9606_27210	7809	BSND	0.03	0.01	0.04	0.01	0.05	0.06
G9606_4657	1006	CDH8	0.01	0	0.02	0.01	0.01	0
G9606_3576	1577	CYP3A5	0.6	0.2	0.79	0.85	0.07	0.22
G9606_22134	58492	ZNF77	2.97	2.42	1.91	2.4	2.08	2.21
G9606_10561	168451	THAP5	2.99	1.75	6.74	4.96	7.77	4.53
G9606_8382	107984203	LOC107984203	1.34	0.31	1.37	0.83	1.57	1.26
G9606_22961	390078	OR52E6	0	0	0.05	0.1	0	0
G9606_20340	22949	PTGR1	70.24	84.55	92.11	140.84	0.06	0.06
G9606_21477	1730	DIAPH2	1.82	1.6	0.14	0.19	2.29	1.77
G9606_6490	126549	ANKLE1	0.69	0.54	1.25	1.22	0.72	0.62
G9606_5501	57504	MTA3	27.04	27.15	8.23	8.42	33.16	27.03
G9606_2041	55160	ARHGEF10L	14.86	14.35	15.15	13.36	13.96	17.26
G9606_5138	118813	ZFYVE27	8.27	7.83	10.9	9.79	10.1	10.9
G9606_7651	81562	LMAN2L	23.68	25.38	27.89	24.94	28.62	33.21
G9606_895	284948	SH2D6	0.2	0.26	0.26	0.2	0.63	0.35
G9606_15993	285489	DOK7	0.07	0.17	0.02	0.01	2.3	3.37
G9606_25450	57093	TRIM49	0.02	0	0	0	0	0
G9606_32767	28986	MAGEH1	2.34	2.08	0	0	0.49	0.52
G9606_34665	746	TMEM258	55.34	64.28	156.91	175.53	101.65	155.51
G9606_7551	84447	SYVN1	36.4	28.93	29.04	23.3	92.78	90.19
G9606_28190	4907	NT5E	2.45	2.31	10.35	8.98	1.73	1.44
G9606_34553	7567	ZNF19	0.71	0.54	0.74	0.48	0.82	0.6
G9606_18884	3185	HNRNPF	153.23	155.19	93.51	93.41	62.2	54.28
G9606_8241	54836	BSPRY	0.28	0.32	2.3	2.63	1.17	2.56
G9606_10775	23424	TDRD7	4.62	3.85	4.52	3.66	5.08	3.9
G9606_2054	119391	GSTO2	2.19	1.66	3.51	4.35	1.74	1.26
G9606_3096	1063	CENPF	7	3.29	6.27	3.04	6.83	2.32
G9606_15362	9805	SCRN1	20.18	20.15	26.48	26.64	33.53	21.13
G9606_3840	1159	CKMT1B	0.86	0.94	0.65	0	0	0
G9606_32399	80765	STARD5	0.36	0.43	0.12	0.03	0.57	0.73
G9606_1474	80305	TRABD	36.58	52.54	57.9	67.05	43.57	57.03
G9606_10895	6405	SEMA3F	12.53	16.89	0.85	0.57	1.96	3.25
G9606_32116	51154	MRTO4	49.47	59.8	64.68	73.07	36.27	41.05
G9606_9748	2161	F12	5.01	5.37	0.19	0.26	18.39	24.32
G9606_18102	10720	UGT2B11	0.55	0.04	0.03	0.12	0.26	0.3
G9606_26406	390594	KBTBD13	0	0	0	0	0.04	0
G9606_35826	283742	FAM98B	7.73	6.06	8.66	8.84	7.96	5.43
G9606_1373	2186	BPTF	9.72	5.53	6.47	3.79	6.26	2.56
G9606_8968	92370	PXYLP1	3.44	2.54	1.02	0.74	1.46	1
G9606_11323	9665	MARF1	4.13	2.85	2.03	1.61	5.56	2.39
G9606_21226	51725	FBXO40	0.02	0.01	0.03	0.03	0.01	0.02
G9606_9635	85459	CEP295	2.07	0.97	1.46	0.96	3.33	1.87
G9606_34485	130075	OR9A4	0	0	0.05	0	0	0
G9606_2989	143888	POGLUT3	18.12	12.21	11.63	10.13	26.37	12.5
G9606_11828	51023	MRPS18C	25.95	32.68	43.47	48.42	20.29	27.11
G9606_7902	149281	METTL11B	0.05	0	1.3	1.63	0	0
G9606_30821	514	ATP5F1E	53.79	60.4	29.39	38.99	39.23	52.05
G9606_6425	7314	UBB	849.75	1014.07	1871.01	1921.42	1311.09	1703.32
G9606_11917	6002	RGS12	8.03	7.5	9	7.02	2.97	3.59
G9606_3356	9098	USP6	0.1	0.05	0.22	0.15	1.65	0.93
G9606_34698	54627	MAP10	0	0	0.01	0.01	0.01	0.02
G9606_7632	10574	CCT7	361.07	424.18	509.2	568.61	218	257.76
G9606_21141	56654	NPDC1	8.21	8.54	21.12	18.41	59.11	76.1
G9606_289	80063	ATF7IP2	5.5	2.45	3.33	2.53	1.39	0.84
G9606_12279	6095	RORA	0.47	0.24	0.43	0.29	0.12	0.14
G9606_1336	88455	ANKRD13A	12.19	10.52	8.57	7.24	14.95	11.11
G9606_20665	153733	CCDC112	1.86	0.94	2.1	2.36	3.91	2.42
G9606_8254	283149	BCL9L	27.4	28.39	24.32	19.97	41.46	44.09
G9606_17932	27129	HSPB7	0	0	0.06	0.03	0	0.03
G9606_12174	374887	YJEFN3	0.89	0.74	6.22	6.57	4.11	3.98
G9606_28014	4074	M6PR	61.07	58.69	55.2	57.77	100.07	98.13
G9606_7163	5328	PLAU	1.51	2.33	0.14	0.08	2.99	5.63
G9606_2734	4778	NFE2	5.41	5.73	0.13	0.06	0	0.04
G9606_6131	3224	HOXC8	0.13	0.04	1.82	1.16	8.62	6.21
G9606_11227	9389	SLC22A14	0	0	0	0.02	0	0
G9606_13735	64131	XYLT1	0.02	0	0	0	0	0
G9606_14116	10221	TRIB1	23.56	22.77	10.12	8.79	11.53	9.07
G9606_2276	1500	CTNND1	46.62	40.28	58.5	46.18	59.62	35.89
G9606_20857	7867	MAPKAPK3	40.85	45.11	21.53	25.32	34.05	42.77
G9606_19699	83443	SF3B5	227.63	280.03	204.68	234.18	149.91	227.83
G9606_116	151194	METTL21A	26.49	27.64	22.63	21.17	31.57	28.68
G9606_19114	55070	DET1	1.44	1.24	1.02	0.98	0.43	0.54
G9606_1870	2686	GGT7	9.7	9.23	12.73	10.56	8.82	9.03
G9606_23687	100462977	MTRNR2L1	2297.9	1782.6	584.45	416.26	1777.04	1423.37
G9606_6361	53834	FGFRL1	65.38	70.86	73.11	66.4	21.43	26.06
G9606_6320	391104	VHLL	0	0	0.07	0	0	0
G9606_701	2766	GMPR	0.03	0.07	0.13	0.16	0.08	0.08
G9606_25516	11120	BTN2A1	7.9	7.47	7.79	7.93	14.87	14.29
G9606_15107	51339	DACT1	0	0	0	0	1.2	0.73
G9606_8053	23528	ZNF281	7	5.12	13.44	12.25	16.67	9.68
G9606_28859	10205	MPZL2	21.71	15.71	9.01	8.46	9.53	9.72
G9606_15081	84872	ZC3H10	0.78	0.95	1.2	1.15	0.87	1.25
G9606_13153	387911	C1QTNF9B	0	0	0	0	0	0
G9606_14336	23621	BACE1	3.52	3.25	6.6	5.32	18.79	14.72
G9606_10874	26128	KIFBP	13.14	12.25	10.01	9.34	19.21	13.48
G9606_31863	100505989	SMIM31	0.34	0.2	1.13	0.9	0.2	0.06
G9606_2297	80790	CMIP	40.1	38.2	40.59	31.52	32.03	28.32
G9606_21761	8427	ZNF282	17.35	18.19	15.1	15.73	13.42	15.67
G9606_16966	10367	MICU1	27.3	25.52	32.37	29.79	27.49	22.19
G9606_26781	22993	HMGXB3	12.71	12.71	23.84	22.99	17.38	22.06
G9606_23716	4520	MTF1	2.37	1.93	2.79	2.45	2.56	1.61
G9606_5682	6608	SMO	17.08	18.2	12.99	11.13	17.76	23.75
G9606_20406	9476	NAPSA	0	0	0.11	0.08	0.61	0.59
G9606_33605	2516	NR5A1	38.19	45.39	0.11	0.09	0.06	0.06
G9606_7760	1910	EDNRB	0.09	0.03	0.65	0.66	0.49	0.74
G9606_11791	127255	LRRIQ3	0.42	0.35	0.25	0.39	1.55	0.63
G9606_10767	10509	SEMA4B	5.11	6.55	7.07	6.06	33.86	46.04
G9606_10278	80318	GKAP1	2.51	1.52	2	1.79	3.54	2.62
G9606_4020	22847	ZNF507	2.76	1.68	4.3	3.57	4.04	2
G9606_5017	4736	RPL10A	1011.75	1104.32	785.1	845.65	676.73	737.01
G9606_7947	1677	DFFB	4.87	5.06	3.51	3.43	5.14	4.66
G9606_21592	3329	HSPD1	838.52	734.72	384.69	395.6	355.21	240.78
G9606_29693	7104	TM4SF4	0.17	0.37	0.82	0.74	11.6	16.33
G9606_32089	441490	FTHL18	0	0.06	0	0	0.13	0.14
G9606_26957	134860	TAAR9	0	0	0	0	0	0.12
G9606_3316	9720	CCDC144A	0.51	0.23	0.62	0.52	1.34	0.74
G9606_11389	441155	LOC441155	0.12	0.13	0.3	0.24	0.32	0.07
G9606_7085	23087	TRIM35	10.08	11.01	8.51	8.76	4.75	5.47
G9606_15568	9373	PLAA	5.25	4.39	5.26	4.9	10.79	6.42
G9606_12049	91862	MARVELD3	6.19	4.94	8.06	6.88	6.43	7.47
G9606_33797	283159	OR8D1	0	0	0	0	0	0
G9606_3856	7690	ZNF131	7.55	5.05	14.21	12.36	10.18	6.04
G9606_7309	9205	ZMYM5	2.55	2.41	2.32	2.32	5.16	4.45
G9606_6922	8537	BCAS1	0.96	0.75	3.48	2.85	4.25	2.54
G9606_22848	401190	RGS7BP	0	0	0	0	0	0.05
G9606_18650	5226	PGD	151.27	154.12	156.44	149.49	97.87	102.96
G9606_35626	7033	TFF3	1.44	2.25	2.22	1.94	0.06	0.12
G9606_7455	55906	ZC4H2	2.89	3.59	0.02	0	10.04	10.82
G9606_27641	493753	COA5	7.68	9.96	19.46	19.9	9.06	8.5
G9606_1172	3516	RBPJ	6.06	3.69	9.45	7.89	4.46	2.19
G9606_13716	373863	DND1	2.77	3.41	4.08	4.17	3.18	3.6
G9606_3974	27332	ZNF638	6.26	2.98	6.93	4.33	5.78	2.79
G9606_13366	285636	C5orf51	4.22	2	6.92	5.52	7.86	3.28
G9606_2698	348174	CLEC18A	1.21	1.39	0.31	0.36	0.98	0.78
G9606_25958	5693	PSMB5	543.34	640.07	283.32	313.18	205.65	280.29
G9606_21644	7461	CLIP2	7.02	9.85	17.2	16.49	30.28	33.53
G9606_22896	728361	OVOL3	0.09	0	0.27	0.08	0.45	0
G9606_11274	28971	AAMDC	14.41	17.08	22.44	24.78	16.61	21.75
G9606_16472	340024	SLC6A19	0.01	0.03	4.49	2.93	0.76	0.51
G9606_6703	3416	IDE	14.96	8.81	12.62	9.87	17.82	8.92
G9606_14322	6165	RPL35A	261.8	325.46	347.14	429.72	253.54	369.67
G9606_8472	54108	CHRAC1	27.78	24.86	14.85	13.36	38.12	25.24
G9606_12829	59343	SENP2	11.46	9.34	9.41	8.61	36.46	23.07
G9606_7665	157922	CAMSAP1	5.19	4.72	5.59	5.25	5.68	4.07
G9606_13242	64579	NDST4	0.02	0	0.05	0.02	0	0
G9606_1469	143379	C10orf82	2.7	2.62	0	0	0.1	0
G9606_29633	8604	SLC25A12	2.38	2.56	2.02	2.53	4.74	4.76
G9606_19396	2784	GNB3	2.54	1.49	2.55	2.49	1.54	1.12
G9606_23285	100463285	MTRNR2L4	2.44	1.88	0.74	0.36	1.61	1.75
G9606_1232	153129	SLC38A9	5.95	5.9	4.78	4.5	15.43	11.43
G9606_22937	795	S100G	0	0	0	0	0	0.07
G9606_4623	140459	ASB6	5.3	5.52	8.06	8.26	6.1	7.96
G9606_32473	4144	MAT2A	95.62	64.57	100.61	98.71	91.84	70.01
G9606_2494	9166	EBAG9	9.87	8.43	5.5	5.99	15.51	13.02
G9606_9622	90871	DMAC1	17.35	19.19	5.08	6.56	6.32	8.76
G9606_19265	4763	NF1	4.27	2.74	4.98	3.69	6.58	3.32
G9606_33492	148213	ZNF681	0.1	0.06	0.1	0.11	1.4	0.65
G9606_5018	387597	ILDR2	0.04	0.01	0.01	0.01	0.01	0
G9606_22501	643	CXCR5	0	0	0.04	0.02	0.05	0.02
G9606_11709	23625	FAM89B	9.34	11.89	30.22	29.16	32.61	43.87
G9606_31848	4522	MTHFD1	67.22	63.19	36.06	35.68	72.03	50.47
G9606_7500	9117	SEC22C	9.55	10.3	23.85	24.69	24.58	23.15
G9606_24419	105369914	LOC105369914	0	0	0.08	0.11	0.07	0.05
G9606_13653	54921	CHTF8	16.33	16.4	26.84	19.3	17.33	17.35
G9606_31318	54145	H2BS1	0	0	0	0	0	0
G9606_4955	63926	ANKEF1	2.55	2.15	4.65	4.17	4.52	2.88
G9606_22071	319101	KRT73	0	0.02	0	0	0	0
G9606_266	83698	CALN1	0.06	0.03	0.05	0.07	2.32	2.08
G9606_31410	646862	RNF225	0	0	0.1	0	0	0
G9606_10492	4092	SMAD7	11.47	11.15	7.66	6.47	8.23	7.25
G9606_22245	57534	MIB1	5.63	3.7	5.1	4.72	6.39	3.49
G9606_19871	79710	MORC4	6.8	8.28	4.96	5.32	9.53	6.65
G9606_23347	148932	MOB3C	1.43	1.23	0.56	0.78	3.46	4.89
G9606_10867	79018	GID4	4.19	3.78	3.93	4.22	6.76	5.09
G9606_16819	1299	COL9A3	98.76	89.84	2.78	3.16	0.11	0.2
G9606_26762	138151	NACC2	13.16	14.88	10.6	10.41	12.39	11.46
G9606_29758	388533	KRTDAP	0.4	0.51	0.38	0.55	0	0.18
G9606_23181	9245	GCNT3	3.39	3.92	2.1	2.89	1.01	1.18
G9606_7561	9507	ADAMTS4	1.74	2.24	0.2	0.15	0.23	0.17
G9606_27565	81559	TRIM11	12.25	14.5	25.58	27.18	14.55	19.08
G9606_15179	388611	CD164L2	0	0.07	0.14	0.05	0	0.09
G9606_25607	84277	DNAJC30	9.95	11.05	7.85	8.36	8.58	9.43
G9606_9226	29888	STRN4	46.15	55.04	98.61	100.02	42.1	52.3
G9606_22482	440957	SMIM4	20.75	22.51	15.54	20.04	18.47	27.12
G9606_15819	995	CDC25C	10.52	11.16	18.02	14.03	7.92	7.26
G9606_12956	9271	PIWIL1	0.09	0.02	0.07	0	0.04	0.09
G9606_20837	7275	TUB	1.78	1.67	0.19	0.23	1	0.91
G9606_3008	23135	KDM6B	6.26	6.19	12.37	10.74	13.51	17.99
G9606_4789	2070	EYA4	0.01	0.01	2.15	2.39	0	0.03
G9606_12870	100129583	FAM47E	0.03	0.06	1.51	1.39	0.16	0.24
G9606_32932	101929372	LOC101929372	0.33	0.07	0.53	0.44	0.48	0.26
G9606_539	84332	DYDC2	0.17	0.37	0.03	0.22	0	0.16
G9606_31036	148545	NBPF4	0	0	0.02	0	2.54	1.23
G9606_1364	51057	WDPCP	1.64	1.23	1.63	1.38	1.34	0.51
G9606_12892	50846	DHH	0.04	0.01	0.03	0.02	0.04	0.01
G9606_1395	150280	HORMAD2	0	0	0	0	0	0
G9606_25834	6792	CDKL5	0.71	0.47	3.29	2.23	0.44	0.24
G9606_9978	27185	DISC1	1.67	1.5	0.76	0.59	0.22	0.09
G9606_25886	55536	CDCA7L	5.23	4.59	23.03	22.45	18.33	9.68
G9606_8709	55848	PLGRKT	9.96	9.78	9.14	9.95	8.59	9.19
G9606_5924	3339	HSPG2	7.72	7.33	60.04	46.93	21.56	24.76
G9606_23621	140606	SELENOM	11.79	22.33	346.67	397.15	234.81	427.82
G9606_12358	55240	STEAP3	27.39	26.43	15.53	16.19	15.55	18.7
G9606_18859	79632	FAM184A	1.92	1.59	0.73	0.6	0.61	0.25
G9606_18563	79155	TNIP2	17.71	24.47	26.82	28.12	14.35	22.93
G9606_7659	284119	CAVIN1	50.85	64.96	35.91	32.04	33.67	47.52
G9606_1242	11011	TLK2	11.4	8.92	10.67	9.54	10.07	5.91
G9606_2744	4608	MYBPH	0	0	0	0	0	0.03
G9606_20830	5290	PIK3CA	2.52	1.44	1.66	1.66	1.68	1.19
G9606_12439	80028	FBXL18	4.35	4.18	7.95	8.06	8.66	10.1
G9606_28177	51550	CINP	23.08	30.79	24.03	23.24	28.49	29.91
G9606_10998	23208	SYT11	0.11	0.16	1.53	1.71	0.39	0.32
G9606_6919	164781	DAW1	0	0.03	0.03	0.11	0	0.04
G9606_3545	6150	MRPL23	124.53	146.33	229.93	244.41	99.12	165.43
G9606_14467	1466	CSRP2	4.89	5.85	20.75	26.09	33.61	51.53
G9606_2080	284417	TMEM150B	1.56	0.62	1.85	1.8	0.18	0.22
G9606_12935	6103	RPGR	2.73	1.76	1.99	1.35	5.45	2.79
G9606_18144	22974	TPX2	120.69	125.41	176.74	141.45	86.69	55.83
G9606_6524	55334	SLC39A9	10.97	9	9.78	10.45	19.76	13.3
G9606_11952	30011	SH3KBP1	13.82	12.89	26.81	24.2	19.15	14.94
G9606_31124	10097	ACTR2	71.95	61.6	60.06	58.41	60.77	38.81
G9606_28151	8692	HYAL2	55.49	71.69	23.55	22.74	31.3	42.45
G9606_7568	55275	VPS53	6.78	5.94	6.69	6.32	12.67	10.09
G9606_21900	7780	SLC30A2	0.08	0.08	0.12	0.22	0.32	0.28
G9606_25292	107985692	LOC107985692	0.04	0	0.02	0.02	0.02	0.03
G9606_7199	79033	ERI3	37.6	43.44	76.43	76.71	65.87	76.14
G9606_11521	10811	NOXA1	0.63	0.8	0.61	0.48	3.1	4.1
G9606_4889	9940	DLEC1	0.21	0.13	0.17	0.21	0.1	0.11
G9606_11979	54499	TMCO1	15.2	16.91	13.94	14.34	23.65	24.59
G9606_32220	7098	TLR3	0.07	0.06	0.11	0.07	0.04	0.04
G9606_21756	143684	FAM76B	4.44	2.52	1.5	1.26	4.41	2.52
G9606_24235	7447	VSNL1	46.05	42.72	18.4	14.31	0.07	0.27
G9606_25029	7264	GFUS	39.86	52.85	72.94	80.39	39.35	58.14
G9606_996	81628	TSC22D4	13.2	17.93	19.96	18.28	14.91	18.57
G9606_29495	55693	KDM4D	1.55	1.13	0.25	0.22	0.72	0.39
G9606_21196	113612	CYP2U1	0.6	0.42	0.12	0.12	0.75	0.44
G9606_14096	3758	KCNJ1	0	0.02	0	0	0	0
G9606_14572	6382	SDC1	122.2	145.34	31.17	28.95	64.14	79.4
G9606_5082	1356	CP	17.47	13.31	1.17	1.5	170.72	118.15
G9606_983	2729	GCLC	33.58	29.48	9.4	9.83	19.11	18.83
G9606_31092	57643	ZSWIM5	4.59	4.28	1.08	1.08	4.85	3.11
G9606_1578	79598	CEP97	0.72	0.55	1.26	0.75	1.46	0.84
G9606_30878	338785	KRT79	0.02	0	0	0	0.03	0
G9606_34585	10581	IFITM2	55.08	71.82	80.98	65.26	26.17	31.69
G9606_31766	51650	MRPS33	5.01	4.46	9.86	11.88	6.99	7.22
G9606_2900	3340	NDST1	13.38	12.47	30.98	25.5	23.9	22.2
G9606_7788	83882	TSPAN10	0.8	0.42	0.26	0.2	0.25	0.76
G9606_34793	26330	GAPDHS	1.07	0.86	0.78	0.56	2.11	2.2
G9606_27143	5936	RBM4	90.18	99.53	125.11	123.57	61.68	81.26
G9606_28507	2843	GPR20	0.03	0	0	0	0	0
G9606_7660	340152	ZC3H12D	1.4	1.05	0.27	0.22	0.27	0.18
G9606_25795	84197	POMK	0.97	0.83	1.22	1.09	1.44	0.5
G9606_18109	27250	PDCD4	3.34	2.39	4.1	4.06	4.54	2.67
G9606_20393	23596	OPN3	3.41	3.19	18.13	14.15	9.99	8.38
G9606_14625	1230	CCR1	0	0	2.78	1.88	0	0.07
G9606_15158	344805	TMPRSS7	0.04	0	0.12	0.04	0.02	0.03
G9606_34882	25973	PARS2	3.28	3.51	5.59	6.65	5.21	4.49
G9606_30536	151176	ERFE	0.05	0.02	0.79	0.77	2.75	4.06
G9606_16013	53373	TPCN1	7.76	6.76	10.72	10.34	27.28	27.96
G9606_8582	9322	TRIP10	36.61	42.41	79.83	85.42	30.08	33.18
G9606_15418	9963	SLC23A1	8.79	6.44	0.49	0.21	1.37	1.57
G9606_2263	5802	PTPRS	12.35	12.21	0.04	0.07	12.09	12.42
G9606_16368	4676	NAP1L4	67.73	69.36	66.62	74.29	33.9	35.11
G9606_17575	3052	HCCS	11.67	11.52	40.09	42.87	27.03	29.54
G9606_14444	4256	MGP	0.03	0	0	0	0	0
G9606_12324	253260	RICTOR	1.7	0.84	4.24	3.09	1.99	1.17
G9606_30415	93587	TRMT10A	1.93	2.05	2.37	2.37	1.62	1.22
G9606_13407	367	AR	0	0.01	0	0.02	0	0
G9606_34197	6194	RPS6	1175.95	1350.07	678.15	856.77	537.04	614.87
G9606_4149	54780	NSMCE4A	47.19	47.15	20.24	21.56	58.81	62.01
G9606_15200	64130	LIN7B	3.61	4.78	6.35	5.12	3.91	5.54
G9606_16061	10462	CLEC10A	0	0	0.35	0.19	0.28	0.3
G9606_30579	6531	SLC6A3	0.01	0	0	0	0	0.02
G9606_26476	145501	ISM2	16.56	16.83	0	0.03	0.45	1.02
G9606_22259	5604	MAP2K1	19.93	23.01	27.09	32.62	30.1	33.78
G9606_3089	636	BICD1	1.01	1.11	2.25	2.49	2.7	1.86
G9606_3428	6875	TAF4B	1.12	0.88	0.04	0.13	1.2	0.81
G9606_3596	6611	SMS	75.01	76.86	178.64	182.92	133.14	114.1
G9606_22802	2199	FBLN2	0	0.01	0	0	0.04	0.03
G9606_15320	1628	DBP	3.03	3.45	3.39	3.22	4.67	4.78
G9606_15797	83692	CD99L2	3.83	3.54	10.23	9.39	15.44	17.79
G9606_2476	9788	MTSS1	12.28	8.47	0.93	0.68	23.65	12.75
G9606_2457	9212	AURKB	68.14	75.01	159.24	145.1	153.68	136.35
G9606_12478	4241	MELTF	6.61	8.43	3.98	4.08	8.79	13.08
G9606_1828	51428	DDX41	32.88	36.95	57.93	60.9	35.47	41.51
G9606_35068	105371063	LOC105371063	6.63	4.81	9.82	4.8	6.88	5.2
G9606_13341	51321	AMZ2	41.94	45.16	38.73	39.98	38.02	35.03
G9606_10943	220988	HNRNPA3	162.27	141.51	134.16	134.61	96.61	68.98
G9606_14590	1594	CYP27B1	0.82	0.5	1.67	1.26	2.88	3.27
G9606_207	729877	TBC1D3H	0.01	0.06	0.31	0.4	0.17	0.25
G9606_2003	2330	FMO5	6.8	4.93	0.49	0.44	1.8	1.25
G9606_25247	7057	THBS1	22.38	18.43	100.91	107.56	0.16	0.18
G9606_9782	105370733	LOC105370733	0.17	0.07	0.06	0.29	0.19	0.07
G9606_28180	107987233	LOC107987233	0	0.06	0	0	0	0
G9606_10075	8550	MAPKAPK5	14.39	13.08	15.24	15.8	20	15.29
G9606_13391	6899	TBX1	0.17	0.31	0.64	0.58	14.75	19.88
G9606_4233	161253	REM2	0.03	0	0.13	0.18	0.09	0.07
G9606_321	409	ARRB2	45.47	56.47	92.61	97.76	96.18	119.86
G9606_1146	348487	FAM131C	0.03	0.06	2.98	5.34	6.28	19.07
G9606_5563	57159	TRIM54	0.29	0.52	0.09	0.07	0.06	0.09
G9606_31080	2925	GRPR	0	0.02	0.06	0	0	0
G9606_8005	128209	KLF17	0.02	0.02	0.02	0	0	0
G9606_776	4212	MEIS2	6.49	4.74	3.89	3.59	2.35	1.42
G9606_33641	1460	CSNK2B	376.75	383.77	200.31	190.76	281.29	305.75
G9606_17100	85013	TMEM128	11.24	10.39	11.54	12.83	7.59	7.85
G9606_22490	105369214	LOC105369214	0	0	0.05	0	0	0
G9606_29964	139285	AMER1	3.59	3.15	0	0	3.39	2.02
G9606_5823	55739	NAXD	11.1	12.07	10.22	10.82	15.49	15.86
G9606_14928	2028	ENPEP	0	0	1.34	0.95	0	0
G9606_22159	4636	MYL5	4.81	5.08	4.85	6.02	2.26	3.32
G9606_5479	401124	DTHD1	0	0.01	0	0.01	0	0
G9606_32342	79946	C10orf95	2.77	2.37	1.5	0.96	1.78	1.53
G9606_13280	94104	PAXBP1	10.34	6.1	9.45	7.41	11.17	5.62
G9606_23241	10486	CAP2	8.79	7.09	6.23	5.21	16.34	10.45
G9606_31504	3305	HSPA1L	0.51	0.29	0.71	0.66	2.03	1.99
G9606_1459	55793	MINDY1	2.94	2.67	2.69	2.66	5.98	7.28
G9606_7952	54876	DCAF16	11.23	7.45	9.18	8.05	8.59	4.61
G9606_28763	1601	DAB2	1.71	0.87	41.82	28.32	0.04	0.08
G9606_28993	54584	GNB1L	1.43	2.01	2.12	2.61	1.39	1.67
G9606_2295	9048	ARTN	0.22	0.42	1.54	2.49	0.63	0.29
G9606_21749	126205	NLRP8	0.03	0.07	0.03	0.06	0	0.08
G9606_30975	1849	DUSP7	11.54	12.46	5.2	5.15	7.95	6.96
G9606_8360	64772	ENGASE	5.44	5.67	2.04	1.55	4.31	4.4
G9606_11429	3146	HMGB1	133.42	126.37	136.98	138.13	150.32	114.81
G9606_10643	79876	UBA5	13.39	9.62	12.42	11.96	16.91	12.06
G9606_15465	10295	BCKDK	49.24	60.7	19.31	22.84	58.29	72.5
G9606_16794	84766	CRACR2A	0	0.03	0	0	0	0.02
G9606_10143	10987	COPS5	26.76	24.8	65.62	78.97	49.36	49.84
G9606_34994	246777	SPESP1	0	0.04	0	0	27	19.66
G9606_16507	56102	PCDHGB3	0.02	0.04	1.15	0.86	0.02	0
G9606_29416	899	CCNF	13.09	14.94	23.5	17.96	15.58	15.78
G9606_13948	80228	ORAI2	2.13	2.14	4.49	4.79	2.79	3.55
G9606_9009	28982	FLVCR1	8.24	5.74	8.55	7.19	7	4.64
G9606_35203	165140	OXER1	4.38	2.22	4.1	2.44	0	0
G9606_3397	10180	RBM6	25.23	17.94	19.43	17.98	18.37	16.94
G9606_25035	3615	IMPDH2	168.62	222.68	137.87	175.1	177.95	215.04
G9606_20775	642515	PRRT1B	0.03	0.02	13.66	8.55	15.67	12.22
G9606_27775	5462	POU5F1B	0	0	0.08	0.04	0.15	0
G9606_16929	148523	CIART	0.05	0.09	0.47	0.09	0.05	0.11
G9606_17626	51603	EEF1AKNMT	13.72	14.38	11.01	11.68	16.25	17.61
G9606_29591	3814	KISS1	0.15	0.22	1.64	1.89	0.34	1.27
G9606_24093	129880	BBS5	9.32	7.97	6.86	6.07	12.26	11.16
G9606_3986	286183	NKAIN3	0.5	0.15	0.86	0.49	0.55	0.29
G9606_14612	7043	TGFB3	0.4	0.27	0.58	0.56	2.68	2.58
G9606_24300	9582	APOBEC3B	6.55	8.65	3.18	3.55	9.58	10.56
G9606_18474	84502	JPH4	0.18	0.25	0.02	0.01	0.05	0.06
G9606_19127	1455	CSNK1G2	49.33	60.05	48.75	51.6	37.23	46.29
G9606_29032	94059	LENG9	1.84	2.47	0	0.08	2.45	3.5
G9606_8670	105371095	LOC105371095	0.1	0.05	0	0	0	0.01
G9606_16672	80349	WDR61	24.37	28.72	31.39	37.95	32.06	35.97
G9606_7335	114991	ZNF618	0.04	0.07	0.72	0.6	5.75	3.85
G9606_7050	401541	CENPP	3.33	3.47	4.67	5.35	3.42	2.33
G9606_24570	55004	LAMTOR1	110.47	111.92	66.4	67.07	126.54	148.41
G9606_24277	828	CAPS	0.71	0.88	1.05	1.02	1.34	1.34
G9606_13453	79101	TAF1D	28.77	16.76	10.88	9.39	20.5	13.96
G9606_15697	3897	L1CAM	1.27	3.14	13.75	14.04	0.26	0.49
G9606_1895	5066	PAM	8.7	8.56	16.48	17.61	44.27	36.36
G9606_20514	64708	COPS7B	29.43	31.32	24.28	24.74	18.36	17.23
G9606_33349	5557	PRIM1	17.55	17.53	26.51	31.02	20.15	18.72
G9606_7797	92291	CAPN13	0	0.01	0	0	0	0
G9606_13318	4340	MOG	0.31	0.35	0.25	0.37	0.58	0.58
G9606_23421	9536	PTGES	0.25	0.06	0.21	0.61	4.71	6.56
G9606_29281	101929738	LOC101929738	0	0	0	0	0.03	0
G9606_20955	3872	KRT17	0.1	0.64	0.31	0.47	0.58	1.11
G9606_6904	27034	ACAD8	10.24	11.01	6.81	7.72	11.65	14.83
G9606_13973	10525	HYOU1	161.87	158.01	99.26	81.98	499.81	532.13
G9606_24146	10165	SLC25A13	44.91	41.67	28.21	25.93	51.63	35.89
G9606_1416	79582	SPAG16	7.7	6.2	8.04	7.89	11.38	11.79
G9606_13749	121340	SP7	0	0	0	0	0.02	0.02
G9606_29881	122748	OR11H6	0.05	0	0	0	0	0.06
G9606_6097	92170	MTG1	17.64	16.4	10	10.72	13.44	16.75
G9606_2941	55002	TMCO3	18.2	19.99	30.72	33.46	45.72	47.78
G9606_27426	246	ALOX15	0.18	0.04	0.1	0.05	0.2	0.31
G9606_16238	2678	GGT1	24.68	24.12	3.92	4.26	26.94	35.98
G9606_15777	64332	NFKBIZ	3.19	1.95	16.25	12.61	10.96	6.51
G9606_22181	80209	PROSER1	16.18	12.44	11.7	9.88	12.23	7.23
G9606_781	998	CDC42	52.44	53.19	59.1	62.14	84.27	81.2
G9606_23321	388419	BTBD17	0	0	0	0	0	0.07
G9606_23903	389125	MUSTN1	0	0	0.24	0	0.78	0.41
G9606_26021	85366	MYLK2	0.09	0.19	0.74	0.81	0.04	0.18
G9606_13778	51412	ACTL6B	0.07	0.03	0.03	0	0.08	0
G9606_18331	7570	ZNF22	0.15	0.09	9.65	9.98	0.03	0
G9606_13097	56623	INPP5E	5.44	5.04	8.17	8.56	6.72	6.4
G9606_19273	4677	NARS1	74.67	68.88	81.58	90.9	120.11	95.29
G9606_15194	1457	CSNK2A1	31.69	29.56	26.42	27.82	17.36	11.71
G9606_18358	23460	ABCA6	0.15	0.06	0.3	0.26	0.11	0.04
G9606_4970	161823	ADAL	4.87	4.45	1.32	1.82	3.48	2.96
G9606_15627	79609	VCPKMT	3.3	2.29	3.52	3.51	3.28	2.74
G9606_7153	84807	NFKBID	2.13	2.05	5.61	4.29	7.49	11.02
G9606_9400	54020	SLC37A1	0.19	0.25	3	2.37	2.1	3.26
G9606_15822	89853	MVB12B	12.17	11.37	9.84	9.05	11.25	10.15
G9606_23649	91408	BTF3L4	10.92	10.07	13.01	13.81	10.01	8.99
G9606_20159	728489	DNLZ	2.59	2.77	5.26	5.44	10.44	16.1
G9606_24391	401562	LCNL1	0	0.08	0	0	0	0
G9606_22032	729447	GAGE2A	0	0	0	0	1.83	1.14
G9606_33956	65987	KCTD14	1.92	2.01	0.08	0.04	1.29	0.63
G9606_35130	8370	H4C14	0.14	0.21	1.44	1.41	1.96	2.17
G9606_10423	8314	BAP1	27.07	30.74	24.26	25.34	32.85	40.12
G9606_25771	79689	STEAP4	0.09	0.03	0.1	0.06	0.09	0.06
G9606_16680	575	ADGRB1	0	0.03	0	0.01	0.08	0.03
G9606_29106	2798	GNRHR	0.04	0	0.04	0.06	0.11	0.03
G9606_9760	1365	CLDN3	0.87	1.36	7.48	6.44	3.98	8.3
G9606_76	57505	AARS2	10.66	10.53	8.88	8.18	9.14	9.66
G9606_19445	56140	PCDHA8	0	0	0.11	0	0.02	0
G9606_12562	149951	COMMD7	43.07	47.68	55.14	53.37	71.3	79.18
G9606_28321	107986908	LOC107986908	0.02	0	0.05	0.08	0.02	0.02
G9606_1560	3067	HDC	0.02	0.05	0	0.02	0	0
G9606_13833	55	ACP3	0	0.01	0.03	0.08	0.13	0.1
G9606_12252	5428	POLG	9.92	11.32	13.15	12.81	8.9	11.1
G9606_14921	440712	RHEX	0.65	0.25	0.04	0	0.22	0.23
G9606_22152	152992	TRMT44	2.97	2.91	4.78	5.15	2.83	2.99
G9606_26858	442361	OR2A2	0	0	0.05	0.1	0	0
G9606_24132	6819	SULT1C2	3.19	1.49	0.43	0.28	1.09	0.87
G9606_164	905	CCNT2	7.66	3.72	6.22	4.84	5.14	2.68
G9606_18506	253639	ZNF620	2.64	2.11	2.75	3.25	3.53	2.03
G9606_20219	342865	VSTM2B	0	0	0	0	0	0.04
G9606_13056	84249	PSD2	0.02	0.01	0.02	0.04	0.05	0.01
G9606_94	100127983	C8orf88	0	0	4.41	3.98	5.74	5.58
G9606_25139	166785	MMAA	0.59	0.4	0.62	0.57	0.78	0.42
G9606_13290	10342	TFG	67.32	61.24	120.29	105.7	107.4	84.44
G9606_2383	64927	TTC23	2.14	2.1	4.09	4.02	3.24	2.88
G9606_17900	54676	GTPBP2	14.59	20.23	16.86	17.45	32.94	49.69
G9606_30634	3005	H1-0	209.65	280.48	65.86	63.27	270.41	313.22
G9606_3192	55257	MRGBP	29.06	35.37	15.95	18.41	22.66	29.01
G9606_1100	123016	TTC8	5.48	3.95	4.75	4.2	8.22	6.6
G9606_760	11309	SLCO2B1	5.14	3.96	8.69	5.28	1.48	1.62
G9606_18771	5316	PKNOX1	2.46	2.17	2.33	2.33	2.35	2.08
G9606_1976	27033	ZBTB32	0.02	0.05	0	0.07	0.15	0.24
G9606_16914	84259	DCUN1D5	34.35	43.27	19.35	25.93	41.64	57.1
G9606_3621	83478	ARHGAP24	0.06	0.04	0.29	0.2	0.01	0.02
G9606_30056	9363	RAB33A	0	0.07	0.21	0.16	0.08	0
G9606_11241	254272	TBC1D28	0	0.06	0	0	0	0
G9606_809	5662	PSD	0.05	0.04	0.09	0.05	0.36	0.56
G9606_1962	29088	MRPL15	40.8	43.57	18.43	22.94	42.62	42.59
G9606_3827	56647	BCCIP	53.16	48.95	52.04	57.22	55.33	47.81
G9606_8679	65125	WNK1	20.49	14.86	19.45	15.13	42.87	20.25
G9606_8522	84988	PPP1R16A	20.69	23.84	16.23	17.23	20.3	28.61
G9606_590	56853	CELF4	0.06	0.02	0.05	0.07	0.17	0.3
G9606_16279	84916	UTP4	46.63	50.71	68.47	79.27	55.7	47.47
G9606_3885	23017	FAIM2	0.02	0.01	0	0.02	0.04	0.04
G9606_8335	165631	PARP15	3.05	2.07	5.21	3.17	3.31	1.95
G9606_22120	11198	SUPT16H	72.43	50.3	36.21	35.33	36.98	14.9
G9606_8206	1153	CIRBP	44.12	39.84	24.34	25.2	35.82	36.46
G9606_68938	114108587	ATF7-NPFF	0	0	0.48	0	0	0.21
G9606_2813	2619	GAS1	0	0	0.02	0	0.11	0.08
G9606_9607	64518	TEKT3	0.13	0.03	0	0.03	0	0.04
G9606_4342	1666	DECR1	24.37	23.21	29.27	33.86	60.87	64.42
G9606_3048	8437	RASAL1	0.01	0.09	0.06	0.02	0.9	2.18
G9606_2287	65084	TMEM135	22.63	17.99	4.95	4.71	14.99	8.34
G9606_12224	10445	MCRS1	44.04	52.12	48.34	44.78	55.6	69.09
G9606_14381	54438	GFOD1	3.08	2.48	0.44	0.59	0.19	0.2
G9606_23996	23235	SIK2	10.36	8.16	4.75	3.68	37.05	21.21
G9606_26245	790955	UQCC3	14.42	20.26	19.52	22.36	16.02	23.5
G9606_7241	729665	CCDC175	0	0	0.02	0	0	0.03
G9606_4892	2591	GALNT3	0.03	0.02	4.04	4.06	0	0.02
G9606_31387	124599	CD300LB	0	0	0.02	0	0	0
G9606_30449	125965	COX6B2	0.19	0.18	0.2	0.45	0.85	0.51
G9606_12183	153769	SH3RF2	4.93	4.41	5.69	4.35	0.08	0.16
G9606_6164	1775	DNASE1L2	0.31	0.04	0.69	0.51	1.05	0.71
G9606_2073	113246	C12orf57	38.62	54.75	107.71	100.52	56.71	96.4
G9606_20651	4081	MAB21L1	0	0	0	0	0	0
G9606_33725	5689	PSMB1	256.73	306.42	331.13	356.72	186.81	249.19
G9606_6818	55193	PBRM1	5.71	2.8	5.47	3.82	7.92	3.54
G9606_5866	2130	EWSR1	138.5	141.42	240.91	218.77	154.76	148.03
G9606_15827	10158	PDZK1IP1	0.76	0.79	0.78	0.59	0.14	0.38
G9606_3221	9942	XYLB	23.38	19.5	18.6	15.51	9.33	8.11
G9606_4537	11146	GLMN	4.85	3.05	4.17	3.71	11.15	8.39
G9606_584	55238	SLC38A7	15.01	12.54	9.27	6.95	13.01	12.29
G9606_8479	155184	SLC2A7	0	0	0	0	0.11	0
G9606_9823	9577	BABAM2	31.15	32.46	32.07	33.56	35.59	37.37
G9606_22469	55813	UTP6	27.91	26.91	41.25	48.75	26.51	23.9
G9606_3419	5629	PROX1	12.41	7.35	17.46	12.91	17.1	7.63
G9606_4058	220064	LTO1	7.12	7.25	15.1	15.57	8.67	7.79
G9606_5769	7741	ZSCAN26	3.72	2.07	1.3	1.31	4.76	3.43
G9606_425	1665	DHX15	46.85	39.46	86.37	76.1	43.36	26.3
G9606_22702	100532726	NDUFC2-KCTD14	58.19	68.99	4.66	3.65	30.36	32.52
G9606_22328	729991	BORCS8	14.24	18.51	50.21	50.28	24.46	37.12
G9606_8578	331	XIAP	4.09	2.92	3.45	3.15	8.7	6.46
G9606_23332	7919	DDX39B	277.09	276.27	251.78	240.88	245.26	232.04
G9606_27907	107987211	LOC107987211	0.05	0.04	0.05	0.12	0.09	0.05
G9606_9470	79969	ATAT1	13.94	11.37	5.01	3.76	4.53	4.98
G9606_2621	51115	RMDN1	20.07	21.72	18.16	18.06	23.79	25.87
G9606_7530	284904	SEC14L4	0.25	0.23	0.66	0.87	0.25	0.08
G9606_6086	5707	PSMD1	58.41	54.38	81.59	75.24	68.13	40.3
G9606_16579	147495	APCDD1	0.16	0.18	0.21	0.1	1.11	0.7
G9606_13107	643418	LIPN	0.03	0.01	0.02	0.04	0.03	0.02
G9606_1052	23567	ZNF346	10.29	10.29	10.72	9.93	6	5.52
G9606_19537	54788	DNAJB12	13.61	14.38	15.02	12.61	24.55	22.06
G9606_17828	58189	WFDC1	0	0	0	0	0	0.1
G9606_27552	51081	MRPS7	88.56	100.44	61.77	70.76	40.96	48.06
G9606_7215	201255	LRRC45	20.87	20.94	6.8	5.56	9.46	11.69
G9606_9893	147929	ZNF565	1.09	0.83	0.87	0.97	1.33	1.08
G9606_12033	8277	TKTL1	0	0	0	0.02	0	0.03
G9606_7411	148281	SYT6	0	0	0	0	0	0
G9606_28269	27240	SIT1	2.05	2.67	0	0	0	0
G9606_33948	112812	FDX2	15.95	20.92	25.37	26.73	22.97	34.38
G9606_11327	5871	MAP4K2	5.21	6.18	4.81	6.09	10.72	12.89
G9606_31926	5105	PCK1	0.17	0.08	0	0	12.57	14.78
G9606_18898	130827	TMEM182	2.74	2.55	1.26	1.79	3.92	3.46
G9606_14652	7105	TSPAN6	41.31	37.04	19.4	18.61	31.86	28.99
G9606_6083	10483	SEC23B	59.2	58.09	67.45	73.18	61.57	57.9
G9606_10592	6383	SDC2	77.26	66.86	57.08	52.82	19.84	21.66
G9606_9569	55589	BMP2K	3.5	2.62	2.62	2.47	5.9	3.64
G9606_31827	1519	CTSO	0.02	0	0.78	0.72	0.04	0.06
G9606_23304	221908	PPP1R35	30.71	44.46	31.17	41.44	15.26	25.63
G9606_16732	10296	MAEA	35.71	36.44	47.51	50.45	19.19	16.73
G9606_14938	92609	TIMM50	74.79	94.37	133.37	150.32	76.4	90.06
G9606_33474	105378952	KLF18	0	0	0	0	0.02	0
G9606_26570	9310	ZNF235	0.75	0.55	1.34	1.32	0.65	0.57
G9606_16314	94234	FOXQ1	127.11	123.54	8.87	13.85	1.73	2.09
G9606_9339	11095	ADAMTS8	0	0	0	0	0	0.02
G9606_29406	654231	OCM	0	0	0	0	0	0.1
G9606_8534	256643	BCLAF3	0.89	0.38	1.19	0.75	1.88	1.13
G9606_14566	400745	SH2D5	3.08	5	0.08	0.17	3.37	4.91
G9606_27432	92552	ATXN3L	0	0	0	0	0.1	0.18
G9606_2361	8835	SOCS2	1.37	1.79	2.33	3.76	11.01	12.15
G9606_11560	401265	KLHL31	0.21	0.17	0.13	0.06	0.19	0.24
G9606_28264	8660	IRS2	0.02	0.02	10.36	8.93	1.35	0.6
G9606_8795	27127	SMC1B	0.04	0	0.16	0.08	0.04	0.02
G9606_2750	283417	DPY19L2	0.18	0.17	0.78	0.66	0.45	0.68
G9606_26677	1047	CLGN	2.36	2.29	11.71	11.99	2.67	2.39
G9606_23914	25921	ZDHHC5	20.05	19.39	60.92	56.31	32.85	27.67
G9606_35942	283212	KLHL35	0	0	0.05	0.1	1.92	2.65
G9606_10057	160418	TMTC3	2.46	1.77	1.58	1.21	3.82	1.95
G9606_4545	8031	NCOA4	129.66	103.68	62.17	56.44	27.64	20.44
G9606_20452	1477	CSTF1	36.21	32.68	14.64	16.17	30.35	25.59
G9606_32396	10365	KLF2	0.14	0.17	7.53	7.09	5.9	8.37
G9606_14715	205564	SENP5	4.5	3.3	3.57	3.49	4.36	2.5
G9606_15283	646817	SETSIP	0.09	0.04	0.23	0.11	0.12	0
G9606_19437	733	C8G	7.16	7.53	0.68	0.73	14.18	22.8
G9606_9323	3692	EIF6	403.7	484.02	397.87	425.94	200.46	299.06
G9606_23049	140710	SOGA1	5.35	4.82	4.75	4.18	4.16	3.19
G9606_6063	55703	POLR3B	5.22	3.66	3.1	3.11	6.67	3.34
G9606_7360	117154	DACH2	0	0	0	0	0.31	0.34
G9606_12483	8467	SMARCA5	11.43	8.27	12.3	10.47	15.69	7.52
G9606_28885	8929	PHOX2B	0	0.02	0	0	0	0
G9606_3536	100996709	LOC100996709	3.78	4.51	2.8	2.46	3.77	3.07
G9606_4628	169792	GLIS3	0.03	0.01	6.39	4.9	3.98	2.07
G9606_1009	4832	NME3	13.52	17.74	22.1	28.72	15.09	26.2
G9606_12659	35	ACADS	13.82	19.24	8.65	9.81	4.7	6.26
G9606_3446	79815	NIPAL2	0.56	0.34	2.03	1.33	6.29	5.03
G9606_5315	140738	TMEM37	36.26	46.33	30.87	30.82	28.56	45.84
G9606_2582	84937	ZNRF1	24.14	28.05	19.16	18.07	22.35	23.51
G9606_16181	3000	GUCY2D	0.02	0	0.25	0.21	0.01	0
G9606_14472	139760	GPR119	0.44	0.55	0.29	0.08	0	0.11
G9606_22486	4110	MAGEA11	0	0	0	0	0.06	0.07
G9606_500	27148	STK36	6.53	4.21	3.21	2.63	5.44	3.74
G9606_3265	129025	ZNF280A	0.94	1.16	0.35	0.42	0.11	0.09
G9606_9319	4783	NFIL3	23.52	20.39	13.58	16.39	22.48	20.23
G9606_28288	5361	PLXNA1	10.56	10.94	17.9	14.44	8.78	10.05
G9606_29072	116064	LRRC58	9.82	4.96	6.47	5.21	13.6	5.93
G9606_5858	64965	MRPS9	41.17	40.58	25.58	29.02	34.91	33.66
G9606_29555	168448	CDC14C	0.38	0.32	0.43	0.61	0.75	0.84
G9606_10798	23598	PATZ1	25.72	24.3	9.77	9.41	18.71	17.63
G9606_4900	22807	IKZF2	0.07	0.06	0.37	0.23	0.33	0.17
G9606_19767	54455	FBXO42	2.93	3.06	4.9	5.08	6.37	5.38
G9606_18361	54664	TMEM106B	3.16	2.05	8.05	5.76	9.08	5.32
G9606_10033	5017	OVOL1	0.03	0.06	0.07	0.04	0.07	0.1
G9606_7447	146754	DNAH2	0.02	0.07	0.22	0.28	0.03	0.01
G9606_20459	4043	LRPAP1	13.22	15.24	21.81	20.71	15.81	21.43
G9606_16861	9522	SCAMP1	4.16	3.11	6.2	5.89	5.76	4.02
G9606_20567	134829	CLVS2	0	0	0	0	0.21	0.17
G9606_19579	100528062	ARMCX5-GPRASP2	0.25	0.39	1.17	1.26	1.59	1.43
G9606_974	728568	C12orf73	7.69	7.93	2.51	2.82	5.29	3.73
G9606_15456	2745	GLRX	55.13	70.11	7.99	9.57	28.64	46.14
G9606_35576	8665	EIF3F	33.23	36.24	35.35	35.82	18.47	20.55
G9606_35632	166012	CHST13	69.06	67.86	24.81	18.96	49.65	68.7
G9606_28370	2981	GUCA2B	0	0.09	0.09	0	0	0.54
G9606_7454	7220	TRPC1	1.16	0.63	0.94	0.84	1.45	1.66
G9606_23958	1906	EDN1	0.28	0.37	6.38	7.95	9.11	8.77
G9606_19347	1361	CPB2	25.64	20.86	6.27	5.42	2.61	3.38
G9606_1969	116135	LRRC3B	0	0	0.01	0	0.03	0.04
G9606_8920	54811	ZNF562	3.44	2.61	4.93	4.69	6.1	4.14
G9606_2146	6164	RPL34	549.11	756.77	633	787.12	317.54	461.52
G9606_14724	339366	ADAMTSL5	1.45	1.47	4.71	3.19	12.46	11.1
G9606_10988	23492	CBX7	0.42	0.74	1.85	1.26	4.48	4.87
G9606_11949	10989	IMMT	84.6	76.4	57.34	53.95	88.66	54.57
G9606_8683	441250	TYW1B	1.9	1.42	0.68	0.48	4.45	2.63
G9606_21531	26539	OR10H1	0	0	0.05	0.06	0.09	0
G9606_14874	646174	C16orf90	0.11	0.05	0.25	0.04	0.1	0
G9606_23844	56893	UBQLN4	37.63	38.08	50.98	46.05	58.65	56.74
G9606_14216	54953	ODR4	3.91	2.81	2.9	2.97	8.99	5.46
G9606_27	55471	NDUFAF7	14.48	14.68	5.56	5.79	15.81	13.79
G9606_35688	105374103	LOC105374103	0.17	0.13	0.14	0.05	0.45	0.28
G9606_22830	340547	VSIG1	0.55	0.56	0.92	1.43	0.58	0.62
G9606_9257	4007	PRICKLE3	5.42	5.83	10.1	10.57	7.28	10.4
G9606_9938	118426	BORCS5	4.43	6.44	4.42	6.32	4.53	4.72
G9606_24050	333929	SNAI3	0.98	1.22	0.36	0.38	0.37	0.61
G9606_12728	197021	LCTL	0.74	1.09	0.5	0.4	0.29	0.23
G9606_10848	165257	C1QL2	0	0	0	0	0.03	0
G9606_24556	5872	RAB13	24.38	27	35.25	38.11	61.4	66.07
G9606_4266	26005	C2CD3	3.64	3.16	2.72	2.11	5.33	2.54
G9606_258	221079	ARL5B	9.45	5.72	11.43	9.31	10.1	5.92
G9606_9714	10657	KHDRBS1	87.89	78.42	109.25	108.51	92.17	61.1
G9606_7853	59348	ZNF350	1.14	0.96	1.52	0.9	0.5	0.39
G9606_27848	23710	GABARAPL1	3.44	4.73	62.54	61.33	10.82	13.67
G9606_31362	128864	C20orf144	0.11	0.1	0	0.49	0.72	0.51
G9606_751	92715	DPH7	10.72	12.49	19.34	20.96	16.13	18.21
G9606_13938	503835	DUXA	5.99	3.74	1.96	1.49	4.26	1.75
G9606_35317	6156	RPL30	1249.74	1615.09	1437.89	1832.75	1252.24	1849.21
G9606_32268	3111	HLA-DOA	0.1	0.11	0.1	0.05	0.07	0.06
G9606_14768	125893	ZNF816	1.51	0.93	1.05	0.76	0.94	0.89
G9606_27991	10845	CLPX	11.41	9.62	9.02	10.22	13.1	9.04
G9606_9423	440387	CTRB2	0	0.09	0	0	0	0
G9606_13172	23347	SMCHD1	7.11	3.69	7.2	5.28	11.08	4.57
G9606_143	100506084	ARL17B	11.08	7.79	4.17	3.42	2.86	2.23
G9606_6761	10721	POLQ	2.13	0.85	3.46	2.51	1.42	0.75
G9606_17462	163351	GBP6	0.16	0.07	0.17	0.14	0.14	0.12
G9606_20752	949	SCARB1	114.31	110.57	88.31	65.81	66.25	74.64
G9606_446	9779	TBC1D5	5.11	3.65	9.45	9.02	8.06	3.73
G9606_17421	112267857	LOC112267857	0.63	0.39	1.29	1.48	0.26	0
G9606_33345	30836	DNTTIP2	7.63	5.47	10.2	9.27	13.31	7.87
G9606_22115	2264	FGFR4	166.74	172.49	133.83	115.9	127.58	134.13
G9606_14962	26205	GMEB2	12.66	12.96	7.3	7.77	11.71	15.5
G9606_11996	2326	FMO1	0.03	0	0.14	0.21	0	0.03
G9606_22061	100129543	ZNF730	0	0.02	0.06	0.04	0.99	0.59
G9606_15065	729597	SPDYE6	0.18	0	0.1	0.07	0.19	0.04
G9606_2685	9759	HDAC4	3.25	3.23	3.03	3.02	1.5	1.28
G9606_6643	29979	UBQLN1	44.76	40.42	66.73	67.5	38.7	26.3
G9606_969	55486	PARL	29.71	34.01	33.01	35.81	39.93	43.01
G9606_15312	2590	GALNT2	29.23	37.43	62.87	59.73	81.21	80.96
G9606_8327	84080	ENKD1	6.14	7.31	7.07	7.58	8.04	12.07
G9606_23653	7092	TLL1	0.01	0	3.65	3.22	0.05	0.05
G9606_7236	5930	RBBP6	14.67	13.68	7.77	5.58	9.02	6.49
G9606_353	27245	AHDC1	4.98	4.44	3.43	3.05	1.5	1.68
G9606_9725	8785	MATN4	0	0.06	0.02	0	0	0.05
G9606_20732	26958	COPG2	8.27	8.92	9.57	9.76	6.42	5.01
G9606_14273	26033	ATRNL1	0.16	0.11	0.57	1.06	0.18	0.16
G9606_6003	22911	WDR47	1.98	1.23	1.83	1.93	4.24	2.81
G9606_9173	10908	PNPLA6	5.42	7.55	23.07	23.64	16.01	21.56
G9606_12015	79875	THSD4	0.01	0.01	0.11	0.07	0.95	0.91
G9606_25459	4713	NDUFB7	143.31	185.82	257.32	299.86	187.34	306.01
G9606_32762	10536	P3H3	19.52	23.02	17.32	19.92	1.08	1.98
G9606_463	23012	STK38L	3.89	2.68	6.91	6.51	5.66	3.77
G9606_5273	55285	RBM41	2.06	2.16	2.23	1.51	6.14	5.34
G9606_32779	1586	CYP17A1	0.03	0.08	0.03	0.03	0	0
G9606_26032	100130302	SUPT20HL1	0.21	0.14	0.65	1	0	0
G9606_13338	101927345	LOC101927345	14.03	10.76	0	0.01	0.93	0.52
G9606_16799	1823	DSC1	0.08	0.12	0.08	0.05	0.09	0.12
G9606_33207	4496	MT1H	0.29	0	0.35	0.13	0	0
G9606_5043	10438	C1D	11.93	12.53	9.77	10.68	6.97	6.96
G9606_27817	222642	TSPO2	0.18	0.06	0.49	0.38	0.3	0.39
G9606_3482	1893	ECM1	0.63	0.45	0.15	0.07	0.26	0.33
G9606_18596	144132	DNHD1	0.71	0.46	1.09	0.58	0.95	0.58
G9606_15770	7586	ZKSCAN1	6.85	3.86	9.72	7.4	2.92	1.67
G9606_15397	51573	GDE1	30.35	30.08	13.79	14.58	24.95	20.81
G9606_32713	25802	LMOD1	0	0	0.01	0	0	0.02
G9606_24699	100507003	GFY	0	0.06	0.13	0.15	0.19	0.4
G9606_1935	23553	HYAL4	0.13	0.08	0.23	0.1	0.12	0.13
G9606_6638	54795	TRPM4	1.34	1.3	3.99	3.97	3.05	4.49
G9606_14748	85452	CFAP74	0.21	0.23	0	0	0.02	0.06
G9606_5771	63925	ZNF335	8.96	7.52	9.62	8.44	11	10.21
G9606_22889	221830	POLR1F	5.35	3.92	8.22	7.87	7.53	4.65
G9606_191	7082	TJP1	9.37	6.13	8.4	6.33	13.18	6.57
G9606_4457	844	CASQ1	0.05	0.11	0	0.03	0.03	0
G9606_28860	6142	RPL18A	1831.33	2271.93	2401.01	2719.21	1419	2258.52
G9606_7823	84224	NBPF3	2.51	2.15	0.38	0.36	7.28	5.35
G9606_13179	4094	MAF	0.07	0.04	4.97	4.47	0.41	0.41
G9606_4002	55540	IL17RB	48.77	40.57	9.51	9.97	27.07	27.48
G9606_8780	1827	RCAN1	10.9	10.5	18.04	16.4	49.45	33.52
G9606_24136	63036	CELA2A	0	0	0	0	0.16	0
G9606_1604	5893	RAD52	3.89	2.89	4.19	4.08	3.28	3.22
G9606_18549	7812	CSDE1	110.76	93.77	122.21	126.55	182.13	115.79
G9606_19907	112942	CFAP36	14.27	14.46	19.44	20	39.74	45.38
G9606_20577	126637	TCHHL1	0	0	0.01	0	0	0
G9606_27820	8687	KRT38	0	0.02	0	0	0	0
G9606_13127	115557	ARHGEF25	10.49	12.15	5.09	4.86	16.46	21.23
G9606_29571	56967	C14orf132	0.16	0.13	0.56	0.53	8	6.73
G9606_128	163486	DENND1B	0.46	0.42	0.96	0.62	1.47	0.95
G9606_10522	23742	NPAP1	0.12	0.08	0.13	0.11	0.14	0.11
G9606_31661	5730	PTGDS	4	5.24	0.06	0.12	0.15	0.16
G9606_5054	93343	MVB12A	28.54	37.68	39.61	45.2	34.15	57.47
G9606_17951	387103	CENPW	28.99	37.04	34.57	38.74	22.99	26.12
G9606_13561	10634	GAS2L1	6.17	7.61	19.14	15	23.12	21.13
G9606_22777	645432	ARRDC5	0.1	0.06	0.06	0.12	0.07	0.39
G9606_7121	8728	ADAM19	0.14	0.27	0.01	0	3.97	4.06
G9606_1251	100289187	TMEM225B	0.73	0.6	0.48	0.38	0.37	0.3
G9606_30348	388327	C17orf100	4.51	4.94	1.28	1.34	5.45	5.17
G9606_3200	1173	AP2M1	142.58	154.97	160.2	153.44	229.71	275.25
G9606_10544	23369	PUM2	19.36	12.66	12.67	9.73	18.21	9.71
G9606_9539	148789	B3GALNT2	6.83	4.64	9.14	8.84	10.74	6.06
G9606_568	220965	FAM13C	3.81	2.21	0.35	0.46	1.67	0.87
G9606_13617	4104	MAGEA5	0	0	0	0	0	0.08
G9606_16096	57482	CRACD	2.53	1.7	0.98	0.89	0.38	0.33
G9606_251	220992	ZNF485	1.2	0.65	0.04	0.16	0.85	0.88
G9606_6412	51207	DUSP13	2.97	4.48	0.06	0.05	0	0.21
G9606_12389	10905	MAN1A2	4.09	2.18	4.9	3.62	12.52	6.7
G9606_7234	2693	GHSR	0.02	0	0	0	0	0
G9606_21307	51206	GP6	0.37	0.39	0.52	0.48	0.32	0.35
G9606_13961	7265	TTC1	35.04	35.43	63.04	64.88	44.38	33.94
G9606_563	253982	ASPHD1	19.81	22.71	2.82	2.42	15.58	19.06
G9606_147	126282	TNFAIP8L1	15.95	17.59	16.59	13.96	13.88	18.18
G9606_13199	29920	PYCR2	51.04	61.74	102.28	102.04	73.35	90.05
G9606_25400	3992	FADS1	33.12	28.87	18.74	14.85	82.35	51.45
G9606_12399	728661	SLC35E2B	11.13	9.88	10.2	9.39	13.89	10.43
G9606_17815	105379545	LOC105379545	0	0	0.02	0	0.05	0.13
G9606_9298	90701	SEC11C	78.03	84.1	69.78	75.59	119.28	139
G9606_16056	2647	BLOC1S1	49.57	59.09	71.91	71.6	63.48	84.13
G9606_28930	80231	CXorf21	0.02	0.02	0.23	0.06	0.12	0.03
G9606_12373	55964	SEPTIN3	0	0.04	0.23	0.13	0.35	0.59
G9606_1947	4629	MYH11	0.07	0.07	0.04	0	0.1	0.04
G9606_25596	1351	COX8A	262.45	307.26	330.33	371.37	430.6	577.06
G9606_16329	1621	DBH	0.56	0.27	0.04	0.02	0.02	0.02
G9606_34967	3552	IL1A	0.03	0.07	0	0	0.03	0
G9606_2166	4929	NR4A2	0.02	0.03	2.05	1.28	13.48	5.93
G9606_2414	51639	SF3B6	91.87	112.76	173.88	237.82	92.88	125.82
G9606_11894	3299	HSF4	0.42	0.55	2.01	1.71	4.26	4.17
G9606_34652	163115	ZNF781	0.44	0.39	0.06	0.03	1.23	1.29
G9606_34960	84735	CNDP1	0.13	0.18	0.07	0.06	0.1	0.06
G9606_7128	170627	XAGE5	0	0	0.11	0	0.09	0
G9606_17023	92840	REEP6	32.33	31.01	77.44	64.34	64.08	88.63
G9606_8936	347252	IGFBPL1	0.22	0.13	0.12	0.15	8.64	7.63
G9606_13658	493856	CISD2	7.14	6.87	7.57	7.38	12.71	14.06
G9606_124	8428	STK24	75.26	74.63	44.61	42.56	113.47	98.13
G9606_15278	4826	NNAT	0.28	0.38	0.04	0.29	0.2	0.05
G9606_2513	2570	GABRR2	0.06	0.04	0.47	0.19	0.37	0.3
G9606_7342	6473	SHOX	0.78	0.59	0.53	0.49	1.18	0.81
G9606_12025	10810	WASF3	8.24	5.68	3.86	3.84	4.84	2.8
G9606_16130	27079	RPUSD2	7.85	9.09	5.35	5.74	9.01	10.14
G9606_34380	6582	SLC22A2	0	0	0	0	0.02	0.03
G9606_11788	1131	CHRM3	0.33	0.25	5.66	4.98	0.53	0.61
G9606_2838	323	APBB2	7.13	4.83	2.69	2.3	2.85	1.56
G9606_15630	340596	LHFPL1	0	0.04	0	0	0.05	0
G9606_27935	6641	SNTB1	33.05	30.19	8.34	8.65	15.51	12.3
G9606_1504	91523	PCED1B	0.1	0.19	2.82	2.62	3	3.26
G9606_10453	107985556	LOC107985556	0.31	0.18	0.41	0.33	0.33	0.18
G9606_4283	5700	PSMC1	64.54	71.18	84.26	94.35	94.12	91.33
G9606_29368	56936	CCDC177	0	0	0.01	0	0.19	0.2
G9606_28576	10120	ACTR1B	36.29	41.49	32.64	35.34	28.15	42.95
G9606_2730	29127	RACGAP1	17.54	16.34	26.89	22.91	35.52	21.73
G9606_3690	11273	ATXN2L	115.85	112.83	78.63	74.15	93.25	87.4
G9606_8319	10003	NAALAD2	1.59	1.06	5.24	3.67	0.23	0.13
G9606_35118	107987433	LOC107987433	0.23	0.05	0.09	0.07	0.15	0.14
G9606_3520	219931	TPCN2	3.22	3.4	4.31	3.63	5.15	5.69
G9606_11600	10978	CLP1	8.78	10.34	20.51	22.86	10.32	11.78
G9606_31782	645974	PABPC1L2B	0	0.02	0	0	0	0
G9606_3502	135293	PM20D2	12.39	8.58	8.78	9.6	15.97	10.79
G9606_2518	64393	ZMAT3	3.83	2.45	1.39	1.22	1.59	0.81
G9606_169	400746	NCMAP	2.4	2.2	0.37	0.26	0.43	0.57
G9606_2821	11339	OIP5	15.09	15.74	15.78	15.23	18.86	20.97
G9606_6110	10044	SH2D3C	0	0	0.08	0.04	0.34	0.58
G9606_1559	60488	MRPS35	51.66	43.83	79.71	79.89	75.22	54.63
G9606_24833	80742	PRR3	15.98	14.67	8.46	7.9	18.5	18.1
G9606_17457	2016	EMX1	3.13	2.64	0.33	0.43	0.98	0.9
G9606_11883	4217	MAP3K5	0.06	0.1	0.22	0.25	1.04	0.69
G9606_23274	84901	NFATC2IP	19.93	18.49	10.38	9.84	15.3	13.14
G9606_1483	10203	CALCRL	0	0	0.07	0.05	0.01	0
G9606_622	10725	NFAT5	5.27	2.96	3.96	3.13	7.3	3.57
G9606_12607	64506	CPEB1	0.02	0	0.03	0.07	4.59	3.55
G9606_19078	150209	AIFM3	6.7	7.57	0.13	0.25	0.66	0.74
G9606_30937	9789	SPCS2	53.68	56.88	34.09	33.39	65.4	68.68
G9606_22650	171177	RHOV	0.34	0.57	1.21	0.87	1.63	3.05
G9606_2	54476	RNF216	16.02	14.19	14.81	15.56	22.44	17.81
G9606_13130	5286	PIK3C2A	7.91	4.32	9	5.87	6.18	2.7
G9606_6881	9120	SLC16A6	5.94	4.21	0.43	0.33	1.41	0.84
G9606_9338	80198	MUS81	9.91	11.8	13.8	16.83	23.2	32.58
G9606_12266	49	ACR	0.11	0.14	0	0	0.08	0.17
G9606_7963	166824	RASSF6	0.08	0.24	0.91	0.99	0.24	0.3
G9606_820	27445	PCLO	0.01	0.01	0.56	0.35	0.7	0.28
G9606_6253	10009	ZBTB33	7.09	3.65	3.25	2.5	9.37	4.93
G9606_8999	64759	TNS3	16.85	14.32	29.1	23.29	16.26	10.92
G9606_3465	401409	RAB19	0.57	0.46	0.49	0.3	0.41	0.3
G9606_16777	64343	AZI2	12.8	9.36	18.37	18.12	21.42	13.95
G9606_11572	100652833	LOC100652833	0.01	0.01	0.05	0.03	0.03	0.03
G9606_7985	2202	EFEMP1	0.38	0.04	141.41	113.56	1.55	0.86
G9606_5154	57568	SIPA1L2	0.02	0.01	3.59	3.41	0.05	0.03
G9606_6739	23544	SEZ6L	0	0	0	0.01	0	0.01
G9606_11156	91694	LONRF1	6.17	5.09	4.35	4.26	1.38	0.75
G9606_103	55809	TRERF1	0	0.02	0.08	0.08	2.24	1.43
G9606_10388	8501	SLC43A1	48.34	52.73	69.93	76.4	47.03	57.55
G9606_11054	23101	MCF2L2	0.17	0.19	0.18	0.28	0.32	0.18
G9606_35186	9464	HAND2	0	0	0	0	0	0
G9606_11282	57414	RHBDD2	30.22	35.01	56.11	50.43	56.62	72.84
G9606_7613	50856	CLEC4A	0.1	0	0.21	0.15	0.15	0.23
G9606_16463	57562	CEP126	0.44	0.29	0.43	0.33	0.56	0.49
G9606_6259	5583	PRKCH	1.54	1.48	1.17	1.19	12.53	9.81
G9606_1836	868	CBLB	1.07	0.85	2.59	2.24	1.45	0.96
G9606_18292	123624	AGBL1	0	0	0.01	0	0	0
G9606_1842	10861	SLC26A1	16.44	14.5	6.45	4.81	11.19	12.06
G9606_17332	145258	GSC	0	0	0	0	0	0.11
G9606_19813	9796	PHYHIP	0.36	0.49	0.03	0.06	0.03	0.05
G9606_20149	3717	JAK2	0.86	0.34	0.61	0.38	0.34	0.22
G9606_24727	55251	PCMTD2	7.58	5.2	2.87	2	6.66	3.69
G9606_30424	26013	L3MBTL1	1.4	0.85	0.74	0.59	1.98	1.29
G9606_22170	352909	DNAAF3	0.41	0.98	0.4	0.79	3.16	4.73
G9606_12304	122509	IFI27L1	5.18	5.37	3.74	3.49	11.41	15.88
G9606_11014	9399	STOML1	2.32	2.32	3.32	3.44	3.89	3.84
G9606_6951	5154	PDGFA	1.42	1.78	7.05	6.17	11.61	12.27
G9606_8814	6711	SPTBN1	94.5	89.38	211.76	192.15	67.9	50.71
G9606_28084	25790	CFAP45	0	0	0.21	0.21	0.16	0.03
G9606_17790	101060211	CT45A7	0	0	0	0	5.07	6.76
G9606_2359	151556	GPR155	0.3	0.3	0.95	0.88	0.55	0.6
G9606_14584	29057	FAM156A	6.81	4.79	3.35	2.92	3.48	2.67
G9606_12140	10484	SEC23A	160.84	140.81	33.07	32.31	53.3	40.93
G9606_9227	79888	LPCAT1	25.94	27.02	16.65	15.78	37.47	35.92
G9606_8443	4670	HNRNPM	145.31	149.2	190.69	181.94	137.51	124.3
G9606_29933	1559	CYP2C9	0.14	0.03	0.84	0.49	0.9	0.67
G9606_14385	9262	STK17B	0.96	0.71	1.85	1.12	3.95	1.91
G9606_768	10863	ADAM28	0	0	0.38	0.37	0	0
G9606_23948	51764	GNG13	0.05	0	0.05	0.05	0.3	0.19
G9606_19379	10957	PNRC1	5.93	5.87	11.82	10.46	41.59	40.68
G9606_7741	368	ABCC6	62.54	43.65	22.88	20.05	58.94	51.55
G9606_4698	342184	FMN1	0.24	0.16	0.72	0.48	0.05	0.02
G9606_22526	84808	PERM1	0.03	0.05	0.05	0	0.19	0.15
G9606_12455	5451	POU2F1	2.4	1.44	1.52	1.13	2.14	1.09
G9606_6613	54531	MIER2	9.87	13.51	16.81	17.5	15	16.98
G9606_6973	3705	ITPK1	30.98	36.28	9.73	9.05	34.77	40.98
G9606_6516	1491	CTH	8.01	8.6	2.8	4.21	8.47	7.77
G9606_26464	9040	UBE2M	85.74	109.34	250.93	288.68	78.65	113.28
G9606_6459	130399	ACVR1C	0.02	0.01	0.75	0.62	0.02	0.01
G9606_17087	950	SCARB2	14.42	11.39	27.91	25.92	38.99	27.74
G9606_12953	3476	IGBP1	28.46	31.18	35.43	36.47	27.64	26.42
G9606_24438	6755	SSTR5	16.89	19.41	1.27	1.12	2.04	2.85
G9606_6417	25896	INTS7	6.52	5.09	15.86	13.02	12.79	6.55
G9606_6720	1830	DSG3	0.36	0.23	0.11	0.12	0.36	0.3
G9606_15848	26263	FBXO22	29.05	35.36	16.57	20.16	14.75	17.24
G9606_3230	102724957	LOC102724957	0	0	0.04	0	0	0
G9606_29606	27006	FGF22	0.08	0.12	0.08	0.07	0.37	0.29
G9606_22238	728841	NBPF8	1.14	0.85	2.22	1.62	6.19	4.17
G9606_1685	4864	NPC1	16.82	15.56	8.08	7.3	22.67	19.84
G9606_7053	699	BUB1	26.3	20.44	24.23	19.36	24.48	12.62
G9606_22186	9361	LONP1	64.16	84.37	89.11	106.9	72.73	118.21
G9606_7897	25828	TXN2	81.22	93.9	75.52	78.51	87.11	108.1
G9606_2091	114882	OSBPL8	5.45	2.79	2.48	1.74	6.49	3.12
G9606_3345	8120	AP3B2	0.1	0.03	0.07	0.11	1.21	1.37
G9606_2719	255394	TCP11L2	0.51	0.5	0.12	0.1	1.74	1.11
G9606_28004	54148	MRPL39	28.5	26.7	15.78	16.74	36.12	39.14
G9606_11220	79637	ARMC7	13.39	23.38	11.27	9.95	14.33	16.9
G9606_13859	3833	KIFC1	42.05	44.39	37.29	31.14	35.36	33.89
G9606_4109	56155	TEX14	0.02	0	0.1	0.05	0.06	0.01
G9606_9825	56993	TOMM22	62.27	71.88	86.21	94.73	51.66	56.72
G9606_28465	55203	LGI2	0	0.02	0.75	0.59	0.02	0.02
G9606_5557	56938	ARNTL2	3.22	2.31	2.69	2.4	4.36	3.21
G9606_15355	23217	ZFR2	0.12	0.03	0.01	0.01	0.61	0.82
G9606_15359	54776	PPP1R12C	17.6	18.39	27	27.22	13.87	18.77
G9606_371	51542	VPS54	17.38	12.29	15.75	14.32	9.44	6.4
G9606_27779	9238	TBRG4	50.17	62.68	50.41	58.78	69.57	93.17
G9606_12889	64760	FAM160B2	8.98	8.56	13.38	10.75	12.74	12.81
G9606_30067	285672	SREK1IP1	2.45	2.1	3.42	2.79	4.46	2.78
G9606_12059	222658	KCTD20	22.48	18.88	13.46	15.58	28.37	18.49
G9606_29819	26281	FGF20	0	0.03	0.34	0.39	0	0
G9606_8144	202051	SPATA24	3.27	4.31	3.87	5.46	3.41	4.62
G9606_16951	302	ANXA2	85.77	91.24	589.37	596.41	699.92	746.95
G9606_16073	6821	SUOX	16.34	15.8	7.61	7.92	10.73	11.44
G9606_33450	5810	RAD1	6.92	6.33	14.04	14.6	6.62	5.83
G9606_23659	645426	TMEM191C	2.13	0.8	0.32	0.76	1.51	2.1
G9606_19875	9804	TOMM20	89.2	71.77	72.21	80.1	52.16	34.12
G9606_25946	221002	RASGEF1A	1.79	2.84	0	0.01	7.01	8.65
G9606_30724	3837	KPNB1	92.16	76.2	91.7	83.79	96.49	51.75
G9606_6933	4735	SEPTIN2	153.59	123.39	119.45	113.21	139.2	80.12
G9606_11634	51070	NOSIP	46.05	61.31	113.17	125.84	30.24	45.78
G9606_24981	121504	H4-16	0	0.13	0.13	0.38	0	0
G9606_12686	134510	UBLCP1	8.25	5.76	8.11	7.37	16.07	10.49
G9606_9944	10428	CFDP1	43.34	38.66	46.92	51.08	36.7	38.18
G9606_17799	1289	COL5A1	0.04	0.05	0	0	0.08	0.12
G9606_15203	991	CDC20	131.88	146.02	369.44	348.81	147.91	142.01
G9606_13515	23197	FAF2	16.48	16.32	37.51	35.63	27.49	19.72
G9606_21556	10560	SLC19A2	12.19	7.26	4.24	4.02	5.65	3.77
G9606_3897	2668	GDNF	1.61	2.45	0.52	0.81	0.03	0.1
G9606_837	29904	EEF2K	16.21	15.6	6.21	6.43	7.49	6.98
G9606_10349	23299	BICD2	8.97	9.83	13.82	15.04	9.39	9.44
G9606_16664	440567	UQCRHL	4.46	6.52	3.55	4.95	7.43	7.3
G9606_19084	10067	SCAMP3	62.92	68.03	199.91	206.99	89.39	95.37
G9606_7107	51179	HAO2	0.08	0.13	0.06	0	0	0
G9606_23098	196383	RILPL2	13.11	16.27	3.28	3.4	10.21	15.1
G9606_8314	9881	TRANK1	0.03	0.06	1.35	0.98	0.01	0.03
G9606_3539	151648	SGO1	5.16	4.27	14.22	12.69	7.89	4.96
G9606_7397	79623	GALNT14	0	0	0	0	0.16	0.08
G9606_18447	2780	GNAT2	0.07	0.03	0.19	0.06	0.53	0.22
G9606_24098	56172	ANKH	23.35	24.47	16.59	15.81	16.62	14.3
G9606_858	1576	CYP3A4	0.21	0.04	0.05	0.06	0	0.06
G9606_2237	439921	MXRA7	67.17	75.72	10.71	11.06	37.73	44.34
G9606_15805	79729	SH3D21	4.65	4.12	2.03	1.66	1.1	1.42
G9606_34531	10885	WDR3	6.59	6.13	7.22	8.62	9.97	5.44
G9606_21732	25775	C22orf24	0.12	0.12	0.16	0.19	0.09	0.05
G9606_12695	140469	MYO3B	0.01	0.01	0.08	0.03	0.05	0
G9606_21538	85285	KRTAP4-1	0	0	0.2	0.46	0	0
G9606_17777	10981	RAB32	38.96	41.53	93.84	108.77	42.15	64.73
G9606_28712	8941	CDK5R2	0.04	0.02	0.04	0.11	0.67	0.89
G9606_9691	7366	UGT2B15	0.12	0	0.37	0.48	0.11	0
G9606_687	79800	CARF	0.61	0.16	0.56	0.58	0.27	0.19
G9606_18756	84142	ABRAXAS1	3.02	1.95	1.57	1.53	1.5	1.01
G9606_1321	57794	SUGP1	15.59	15.46	31.35	31.12	21.29	26.31
G9606_1192	8165	AKAP1	51.59	45.67	49.55	41.25	21.26	16.18
G9606_600	26043	UBXN7	2.63	1.73	1.46	1.28	2.83	1.62
G9606_18669	54206	ERRFI1	70.82	80.4	16.2	15.95	40.76	33.18
G9606_1835	10924	SMPDL3A	5.11	3.13	8.37	7.43	9.98	7.38
G9606_10177	23060	ZNF609	7.24	6.85	5.56	4.9	8.48	6.19
G9606_22397	10399	RACK1	1425.03	1593.23	2573.69	2805.74	1153.32	1361.39
G9606_1585	57465	TBC1D24	8.34	6.78	4.4	4.26	4.75	4.74
G9606_12713	7086	TKT	298.51	363.58	218.28	257.33	124.33	136.38
G9606_30642	5879	RAC1	103.83	102.97	184.62	167.19	258.32	209.3
G9606_4079	5910	RAP1GDS1	7.75	7.35	5.63	6.77	5.53	4.36
G9606_3553	57509	MTUS1	17.76	10.15	7.69	5.91	11.26	6.07
G9606_13246	114659	LRRC37B	3.41	2.5	1.85	1.83	14.84	10.65
G9606_2422	5297	PI4KA	25.03	21.72	22.01	19.88	23.32	23.52
G9606_85	84722	PSRC1	24.81	26.68	17.55	14.29	29.26	30.87
G9606_10323	9994	CASP8AP2	1.31	0.62	2.41	1.42	2.06	0.89
G9606_16200	57481	KIAA1210	0.03	0.01	0.04	0.05	0.04	0.03
G9606_28573	111188157	LYNX1-SLURP2	0.63	0.35	0	0	0	0
G9606_10087	7582	ZNF33B	2.04	0.96	1.21	0.81	1.33	0.92
G9606_16755	29085	PHPT1	137.64	173.78	188.57	205.57	244.63	378.68
G9606_14987	81623	DEFB126	0	0	0.12	0	0	0
G9606_1448	51232	CRIM1	16.09	11.07	34.4	27.58	13.57	8.59
G9606_25667	8216	LZTR1	11.36	13.05	15.22	17.56	14.49	17.76
G9606_33327	2168	FABP1	182.11	191.16	27.81	32.9	1.88	7.86
G9606_26853	5544	PRB3	0.05	0	1.04	0.93	0	0
G9606_17750	339175	METTL2A	15.8	20.95	16.57	20.83	13.32	17.12
G9606_3731	57646	USP28	8.83	5.78	2.14	1.72	10.93	5.96
G9606_3650	6568	SLC17A1	0.2	0.06	0.82	0.39	0.16	0.22
G9606_49	55591	VEZT	5.67	4.15	12.35	11.13	10.01	6.7
G9606_1205	5639	PRRG2	0.89	0.92	3.71	3.19	1.65	1.17
G9606_8267	341350	OVCH1	0	0	0.01	0	0	0
G9606_17392	55559	HAUS7	15.03	16.44	15.76	17	20.71	24.78
G9606_7033	146177	VWA3A	0.03	0.04	0.05	0	0.03	0.01
G9606_4276	8703	B4GALT3	35.86	39.81	22.37	23.35	25.35	27
G9606_15376	7027	TFDP1	60.83	56.37	33.37	31.29	76.37	56.72
G9606_3651	98	ACYP2	5.4	4.37	8.22	7.63	5.4	6.32
G9606_1339	10286	BCAS2	21.84	17.21	23.68	23.81	41.64	31.39
G9606_26122	7262	PHLDA2	9.08	21.45	20.15	29.93	16.87	31.11
G9606_7365	340980	OR52B6	0	0	0.05	0	0	0
G9606_17571	1415	CRYBB2	4.93	4.82	6.19	6	19.07	30.36
G9606_23496	9749	PHACTR2	3	2.09	3.39	2.14	7.2	2.99
G9606_26380	720	C4A	16.9	8.28	0.36	0.4	0	0
G9606_24539	152573	SHISA3	0	0	0	0	0.02	0.08
G9606_23371	644974	ALG1L2	0.64	0.65	1.14	0.96	1.01	1.3
G9606_7161	23474	ETHE1	22.08	23.87	14.95	14.06	23.81	39.56
G9606_4318	7434	VIPR2	0.06	0.07	0.14	0.06	0.22	0.06
G9606_960	114827	FHAD1	0.03	0.04	0.08	0.04	0.11	0.05
G9606_1643	79836	LONRF3	3.27	2.42	4.14	4.13	5.57	4.09
G9606_18984	65003	MRPL11	100.36	110.26	199.99	215.6	67.8	94.8
G9606_6734	5494	PPM1A	4	2.98	8.22	7.61	7.55	5.08
G9606_10666	197407	ZNF48	9.34	11.16	6.85	7.17	9.28	11.81
G9606_9884	124936	CYB5D2	3.94	3.05	6.71	6.49	6.36	8.02
G9606_30774	11014	KDELR2	155.19	144.27	176.46	152.83	162.43	145.12
G9606_26630	7024	TFCP2	9.23	7.52	8.85	8.89	16.1	12.45
G9606_17139	9690	UBE3C	18.9	16.9	25.16	26.97	22.26	14.64
G9606_2130	26206	SPAG8	0.2	0.09	0.05	0.06	0.15	0.34
G9606_7188	22866	CNKSR2	0.09	0.03	2.02	1.81	0.05	0.07
G9606_34573	51003	MED31	2.41	2.62	5.26	6.59	4.33	5.95
G9606_23294	84865	CCDC142	6.73	5.44	3.59	3.6	2.42	2.51
G9606_30885	8992	ATP6V0E1	58.04	65.99	96.15	98.58	86.62	102.29
G9606_20711	5756	TWF1	22.18	16.49	26.04	23.58	65.05	46.53
G9606_27639	408263	FNDC9	0.05	0.02	0	0	0	0
G9606_3280	222696	ZSCAN23	0.46	0.16	0.67	0.66	1.31	0.58
G9606_26289	84962	AJUBA	37.7	37.69	82.43	74.01	40.24	47.14
G9606_10064	9848	MFAP3L	0.33	0.24	0.05	0.07	1.12	0.71
G9606_3092	285498	RNF212	0	0.02	0.08	0.07	0	0.09
G9606_34639	768239	PSAPL1	0	0.03	0.1	0.2	0	0.04
G9606_18829	1459	CSNK2A2	31.34	31.2	18.05	17.28	29.43	24.77
G9606_25823	9027	NAT8	1.59	2.98	0.55	0.9	29.02	33.25
G9606_30207	84520	GON7	15.25	13.7	7.76	7.64	14.29	13.6
G9606_4421	10788	IQGAP2	20.37	10.89	9.62	7.47	0.91	0.41
G9606_7669	254013	ETFBKMT	0.58	0.35	0.4	0.43	0.3	0.6
G9606_17500	11094	CACFD1	6.57	6.28	16.31	14.51	23.16	28.95
G9606_14860	127700	OSCP1	0.28	0.58	1.87	1.32	4.2	4.39
G9606_6869	152330	CNTN4	0.05	0.11	0.21	0.12	0.08	0.01
G9606_23955	100507290	ZNF865	6.83	7.78	8.56	9.1	5.68	6.61
G9606_25743	4661	MYT1	0.07	0.03	0.03	0.01	0.43	0.36
G9606_8648	8843	HCAR3	0.83	0.75	4.63	4.9	0.11	0.04
G9606_14138	56941	HMCES	30.99	33.71	25.68	22.28	33.87	35.63
G9606_30720	525	ATP6V1B1	0.17	0.1	0.05	0.08	0.46	0.65
G9606_20637	30849	PIK3R4	5.39	3.99	5.47	4.95	7.14	3.61
G9606_17171	57153	SLC44A2	1.86	2.29	20.41	21.13	21.8	24.89
G9606_21765	9068	ANGPTL1	0.59	0.36	0	0	0.02	0
G9606_11287	199964	TMEM61	0.06	0	0.17	0.17	0.73	1.85
G9606_314	353345	GPR141	1.79	1.58	0.32	0.23	0.14	0.12
G9606_21160	79753	SNIP1	3.67	3.69	3.57	3.46	4.7	4.24
G9606_12128	6195	RPS6KA1	22.23	27.38	7.43	7.84	14.96	22.6
G9606_14537	4437	MSH3	3.84	2.77	2.42	1.97	6.29	3.09
G9606_27496	7379	UPK2	0	0.05	0.11	0	0	0.14
G9606_8728	51337	THEM6	36.95	44.32	0	0.05	22.48	27.04
G9606_25287	7706	TRIM25	27.2	27.31	11.58	13.41	23.1	25.28
G9606_32897	3108	HLA-DMA	0.1	0.55	0.18	0.09	0.65	1.56
G9606_12967	11258	DCTN3	22.22	24.2	31.31	27.64	57.13	80.74
G9606_20792	2814	GP5	0.04	0.03	0.02	0.02	0	0
G9606_25390	5216	PFN1	1459.06	1778.87	2432.56	2375.78	3376.66	4262.44
G9606_24248	7494	XBP1	283.04	291.99	260.53	261.11	255.95	224.7
G9606_27679	7306	TYRP1	0	0.02	0	0	0	0
G9606_515	972	CD74	76.56	91.06	0.2	0.14	0.09	0.1
G9606_6452	79719	AAGAB	13.06	11.97	26.75	26	25.39	19.41
G9606_4353	114926	SMIM19	2.24	2.24	6.22	5.5	2.89	3.03
G9606_27169	150353	DNAJB7	0.15	0.17	0.15	0.12	0.23	0.19
G9606_17351	11031	RAB31	0.89	0.82	3.47	4.04	19.26	17.16
G9606_10234	25774	GSTT4	0.1	0.13	0	0	0	0
G9606_25652	4082	MARCKS	24.4	28.49	192.42	165.11	83.95	79.56
G9606_18343	254263	CNIH2	1.4	1.82	7.34	5.58	3.17	5.59
G9606_13396	84886	C1orf198	11.66	11.04	59.93	48.13	14.78	11.67
G9606_6860	5867	RAB4A	25.62	26.81	13.71	15.65	14.21	14.72
G9606_8595	284	ANGPT1	0.01	0.06	3.82	3.76	0.45	0.28
G9606_17603	8148	TAF15	43.56	42.48	41.84	42.04	43.52	40.78
G9606_26996	26063	DECR2	30.95	33.64	23.43	21.53	8.91	8.86
G9606_2271	65982	ZSCAN18	0	0	4.37	4.59	10.87	11.1
G9606_17517	4606	MYBPC2	0.01	0	0	0.01	0.05	0.02
G9606_33501	3217	HOXB7	0.08	0.04	4.84	4.38	14.61	13.87
G9606_25213	3030	HADHA	130.21	143.35	88.93	99.42	120.7	132.62
G9606_34982	6286	S100P	145.02	231.57	150.05	220.8	36.97	89.34
G9606_813	728194	RSPH10B2	0.06	0.01	0.03	0.05	0.04	0
G9606_32896	84752	B3GNT9	2.09	2.79	3.23	3.41	1.27	1.88
G9606_25748	1983	EIF5	38.8	30.14	43.78	42.76	61	40.39
G9606_3876	55269	PSPC1	44.04	50.06	43.83	50.56	24.5	21.43
G9606_6888	374569	ASPG	0	0	0	0	0.08	0.12
G9606_19618	8804	CREG1	18.74	15.23	9.78	7.79	29.99	22.21
G9606_436	51134	CEP83	2.59	1.26	3.52	2.68	2.33	1.11
G9606_14123	64798	DEPTOR	0.32	0.59	0.43	0.41	1.19	1.19
G9606_33737	56906	THAP10	0.85	0.43	1.69	1.4	3.32	1.84
G9606_14821	286530	P2RY8	1.14	0.9	0.88	0.58	0.09	0.09
G9606_27873	653140	FAM228A	0	0	0	0	0	0
G9606_6886	51754	TMEM8B	3.25	3.21	1.8	1.49	8.92	11.28
G9606_21920	64978	MRPL38	121.22	151.22	83.67	85.74	63.23	87.51
G9606_28330	5296	PIK3R2	46.33	45.87	60.96	61.48	36.07	43.73
G9606_9177	105378949	LOC105378949	0.82	0.61	0.26	0.52	0.47	0.38
G9606_22522	79007	DBNDD1	37.18	47.52	41.88	47.46	26.75	38
G9606_5440	22873	DZIP1	10.95	7.9	0.09	0.09	13.12	8.55
G9606_20368	132954	PDCL2	0	0	0	0	0.09	0.09
G9606_15508	23491	CES3	4.33	3.98	1.8	1.39	3	3.01
G9606_8500	26531	OR11A1	0.06	0	0.04	0.04	0.16	0.03
G9606_5352	7965	AIMP2	68.51	79.02	65.5	68.55	59.84	58.8
G9606_16824	501	ALDH7A1	26.91	26.05	10.6	9.99	29.7	25.04
G9606_14282	51454	GULP1	0	0.02	11.94	11.51	6.11	4.09
G9606_19855	391	RHOG	39.46	49.46	36.34	36.88	33.05	38.73
G9606_906	27252	KLHL20	2.52	2.31	2.33	1.81	2.91	1.84
G9606_18163	54576	UGT1A8	0	0	0.08	0.08	0	0
G9606_22256	93621	MRFAP1	109.91	128.5	192.47	207.68	102.82	109.93
G9606_25639	89839	ARHGAP11B	1.61	0.88	1.68	0.86	2.74	1.88
G9606_15058	24150	TP53TG3	0	0	0	0	0.68	1
G9606_19721	100529215	ZNF559-ZNF177	0	0.04	0	0	0.78	0.29
G9606_26169	56949	XAB2	18.2	23.84	52.56	54.2	20.41	25.2
G9606_47	54558	SPATA6	0.87	0.8	1.4	1.51	2.23	1.78
G9606_18625	136227	COL26A1	0.21	0.21	2.88	3.31	1.51	1.42
G9606_4297	64284	RAB17	20.37	20.33	12.21	12.18	3.75	5.54
G9606_24049	728577	CNTNAP3B	0.8	0.59	0.05	0.11	1.9	1.62
G9606_7881	7942	TFEB	9.57	11.73	2.32	2.54	1.62	3.41
G9606_24378	6182	MRPL12	233.25	300.71	107.66	136.85	100.04	132.93
G9606_4843	1267	CNP	93.96	111.9	26.05	22.83	23.41	26.53
G9606_31039	26112	CCDC69	16.27	12	8.15	7.4	4.36	5.09
G9606_4295	9077	DIRAS3	0	0	0.02	0.02	0	0
G9606_1237	60626	RIC8A	27.19	29.04	47.38	46.73	29.9	37.5
G9606_19001	5283	PIGH	13.02	12.75	6.09	8.38	21.73	21.64
G9606_1517	11093	ADAMTS13	0.27	0.19	0.17	0.07	1.43	0.93
G9606_20586	6715	SRD5A1	2.14	1.64	3.27	2.8	2.81	2.46
G9606_22619	126520	PLK5	0.28	0.2	0.35	0.3	0.61	0.8
G9606_4769	374470	C12orf42	0	0	0.51	0.41	0.04	0.13
G9606_9732	3099	HK2	33.73	30.95	17.08	15.6	0.86	1.18
G9606_16481	646915	ZNF806	0	0.02	0.03	0	0.03	0.05
G9606_20296	160	AP2A1	40.49	46.02	74.76	70.65	25.47	29.49
G9606_9931	154313	CFAP206	0	0.02	0	0.04	0.5	0.53
G9606_14344	57821	CCDC181	0	0	0.52	0.56	0.12	0.03
G9606_29486	4904	YBX1	461.94	491.34	450.76	545.52	332.19	264.97
G9606_7803	284067	CFAP97D1	0.3	0.39	0.42	0.38	0.43	0.34
G9606_22261	112970	KTI12	9.32	10.77	9.98	12.49	7.32	8.78
G9606_9014	8175	SF3A2	91.44	115.47	177.71	165.05	83.03	90.22
G9606_14489	7490	WT1	3.09	2.93	0.02	0	0.14	0.16
G9606_15127	3910	LAMA4	0	0	0.55	0.46	0	0
G9606_16646	84274	COQ5	12.98	12.28	16.14	20.48	14.13	16.36
G9606_2893	5188	GATB	24.65	24.68	10.87	13.05	16.01	19.47
G9606_12003	80818	ZNF436	2.28	1.66	1.36	1.34	3.33	2.27
G9606_16282	79020	C7orf25	1.73	1.52	3.43	3.4	5.94	5.51
G9606_24383	5957	RCVRN	0	0	0	0	0.02	0
G9606_14420	154807	VKORC1L1	14.76	14.18	12.39	12.3	20.1	12.85
G9606_11139	3693	ITGB5	45.96	51.23	46.86	43.82	77.26	102.76
G9606_13724	974	CD79B	0.06	0.16	0	0	0	0
G9606_13022	100533496	TVP23C-CDRT4	6.8	5.4	1.78	2.02	13.55	14.57
G9606_14035	10699	CORIN	0.05	0.04	0.16	0.13	0.01	0.01
G9606_6408	10761	PLAC1	0	0.14	1.41	1.2	0.17	0.06
G9606_3078	767558	LUZP6	15.71	13.3	19.45	19.1	25.51	16.3
G9606_13439	83891	SNX25	8.46	7.78	1.54	1.32	4.92	3.49
G9606_7278	57333	RCN3	6.35	3.03	0.98	0.75	18.56	28.27
G9606_865	375775	PNPLA7	0.68	0.39	0.01	0.02	1.01	0.62
G9606_18232	1238	ACKR2	0.45	0.43	0.21	0.29	0.3	0.14
G9606_3961	56884	FSTL5	0.57	0.38	0.16	0.16	0	0
G9606_11672	283971	CLEC18C	0.44	0.53	0.12	0	1.12	0.71
G9606_18951	54823	SWT1	0.6	0.55	0.4	0.36	1.73	0.84
G9606_33635	23466	CBX6	5.35	7.66	38.31	41.56	27.39	31.25
G9606_21175	284406	ZFP82	1.16	0.89	1.18	1.25	4.43	2.98
G9606_1060	5108	PCM1	10.31	5.15	7.59	5.21	14.24	5.16
G9606_7015	5858	PZP	0.13	0.06	0.11	0.02	0.05	0.07
G9606_11233	9853	RUSC2	3.75	3.68	24.69	21.27	15.58	15.43
G9606_1771	8644	AKR1C3	246.12	294.19	6.67	10.36	29.72	43.25
G9606_20859	11264	PXMP4	0.45	0.3	6.57	5.41	5.43	5.25
G9606_1273	84076	TKTL2	0	0	0.15	0.14	0	0
G9606_12681	5396	PRRX1	0	0	2.86	1.97	0.04	0.02
G9606_4349	339766	MROH2A	0.04	0.03	0.03	0.06	0.01	0
G9606_5718	100127206	MINAR2	0.11	0.03	0.13	0.11	0.23	0.08
G9606_32168	253152	EPHX4	0.04	0.03	1.88	1.64	1.68	2.87
G9606_6077	256646	NUTM1	0.01	0	0	0	0	0.03
G9606_17048	255061	TAC4	0	0	0.09	0	0	0
G9606_1488	285989	ZNF789	7.96	4.06	8.92	5.72	3.08	2.38
G9606_13356	85004	RERG	0	0.02	0.32	0.42	0.03	0
G9606_31599	29078	NDUFAF4	10.23	9.74	10.72	13.5	6.76	7.2
G9606_10433	225	ABCD2	0.08	0.05	0.12	0.1	0.07	0.04
G9606_3277	102723722	LOC102723722	0.35	0.62	0.15	0.07	2.04	1.4
G9606_12810	7675	ZNF121	3.46	2.14	3.76	3.2	3.85	2.23
G9606_25710	79728	PALB2	10.97	6.97	2.51	2.38	6.66	3.37
G9606_6564	146894	CD300LG	0.14	0.05	0.12	0.12	0.18	0.08
G9606_3199	26057	ANKRD17	24.67	17.68	9.38	7.45	13.32	6.68
G9606_17185	8514	KCNAB2	15.21	15.95	0.74	1.28	0.42	0.66
G9606_2030	27039	PKD2L2	0	0	0.02	0.06	0.03	0.05
G9606_19505	9495	AKAP5	0.51	0.38	0.25	0.15	0.54	0.58
G9606_12210	223117	SEMA3D	0	0	2.47	1.4	2.97	0.88
G9606_4920	7076	TIMP1	45.54	66.79	62.14	48.58	45.06	69.22
G9606_22127	85364	ZCCHC3	68.61	71.68	33.41	32.5	9.55	11.16
G9606_6191	4238	MFAP3	3.55	2.71	7.13	6.21	7.25	3.8
G9606_30314	107984876	LOC107984876	0.26	0.13	0.11	0.27	0.21	0.08
G9606_6949	1312	COMT	70.3	82.5	42.09	51.2	59.23	74.17
G9606_1407	9595	CYTIP	0	0	0.19	0.13	0	0
G9606_5063	286256	LCN12	2.28	1.31	0.9	0.67	4.67	3.01
G9606_20614	10980	COPS6	56.35	70.87	102.18	131.84	33.99	42.53
G9606_19190	9543	IGDCC3	42.39	39.39	2.55	1.91	0.33	0.3
G9606_9115	7287	TULP1	0.16	0.1	0.02	0	0.09	0.06
G9606_11498	124274	GPR139	0.01	0	0	0	0	0
G9606_11834	7319	UBE2A	23.38	22.66	43.65	39.19	78.86	62.79
G9606_12782	6860	SYT4	0	0	0	0	0	0
G9606_9695	23263	MCF2L	6.68	6.04	0.91	0.91	2.79	2.41
G9606_1742	29957	SLC25A24	5.41	4.87	10.56	9.49	21.92	17.69
G9606_12294	4756	NEO1	4.2	4.04	0.08	0.1	10.97	8.29
G9606_7406	11007	CCDC85B	72.76	95.96	11.62	17.19	42.82	61.74
G9606_26492	4745	NELL1	0	0	0.02	0	0	0
G9606_8102	3787	KCNS1	0	0.01	0	0.01	0.08	0.1
G9606_22916	283008	NUTM2E	0.29	0.26	1.16	0.67	0.64	0.49
G9606_17011	29107	NXT1	48.8	61.28	42.66	53.95	26.37	34.01
G9606_5969	5468	PPARG	6.82	8.45	26.4	26.53	13.33	12.03
G9606_7764	6563	SLC14A1	0.07	0.04	0.09	0.06	0.15	0.18
G9606_6550	55359	STYK1	0	0	1.27	1.25	0.04	0.11
G9606_20594	51143	DYNC1LI1	22.53	22.28	56.81	65.57	28.8	26.38
G9606_6594	55959	SULF2	9.26	8.29	0.02	0.03	0.37	0.2
G9606_11235	3119	HLA-DQB1	0	0.03	0.12	0.03	0	0.1
G9606_2658	11332	ACOT7	45.48	58.9	95.4	96.29	48.7	62.14
G9606_10311	1412	CRYBA2	0	0	0.07	0.28	0	0
G9606_5242	27152	INTU	1.11	0.72	1.42	1.09	0.93	0.51
G9606_2973	23371	TNS2	10.89	9.19	2.35	1.14	2.04	1.57
G9606_1454	54785	BORCS6	4	4.91	3.72	3.77	12.7	15.94
G9606_2737	162962	ZNF836	1.05	0.66	0.56	0.4	0.81	0.78
G9606_10880	168090	C6orf118	0	0	0.02	0.02	0	0.03
G9606_19548	387990	TOMM20L	0.18	0.31	0.71	0.89	0.61	0.33
G9606_2782	51513	ETV7	0.11	0.07	0.07	0.1	0.28	0.08
G9606_12147	116173	CMTM5	0	0	0	0.06	0.07	0
G9606_3380	90557	CCDC74A	0.09	0.23	1.66	1.59	5.08	5.23
G9606_1200	92346	C1orf105	0.32	0.23	0.32	0.32	0.25	0
G9606_3518	1026	CDKN1A	41.92	59.71	4.7	5.08	9.82	21.68
G9606_7979	120114	FAT3	0.02	0	1.51	1.16	0.03	0.01
G9606_18153	10160	FARP1	54.22	54	19.01	16.94	28.28	24.29
G9606_13402	1690	COCH	23.43	24.7	92.36	101.88	32.52	28.39
G9606_5581	25871	NEPRO	7.61	5.81	13.77	11.73	11.9	8.04
G9606_4584	11314	CD300A	0	0	0	0	0.05	0.05
G9606_16429	552891	DNAJC25-GNG10	0.5	0.52	0	1.16	0	3.87
G9606_291	5172	SLC26A4	0.06	0.1	0.09	0.11	0.23	0.09
G9606_21821	22890	ZBTB1	3.66	2.13	3.07	2.19	16.41	12.09
G9606_23732	56900	TMEM167B	8.18	6.73	5.88	6.09	16.88	12.71
G9606_6198	5106	PCK2	139.41	181.91	16.06	22.23	60.72	92.2
G9606_24403	196513	DCP1B	7.61	6.6	7.54	6.93	0	0.03
G9606_18657	100526771	SMIM35	0.07	0	0.06	0	0	0.07
G9606_6853	145567	TTC7B	1.26	1.52	1.1	1.33	7.09	7.05
G9606_6153	57664	PLEKHA4	6.45	8.19	3.86	4.33	2.02	2.89
G9606_14269	60529	ALX4	0.02	0.01	0.04	0.05	0.02	0.13
G9606_28295	123263	MTFMT	9.32	11.23	7.39	8.59	9.35	8.18
G9606_14741	3354	HTR1E	0.05	0.01	0.03	0	0.03	0.04
G9606_2119	55005	RMND1	25.34	21.02	15.17	18.48	12.43	11.52
G9606_11679	260425	MAGI3	1.19	0.67	2.08	1.77	3.07	1.41
G9606_4631	79915	ATAD5	2.06	0.95	2.39	1.4	1.53	0.93
G9606_32064	10527	IPO7	37.15	24.75	39.49	33.09	28.46	14.56
G9606_7319	9883	POM121	53.97	47.96	60.31	48.97	39.71	32.98
G9606_12767	9398	CD101	0.14	0.03	0.42	0.25	1.17	0.62
G9606_530	104	ADARB1	2.97	2.93	3.44	3.05	2.99	3.01
G9606_14671	7272	TTK	6.33	4.24	15.61	12.51	13.96	7.82
G9606_30997	819	CAMLG	8.32	10.09	9.72	12.94	9.97	10.74
G9606_29465	29978	UBQLN2	6.98	5.35	13.45	11.49	16.48	9.25
G9606_12065	347240	KIF24	1.43	0.93	1.22	0.96	3.72	2.13
G9606_28558	439	GET3	55.67	66.98	114.64	120.69	100.82	144.96
G9606_14258	57486	NLN	18.37	15.81	18.07	18.49	13.84	8.83
G9606_10215	8140	SLC7A5	216.1	217.99	175.69	167.92	209.26	245.8
G9606_3665	29959	NRBP1	94.54	99.36	81.18	71.86	131.74	159.16
G9606_20880	7205	TRIP6	0.3	0.23	84.42	101	0.45	0.4
G9606_31176	9716	AQR	5.69	3.67	3.29	2.71	6.09	2.77
G9606_1665	285386	TPRG1	0.03	0.03	0.3	0.23	0.04	0.02
G9606_16536	55824	PAG1	0.09	0.04	0.95	0.88	0.13	0.07
G9606_25611	84914	ZNF587	3.8	2.18	5.15	4.94	2.54	1.41
G9606_25618	54552	GNL3L	5.64	4.98	12.03	12.56	6.07	5.16
G9606_11269	10762	NUP50	19.92	13.52	15.83	12.81	21.89	11.3
G9606_17236	23239	PHLPP1	8.89	6.96	2.37	1.89	2.99	1.68
G9606_4163	57553	MICAL3	5.54	4.8	14.7	12.64	4.86	4.71
G9606_27540	1144	CHRND	0.07	0.08	0	0	0	0
G9606_18312	400629	TEX19	3.4	4.9	0.31	0.25	0.09	0.16
G9606_1318	3295	HSD17B4	64.87	65.24	44.93	48.62	58.5	50.99
G9606_665	54957	TXNL4B	6.88	6.67	12.75	12.08	6.7	5.71
G9606_15070	731	C8A	4.06	3.88	0.76	0.9	1.44	1.74
G9606_9513	4494	MT1F	94.45	79.4	69.07	124.29	2.28	11.92
G9606_11891	93973	ACTR8	7.37	6.82	3.35	3.29	10.71	9.17
G9606_17091	27112	FAM155B	6.72	7.63	0	0.01	7.64	8.31
G9606_8352	5523	PPP2R3A	0.09	0.05	0.37	0.25	1.47	0.55
G9606_15586	9424	KCNK6	0.57	0.32	0.92	0.63	9.29	12.07
G9606_7636	79679	VTCN1	0	0	0.06	0.08	0.08	0.03
G9606_10967	401397	SMIM30	14.36	13.88	59.58	72.24	24.41	30.56
G9606_28038	25907	TMEM158	0.62	0.54	1.61	1.6	1.98	3.6
G9606_5594	26716	OR2H1	0	0.02	0.12	0.16	0.17	0.08
G9606_2258	27019	DNAI1	0	0	0	0	0.04	0.12
G9606_27609	11212	PLPBP	27.23	22.32	27.74	27.69	31.87	19.85
G9606_1039	199713	NLRP7	0	0	0	0.02	0	0.02
G9606_393	126969	SLC44A3	4.34	4.33	17.97	15.2	30.91	24.61
G9606_34921	110599583	EEF1AKMT4-ECE2	0	0	0.05	0.02	0	0
G9606_13548	5444	PON1	0.04	0.02	1.05	0.7	0.17	0.1
G9606_28512	158046	NXNL2	0.71	0.24	1.1	0.81	1.44	1.3
G9606_21812	23593	HEBP2	44.74	53.75	41.04	52.42	40.75	60.13
G9606_19949	57106	NAT14	10.96	12.59	14.18	14.04	17.31	23.75
G9606_5637	79750	ZNF385D	0.01	0	0.01	0.02	0.04	0.01
G9606_21955	7915	ALDH5A1	21.54	14.65	2.31	2.14	10.35	7.03
G9606_29651	64135	IFIH1	3.13	1.84	1.2	1.17	0.4	0.24
G9606_32157	55505	NOP10	199.72	233.24	174.92	212.17	206.84	285.2
G9606_5533	9840	TESPA1	0.16	0.08	0.2	0.16	0.3	0.28
G9606_10403	402682	UFSP1	2.27	2.7	1.35	1.47	1.74	1.27
G9606_21322	8832	CD84	0.21	0.12	0.23	0.16	0.24	0.18
G9606_18158	4306	NR3C2	0.07	0.08	0.3	0.31	2.09	0.96
G9606_31510	4993	OR2C1	0	0	0	0	0.04	0
G9606_21508	84278	MFSD14C	4.69	6.08	3.11	3.53	4.49	4.32
G9606_30902	390937	ERFL	0.03	0.02	0.12	0.19	0.25	0.37
G9606_29689	1329	COX5B	212.72	257.49	249.3	293.05	193.54	306.94
G9606_12217	55857	KIZ	30.83	26.28	3.06	3.15	3.28	2.22
G9606_8273	201163	FLCN	9.7	8.91	15.08	15.92	12.64	13.88
G9606_15147	26175	TMEM251	4.94	5.7	2.23	2.13	7.64	9.02
G9606_9988	2121	EVC	2.51	1.91	0.63	0.41	5.01	4.5
G9606_16116	6650	CAPN15	27.21	30.14	20.19	21.14	8.65	9.72
G9606_18928	7555	CNBP	90.07	89.53	79.72	89.08	81.96	70.3
G9606_13139	23392	ECPAS	20.04	15.69	14.83	13.95	29.12	15.69
G9606_19681	8341	H2BC15	0.22	0.59	1.13	0.1	1.2	1.56
G9606_2547	8555	CDC14B	16.74	11.12	7.67	6.68	10.42	5.69
G9606_18039	2595	GANC	5.43	4.42	1.35	1.56	4.76	3.97
G9606_18402	64319	FBRS	25.15	23.41	21.5	19.74	21.3	22.68
G9606_15114	113277	TMEM106A	7.71	6.46	0.32	0.33	0.31	0.25
G9606_2872	57282	SLC4A10	0	0	0.03	0	0	0
G9606_20509	5728	PTEN	5.02	3.54	6.8	5.89	5.04	3.45
G9606_35388	80117	ARL14	0	0.04	0.61	1.12	0.18	0.34
G9606_22196	9334	B4GALT5	19.2	18.46	18.83	17.6	32.62	27.35
G9606_11818	284217	LAMA1	0.06	0.05	0	0	0.01	0.01
G9606_4095	200232	FAM209A	0	0	0	0	0.11	0.1
G9606_26081	646658	SYNDIG1L	0.02	0.02	0.21	0.14	0.04	0.02
G9606_17614	112476	PRRT2	0.47	0.55	0.48	0.36	1.72	1.25
G9606_2914	120400	NXPE1	0	0	0	0.05	0	0.01
G9606_6746	387921	NHLRC3	6.92	4.56	3.37	3.65	8.25	6.26
G9606_8507	79903	NAA60	36.41	33.49	35.24	29.62	40.93	39.25
G9606_7132	6873	TAF2	5.56	3.33	5.49	4.63	12.41	5.66
G9606_3728	3728	JUP	52.46	50.68	60.74	43.63	103.85	105.94
G9606_16038	83594	NUDT12	0.81	0.64	2.93	3.25	3.98	2.73
G9606_26006	10163	WASF2	21.93	22.96	30.02	26	32.29	29.51
G9606_16136	5407	PNLIPRP1	0	0	0	0	0	0.04
G9606_15954	27257	LSM1	30.36	32.82	43.72	45.71	45.87	52.35
G9606_6359	153222	CREBRF	0.49	0.14	0.84	0.58	0.67	0.42
G9606_8809	80321	CEP70	3.67	3.2	6.38	6.04	8.49	5.34
G9606_5812	55701	ARHGEF40	19.96	21.09	2.18	1.76	8.33	10.01
G9606_8844	9985	REC8	1.07	0.65	0.94	0.69	0.71	0.5
G9606_19456	130	ADH6	24.54	17.36	1.36	0.96	4.25	3.15
G9606_13386	140885	SIRPA	2.56	3.08	30.08	23.84	16.51	14.83
G9606_10314	81786	TRIM7	0.17	0.15	0.7	1.06	9.75	13.74
G9606_4860	10998	SLC27A5	5.07	6.36	0.27	0.45	2.77	3.88
G9606_24454	2738	GLI4	4.16	3.75	4.28	4.3	13.23	14.28
G9606_15501	7301	TYRO3	13.77	18.01	16.24	16.45	4.9	7.81
G9606_28441	148170	CDC42EP5	0.47	1.71	0.34	0.27	0.07	0.07
G9606_14898	10518	CIB2	1.49	2.94	6.26	6.51	14.9	24.84
G9606_5729	407977	TNFSF12-TNFSF13	0.02	0	0	0.01	6.03	9.57
G9606_13014	219743	TYSND1	4.64	5.38	4.77	4.81	13.32	15.03
G9606_9086	973	CD79A	0.37	0.31	0.3	0.18	0.27	0.69
G9606_1884	11202	KLK8	0	0	0	0	0.14	0
G9606_23269	10949	HNRNPA0	24.33	24.79	35.29	36.09	20.62	21.08
G9606_21776	84792	FAM220A	7.65	7.59	10.36	9.78	12.7	10.51
G9606_25548	7681	MKRN3	0	0.04	0.92	0.58	0.86	0.78
G9606_15686	1836	SLC26A2	1.09	0.78	0.99	0.77	2.95	1.27
G9606_19718	27092	CACNG4	2.38	2.29	1.03	1.05	0.13	0.14
G9606_31575	57103	TIGAR	2.82	3.12	3.11	2.93	2.43	2.18
G9606_24578	23541	SEC14L2	4.26	5.72	0.76	1.16	3.06	5.84
G9606_24711	151	ADRA2B	0	0	0	0	0.14	0.31
G9606_276	81624	DIAPH3	3.66	2.52	6.7	5.15	9.16	5
G9606_10738	653720	GOLGA8M	0.33	0.18	0.37	0.17	0.85	0.89
G9606_29240	57700	FAM160B1	2.4	1.57	4.09	3.38	5.52	3.11
G9606_12154	80320	SP6	0.19	0.19	0.07	0.14	1.23	2.51
G9606_13200	93517	SDR42E1	0.06	0.02	7.05	6.42	0.23	0.44
G9606_35788	57665	RDH14	14.55	13.96	6.46	7.97	20.51	20.93
G9606_28028	79929	MAP6D1	0.67	0.72	1.98	1.61	2.17	1.2
G9606_29477	9290	GPR55	0	0.01	0	0	0	0
G9606_3214	9107	MTMR6	4.8	3.41	3.22	3.25	20.46	12.15
G9606_4613	92344	GORAB	1.35	1.11	3.88	2.6	4.88	3.02
G9606_30399	65991	FUNDC2	4.44	5.19	10.5	11.39	6.08	7.72
G9606_4471	41	ASIC1	1.74	2.32	1.2	1.13	3.73	5.15
G9606_2909	257044	CATSPERE	0.06	0	0.1	0.08	0.07	0.07
G9606_22204	440738	MAP1LC3C	0.31	0.28	0.2	0.24	0.06	0.2
G9606_8661	64792	IFT22	4.28	4.21	14.75	12.28	5.26	5.66
G9606_22014	107987373	LOC107987373	1.74	3.21	4.13	7.53	5.17	4.94
G9606_31813	100462981	MTRNR2L2	12068.9	10091.2	3261.99	2326.08	8947.74	6585.82
G9606_27736	30010	NXPH1	0	0	0.01	0	0	0.02
G9606_11416	57110	PLAAT1	0	0	0	0	0.25	0.13
G9606_11074	374879	ZNF699	0.38	0.23	0.35	0.34	1.33	0.72
G9606_9464	79763	ISOC2	77.91	99.52	168.94	161.22	88.07	121.9
G9606_10129	1770	DNAH9	0	0	0	0	0	0.01
G9606_7680	84617	TUBB6	12.62	22.12	79.2	82.48	42.51	57.79
G9606_25384	7345	UCHL1	1.38	0.37	714.02	789.17	5.38	8.8
G9606_4172	26574	AATF	42.53	48.9	48.71	50.21	37.14	39.7
G9606_3071	55069	TMEM248	35.07	33.83	22.52	22.09	50.76	41.39
G9606_2200	79858	NEK11	0.64	0.19	0.58	0.39	1.98	2.26
G9606_5839	55328	RNLS	0.11	0.07	1.77	1.34	0.12	0.07
G9606_5690	161742	SPRED1	3.06	2.32	2.02	1.91	3.29	2.44
G9606_22684	4580	MTX1	40.36	47.25	88.82	99.99	46.93	64.04
G9606_4941	120425	JAML	2.11	2.29	3.09	2.41	1.55	1.43
G9606_4271	64225	ATL2	20.81	14.86	9.96	10.2	23.87	15.6
G9606_22279	23170	TTLL12	41.97	48.97	56.26	62.17	43.79	51.87
G9606_9658	7249	TSC2	9.6	9.47	16.17	14.93	11.69	11.2
G9606_14782	29803	REPIN1	62.63	63.71	49.94	49.4	49.34	45.35
[truncated: 16,169 more rows]
